# Supplementary material for: Spatially restricted drivers and transitional cell populations cooperate with the microenvironment in untreated and chemo-resistant pancreatic cancer
Source: Nat Genet. 2022 Aug 22;54(9):1390–405. doi: 10.1038/s41588-022-01157-1 (PMC9470535; doi:10.1038/s41588-022-01157-1)
Supplement: Supplementary file 3 — Supplementary Tables 1–5. [file 41588_2022_1157_MOESM3_ESM.xlsx]

## Sheet: README
README for Table S1
Metadata	Key clinical and molecular phenotypes of the cohort
Clinical_data	Clinical and medical history of patients
Pathology_review	Tumor estimates based on H&E pathology review
Spatial_sample_distances	Pairwise distances between samples for each case
TMT_information	TMT plex design

## Sheet: Table1_Clinical_data
Patient_ID	Age	Race	Ethnicity	Sex	Time_from_diagnosis_to_surgery_(weeks)	Treatment	Cycles	Treatment_notes	Cancer_type	Location	Grade	Size_(cm)	Tumor_viability_%	Pathology_notes	Lymph_node_met	Stage	Diabetes	Pancreatitis	Previous_cancer_history	Other_co-morbidities	Smoker	Alcohol	Family_history_HPB_first_degree	Other_family_history_first_degree	Vital_status	Survival_post_surgery_(weeks)	Other_Notes
HT056P1	48	white	non-hispanic	female	20	FOLFIRINOX	6	Last dose 7 weeks prior to surgery	PDAC	head, uncinate_process	3	3.2	60	ypT2, focal sarcomatoid transformation	2/21, pN1	NA	No	Yes	No	No	No	Occasional	No	No	NA	NA	NA
HT060P1	61	white	non-hispanic	female	20	FOLFIRINOX	6	Last dose 4 weeks prior to surgery	PDAC	head, uncinate_process	3	3.2	70	ypT2, extends to duodenum and vascular groove	2/25, pN1	IIb	Type II	NA	NA	No	No	Occasional	No	breast cancer, diabetes-sister	NA	NA	NA
HT061P1	74	white	non-hispanic	male	12	Naive	NA	NA	PDAC	head	3	3.5	NA	pT2, poorly differentiated tumor arising in IPMN	3/7, pN1	NA	No	NA	Multiple myeloma (remission)	A-fib, chronic kidney disease	Former	No	No	NA	NA	NA	NA
HT064P1	66	white	non-hispanic	male	16	Naive	NA	NA	PDAC	head	1	3.2	NA	pT2, invasive carcinoma intermixed with IPMN	19/32, pN2	NA	No	Yes	No	No	No	No	No	breast cancer-sister, colon cancer-mother, lung cancer-brother, lymphoma-brother	NA	NA	NA
HT071P1	68	white	non-hispanic	female	16	Chemo-RT	NA	5-FU and radiation 11 weeks prior to surgery	PDAC	head	3	3.4	70	ypT2, poorly differentiated	2/25, pN1	NA	No	NA	Breast cancer (chemo 13 years prior)	No	No	Occasional	No	Hodgkin's lymphoma-fater, neuroblastoma-brother	Deceased	5	NA
HT085P1	50	white	non-hispanic	female	4	Naive	NA	NA	PDAC	head, uncinate_process	2	2.5	NA	pT2, moderately differentiated, PanIN 1-3	7/17, pN2	NA	Type II	NA	No	No	Yes	NA	No	prostate/bladder/kidney cancer-father	NA	NA	Taking Metformin for diabetes
HT115P1	68	african_american	non-hispanic	male	32	FOLFIRINOX	NA	Last dose 12 weeks prior to surgery	PDAC	head	NA	3.6	90	ypT2, pancreaticduodenal groove, no treatment effect, PanIN	3/24, pN1	NA	Type II	No	Bladder cancer (chemo)	No	Yes	Yes	No	colon cancer-mother, breast cancer-aunt	NA	NA	Former cocaine user, hypertension-father
HT121P1	53	white	non-hispanic	male	3	Naive	NA	NA	PDAC	head	3	3.2	NA	pT2, poorly differentiated, low and high grade PanIN	6/29, pN2	NA	No	NA	No	No	Yes	Yes	No	No	NA	NA	NA
HT122P1	70	white	non-hispanic	male	20	Gem_abrax	3	Last dose 4 weeks prior to surgery	PDAC	head	2	2.4	90	ypT2, moderately differentiated, PanIN, perineural invasion	1/12, pN1	NA	No	No	No	No	Yes	Occasional	No	No	NA	NA	NA
HT123P1	59	white	non-hispanic	female	4	Naive	NA	NA	PDAC	head	3	2.8	NA	pT2, poorly differentiated, extensive large vessel, small vessel, and perineural invasion	19/24, pN2	NA	No	No	Breast cancer (13 years prior)	No	Yes	Light	No	No	NA	NA	NA
HT124P1	83	white	non-hispanic	male	9	Naive	NA	NA	PDAC	head	1	2.3	NA	pT2, well differentiated, IPMN, perineural invasion present	3/15, pN1	NA	No	Yes	No	No	Yes	NA	No	Multiple myeloma-father	NA	NA	NA
HT125P1	64	white	non-hispanic	female	21	Gem_abrax	NA	Last dose 4 weeks prior to surgery	PDAC	head	2	3.6	95	ypT2, moderately differentiated, extensive lymphovascular and perineural invasion	0/2, pN0	NA	No	No	Non-Hodgkin's lymphoma (18 years prior)	No	No	No	No	Unspecified cancer-father	NA	NA	Diabetes-father
HT138P1	76	white	non-hispanic	male	32	Gem_abrax	6	Last dose 20 weeks prior to surgery	PDAC	head	2	2.4	80	ypT2, moderately differentiated, PanIN, no treatment response	4/47, pN2	NA	Type II	No	Cutaneous melanoma	No	No	No	No	thyroid cancer-sister	NA	NA	NA
HT140P1	58	white	non-hispanic	male	12	Naive	NA	NA	PDAC	head	3	4.2	NA	pT3, poorly differentiated, PanIN, lymphovascular and perineural invasion	7/20, pN2	NA	No	No	NA	No	No	No	No	prostate cancer-father, stomach cancer-grandfather	NA	NA	NA
HT166P1	63	white	non-hispanic	female	20	FOLFIRINOX	8	Last dose 4 weeks prior to surgery	PDAC	neck	1	6	90	ypT3, well differentiated, no treatment response	4/28, pN2	NA	No	No	No	No	No	Occasional	No	No	NA	NA	Diabetes-father, germline pathogenic MUTYH
HT168P1	72	white	non-hispanic	male	16	FOLFIRINOX	NA	NA	PDAC	head	1	3.5	80	ypT2, well differentiated, poor treatment response, lymphovascular invasion	4/21, pN2	NA	No	No	No	No	No	Occasional	No	No	NA	NA	NA
HT185P1	50	white	non-hispanic	male	28	FOLFIRINOX then Gem_abrax	5	Started on FOLFIRINOX, but rising CEA and progression were noted, switched to Gemabraxane, completed 5 cycles	PDAC	head	NA	3.2	NA	yT2, moderately to poorly differentiated, focally invades portal vein wall, lymphovascular and perineural invasion	3/19, pN1	IIb	NA	NA	NA	History of hypertension	Minimal	Past excess	No	skin cancer-mother/father, breast cancer-grandmother	NA	NA	NA
HT190P1	53	african_american	non-hispanic	female	20	Gem_abrax	5	NA	PDAC	NA	2	3	NA	ypT2, moderately differentiated, no treatment response, perineural and intraneural invasion	0/4, pN0	NA	No	NA	No	No	No	No	No	NA	NA	NA	NA
HT191P1	59	white	non-hispanic	male	28	FOLFIRINOX	7	NA	PDAC	body	2	2.7	90	ypT2, moderately differentiated, no treatment response, lymphovascular and perineural invasion	11/38, pN2	NA	No	NA	No	No	No	No	NA	NA	NA	NA	NA
HT200P1	63	white	non-hispanic	female	24	FOLFIRINOX	NA	NA	PDAC	head	2	NA	NA	ypT3, moderately differentiated, invades bile duct > 12mm, lymphovascular and perineural invasion	5/15, pN2	NA	NA	Yes	No	Hyperlipidemia	Former	No	No	No	NA	NA	NA
HT204P1	64	white	non-hispanic	male	32	FOLFIRINOX	11	NA	PDAC	NA	2	2.5	NA	ypT2, moderately differentiated	0/21, pN0	NA	Yes	No	No	GERD	No	No	No	lung cancer-mother/uncle	NA	NA	NA
HT264P1	77	white	non-hispanic	female	8	naive	NA	NA	PDAC	body	1	2.3	NA	pT2, High grade PanIN-3 present, perineural invasion present	0/26, pN0	NA	No	No	No	obesity, GERD	No	No	No	Father throat cancer	NA	NA	NA
HT270P1	60	white	non-hispanic	male	8	naive	NA	NA	PDAC	Head	3	2.8	NA	pT2, moderately to poorly differentiated infiltrating peripancreatic tissue, positive for perineural and lymphovascular invasion	3/18, pN1	IIb	Type II	No	No	GERD, hypertension, Hepatitis C	Yes	Yes	No	father prostate cancer	NA	NA	NA
HT284P1	76	white	non-hispanic	male	8	naive	NA	NA	PDAC	neck/body margin	1	0.5	NA	pT1a, focal invasive arising in association with ITPN approximately 3.2cm, negative for perineural/lymphovascular invasion	0/23, pN0	Ia	Type II	No	No	Hypertension, anemia	no	No	No	Father metastatic prostate cancer (bone)	NA	NA	NA
HT288P1	73	white	non-hispanic	male	4	Naive	NA	NA	PDAC	Head	2	3	NA	pT2, moderately differentiated, perineural and lymphovascular invasion identified	0/10, pN0	NA	Type II	No	No	hypertension	Yes, past	Yes, past	No	Sister colon cancer, brother renal cell cancer, maternal grandfather colon cancer	NA	NA	NA
HT224P1	61	white	non-hispanic	female	36	FOLIRINOX, Gem/Abraxane	6, 3	complicated by severe weight loss and de-conditioning, FLOFIRINOX 6 cycles, Gem/Abraxane 3 cyscles	PDAC	Head	3	4.5	NA	ypT3, moderate to poorly differentiated, invasion of common bile duct, duadenal wall and peripancreatic soft tissues	7/19, pN2	NA	Type II	No	Melanoma, Breast Cancer (adjuvant radiation)	hypertension, GERD	No	No	No	Mother uterine cancer, Father Melanoma	NA	NA	extensive residual cancer at tiem of surgery, treatment score 3
HT231P1	63	african_american	non-hispanic	female	60	FOLFIRINOX, SBRT	12	completed 12 cycles FOLFIRINOX follwed by short course of SBRT	PDAC	Tail	2	4.5	NA	ypT3, moderately differentiated peripancreatic infiltration, positive for perineural invasion negative for lymphovascular	0/13, pN0	IIb	No	No	No	Hypertension, peritoneal tuberculosis	No	No	No	No	NA	NA	original surgery aborted due to supposed peritoneal mets, on further review non-malignant
HT232P1	60	white	non-hispanic	female	28	mFOLFIRINOX, FOLFIRI	1, 12	1 cycle mFOLFIRINOX developed Lhermitte's sign oxiliplatin removed, continued on FOLFIRI, on radiation at surgery	PDAC	body/tail	3	4.4	10	ypT3, poorly differentiated, low grade PanIN background no perineural or lymphovascular invasion seen	0/2, pN0	III	No	Yes chronic	No	GERD	yes, past	Yes	No	Paternal Grandfather colon cancer, paternal grandmother, breast cancer	NA	NA	On radiation at time of surgery
HT259P1	69	white	non-hispanic	female	24	FOLFIRINOX	6	delayed to every 3 weeks due to leukopenia and myelosuppression	PDAC	Head	2	2.8	NA	ypT2, moderately differentiated positive for perineural invasion, negative for lymphovascular invasion	3/22, pN1	NA	No	No	No	Hypertension	no	no	No	Father prostate cancer, brother, myeloid cancer	Deceased	16	treatment effect score 2, evident regression
HT306P1	74	white	non-hispanic	female	12	FOLFIRINOX	2	Hospitalized after 2 cycles with diarrhea, dehydration, LLE DVT	PDAC	Head	3	2.5	NA	ypT2, poorly differentiated, perineural and lymphovascular invasion present, SMV tunica intima and uncinate margin involved,	0/8, pN0	NA	No	No	Transitional cell carcinoma	GERD, hypertension	Yes, past	Yes	No	Paternal grandmother stomach cancer, brother throat cancer, aunt and niece uterine cancer	Deceased	6	Extensive residual carcinaoma at surgery, minimal treatment response score 2
HT242P1	70	white	non-hispanic	male	4	None	NA	Recurrence, previous adjuvant Chemo RT	PDAC	Tail (proximal remanant)	2	3	NA	rpT2 moderately differentiated, positive for perineural invasion, lymphovascular invasion negative, invasion of jejunum present	2/19, pN1	NA	Yes	No	Basal cell carcinoma	Hypetension, GERD	Yes, past	No	no	Mother uterine cancer, Daughter Chrohn's disease	Deceased	64	original pancreas cancer developed 2016 with whipple, recurrence in 2020, following the 2020 surgery a new recurrence was found in early 2022 (no action taken)
HT412P1	74	white	non-hispanic	male	12	FOLFIRONOX, Gemcitabine	5, 1	Treatment at outside clinic, found evidence of 5 cycles of FOLFIRINOX and 1 cycle of Gemcitabine	PDAC	Head/Uncinate	NA	1.9	NA	ypT1 moderately differentiated positive for perineural invasion negative for lymphovascular, some evidence of tumor regression	0/13, pN0	NA	Yes	No	No	GERD, hypertension	Yes, past	No	No	Mother colon cancer	NA	NA

## Sheet: Table2_Metadata
Sample	Case	Tissue	scRNA_available	WES_available	RNA-Seq_available	Proteome_available	Phosphoproteome_available	Hyperion_available	H&E_available	Treatment	KRAS_VAF	KRAS_mutation	scRNA_tumor_percentage	Histology_tumor_percentage	ABSOLUTE_Cancer_DNA_fraction	KRAS_type	TP53_type	SMAD4_type	CDKN2A_type	Germline_ATM	Germline_BRCA2	Germline_FANCC	Stroma_Score	Immune_Score	ESTIMATE_Score	Immune_subtype_2k	Moffitt_Subtype	Bailey_Subtype	Collisson_Subtype
HT056P1_S1PA	HT056P1	Tumor	TRUE	TRUE	TRUE	TRUE	TRUE	TRUE	TRUE	FOLFIRINOX	0.0851064	p.G12V	11.5787	47.5	NA	Missense	Missense	Wild_Type	Wild_Type	Wild_Type	Wild_Type	Wild_Type	910.515	1792.68	2703.2	Low	Basal-like	Immunogenic	Quasimesenchymal
HT056P1_S1PB	HT056P1	Tumor	TRUE	TRUE	TRUE	TRUE	TRUE	TRUE	TRUE	FOLFIRINOX	0.1	p.G12V	8.49609	37.5	NA	Missense	Missense	Wild_Type	Wild_Type	Wild_Type	Wild_Type	Wild_Type	1113.51	2188.31	3301.82	Low	Basal-like	Immunogenic	Quasimesenchymal
HT056P1_S1R1	HT056P1	Tumor	TRUE	TRUE	TRUE	TRUE	TRUE	FALSE	FALSE	FOLFIRINOX	0.171717	p.G12V	1.86525	NA	NA	Missense	Missense	Wild_Type	Wild_Type	Wild_Type	Wild_Type	Wild_Type	1726.85	2269.14	3996	High	Basal-like	Immunogenic	Quasimesenchymal
HT060P1_S1PA	HT060P1	Tumor	TRUE	TRUE	TRUE	TRUE	TRUE	TRUE	TRUE	FOLFIRINOX	0.0482759	p.G12V	4.20802	15	0.24	Missense	Wild_Type	Wild_Type	Wild_Type	Nonsense	Nonsense	Wild_Type	2151.16	1976.48	4127.64	High	Classical	ADEX	Exocrine-like
HT060P1_S1PB	HT060P1	Tumor	TRUE	TRUE	TRUE	TRUE	TRUE	TRUE	TRUE	FOLFIRINOX	0.037037	p.G12V	3.12146	30	0.5	Missense	Wild_Type	Wild_Type	Wild_Type	Nonsense	Nonsense	Wild_Type	1602.53	1642.82	3245.35	High	Classical	ADEX	Exocrine-like
HT060P1_S1R1	HT060P1	Tumor	TRUE	TRUE	TRUE	TRUE	TRUE	TRUE	TRUE	FOLFIRINOX	0.0261438	p.G12V	7.54201	15	0.2	Missense	Wild_Type	Wild_Type	Wild_Type	Nonsense	Nonsense	Wild_Type	2174.37	2110.46	4284.83	High	Classical	ADEX	Exocrine-like
HT061P1_S1PA	HT061P1	Tumor	TRUE	TRUE	FALSE	TRUE	TRUE	TRUE	TRUE	Naive	0.161538	p.G12D	15.7346	47.5	0.22	Missense	Nonsense	Wild_Type	Wild_Type	Wild_Type	Wild_Type	Wild_Type	NA	NA	NA	NA	NA	NA	NA
HT061P1_S1PB	HT061P1	Tumor	TRUE	TRUE	TRUE	TRUE	TRUE	TRUE	TRUE	Naive	0.141304	p.G12D	29.3562	55	0.37	Missense	Nonsense	Wild_Type	Wild_Type	Wild_Type	Wild_Type	Wild_Type	489.533	574.187	1063.72	Low	Classical	Pancreatic_progenitor	Classical
HT061P1_S1PC	HT061P1	Tumor	TRUE	TRUE	TRUE	TRUE	TRUE	TRUE	TRUE	Naive	0.273585	p.G12D	28.4533	55	0.41	Missense	Nonsense	Wild_Type	Wild_Type	Wild_Type	Wild_Type	Wild_Type	-29.6796	195.963	166.284	Low	Classical	Pancreatic_progenitor	Classical
HT061P1_S1R1	HT061P1	Tumor	TRUE	TRUE	TRUE	FALSE	FALSE	FALSE	FALSE	Naive	0.0480769	p.G12D	15.841	NA	0.21	Missense	Nonsense	Wild_Type	Wild_Type	Wild_Type	Wild_Type	Wild_Type	1396.86	2194.21	3591.07	High	Classical	ADEX	Exocrine-like
HT064P1_S1H1	HT064P1	Tumor	TRUE	TRUE	TRUE	TRUE	TRUE	TRUE	TRUE	Naive	0.146667	p.G12R	16.6542	57.5	0.31	Missense	Wild_Type	Wild_Type	Wild_Type	Wild_Type	Wild_Type	Wild_Type	872.046	730.753	1602.8	Low	Basal-like	Pancreatic_progenitor	Classical
HT064P1_S1H3	HT064P1	Tumor	TRUE	TRUE	TRUE	TRUE	TRUE	TRUE	TRUE	Naive	0.0689655	p.G12R	30.3821	80	0.21	Missense	Wild_Type	Wild_Type	Wild_Type	Wild_Type	Wild_Type	Wild_Type	627.16	560.603	1187.76	Low	Basal-like	Pancreatic_progenitor	Classical
HT064P1_S1H7	HT064P1	Tumor	TRUE	TRUE	TRUE	TRUE	TRUE	TRUE	TRUE	Naive	0.0160428	p.G12R	10.0079	38.5	0.38	Missense	Wild_Type	Wild_Type	Wild_Type	Wild_Type	Wild_Type	Wild_Type	55.387	574.749	630.136	Low	Basal-like	Pancreatic_progenitor	Quasimesenchymal
HT064P1_S1H9	HT064P1	Tumor	TRUE	FALSE	FALSE	TRUE	TRUE	TRUE	TRUE	Naive	NA	NA	3.44403	10	NA	NA	Wild_Type	Wild_Type	Wild_Type	Wild_Type	Wild_Type	Wild_Type	NA	NA	NA	NA	NA	NA	NA
HT071P1_S1H1	HT071P1	Tumor	TRUE	TRUE	TRUE	TRUE	TRUE	FALSE	TRUE	Chemo-RT	0.152778	p.G12D	4.57579	40	0.25	Missense	Missense	Nonsense	Wild_Type	Wild_Type	Wild_Type	Wild_Type	1903.17	1301.32	3204.48	High	Basal-like	Immunogenic	Quasimesenchymal
HT071P1_S1H4	HT071P1	Tumor	TRUE	TRUE	TRUE	TRUE	TRUE	FALSE	TRUE	Chemo-RT	0.0683761	p.G12D	7.39857	35	0.32	Missense	Missense	Nonsense	Wild_Type	Wild_Type	Wild_Type	Wild_Type	1760.61	1674.19	3434.8	High	Basal-like	Immunogenic	Quasimesenchymal
HT071P1_S1H5	HT071P1	Tumor	TRUE	TRUE	TRUE	TRUE	TRUE	FALSE	TRUE	Chemo-RT	0.122642	p.G12D	7.9258	30	0.31	Missense	Missense	Nonsense	Wild_Type	Wild_Type	Wild_Type	Wild_Type	1500.89	1589.6	3090.49	High	Basal-like	Immunogenic	Quasimesenchymal
HT071P1_S1H9	HT071P1	Tumor	TRUE	TRUE	TRUE	TRUE	TRUE	FALSE	TRUE	Chemo-RT	0.128713	p.G12D	5.74163	25	0.24	Missense	Missense	Nonsense	Wild_Type	Wild_Type	Wild_Type	Wild_Type	1850.11	1394.46	3244.58	High	Basal-like	Immunogenic	Quasimesenchymal
HT085P1_S1H1	HT085P1	Tumor	TRUE	TRUE	TRUE	FALSE	FALSE	FALSE	TRUE	Naive	0.0111111	p.G12D	28.046	35	0.24	Missense	Missense	Wild_Type	Wild_Type	Wild_Type	Wild_Type	Wild_Type	355.054	210.094	565.148	Low	Basal-like	Pancreatic_progenitor	Classical
HT085P1_S1H2	HT085P1	Tumor	TRUE	TRUE	TRUE	FALSE	FALSE	FALSE	TRUE	Naive	0.192771	p.G12D	19.6937	37.5	0.42	Missense	Missense	Wild_Type	Wild_Type	Wild_Type	Wild_Type	Wild_Type	403.488	581.406	984.894	Low	Basal-like	Pancreatic_progenitor	Classical
HT085P1_S1H3	HT085P1	Tumor	TRUE	TRUE	TRUE	FALSE	FALSE	FALSE	TRUE	Naive	0.35	p.G12D	68.6111	40	0.45	Missense	Missense	Wild_Type	Wild_Type	Wild_Type	Wild_Type	Wild_Type	199.312	34.366	233.678	Low	Basal-like	Pancreatic_progenitor	Classical
HT085P1_S1H4	HT085P1	Tumor	TRUE	TRUE	TRUE	FALSE	FALSE	FALSE	TRUE	Naive	0.391304	p.G12D	53.7563	55	0.52	Missense	Missense	Wild_Type	Wild_Type	Wild_Type	Wild_Type	Wild_Type	557.389	652.343	1209.73	Low	Basal-like	Pancreatic_progenitor	Classical
HT115P1_S1H3	HT115P1	Tumor	TRUE	TRUE	TRUE	FALSE	FALSE	FALSE	TRUE	FOLFIRINOX	0.0103093	p.G12R	21.262	5	0.18	Missense	Missense	Wild_Type	Wild_Type	Wild_Type	Wild_Type	Wild_Type	1186.65	1176.06	2362.71	Low	Classical	Pancreatic_progenitor	Classical
HT115P1_S1H5	HT115P1	Tumor	TRUE	TRUE	TRUE	FALSE	FALSE	FALSE	TRUE	FOLFIRINOX	0.0542636	p.G12R	20.0508	15	0.25	Missense	Missense	Wild_Type	Wild_Type	Wild_Type	Wild_Type	Wild_Type	1022.99	1288.64	2311.63	Low	Classical	Pancreatic_progenitor	Classical
HT115P1_S1H6	HT115P1	Tumor	TRUE	TRUE	TRUE	FALSE	FALSE	FALSE	TRUE	FOLFIRINOX	0.084507	p.G12R	26.6968	10	0.22	Missense	Missense	Wild_Type	Wild_Type	Wild_Type	Wild_Type	Wild_Type	1134.13	1852.83	2986.97	High	Classical	Pancreatic_progenitor	Exocrine-like
HT121P1_S1H3	HT121P1	Tumor	TRUE	TRUE	TRUE	FALSE	FALSE	FALSE	TRUE	Naive	0.157025	p.G12R	9.22747	1	0.32	Missense	Missense	Wild_Type	Wild_Type	Wild_Type	Wild_Type	Wild_Type	742.684	1464.37	2207.06	High	Classical	ADEX	Exocrine-like
HT121P1_S1H4	HT121P1	Tumor	TRUE	TRUE	TRUE	FALSE	FALSE	FALSE	TRUE	Naive	0.323077	p.G12R	11.1159	65	0.39	Missense	Missense	Wild_Type	Wild_Type	Wild_Type	Wild_Type	Wild_Type	1489.9	2289.69	3779.59	High	Classical	ADEX	Exocrine-like
HT121P1_S1H5	HT121P1	Tumor	TRUE	TRUE	TRUE	FALSE	FALSE	FALSE	TRUE	Naive	0.131148	p.G12R	14.2475	40	0.37	Missense	Missense	Wild_Type	Wild_Type	Wild_Type	Wild_Type	Wild_Type	792.294	1396.11	2188.41	Low	Classical	Pancreatic_progenitor	Classical
HT121P1_S1H9	HT121P1	Tumor	TRUE	TRUE	TRUE	FALSE	FALSE	FALSE	TRUE	Naive	0.183544	p.G12R	41.3306	40	0.36	Missense	Missense	Wild_Type	Wild_Type	Wild_Type	Wild_Type	Wild_Type	713.332	1493.27	2206.6	Low	Classical	Pancreatic_progenitor	Classical
HT122P1_S1H3	HT122P1	Tumor	TRUE	TRUE	TRUE	FALSE	FALSE	FALSE	TRUE	Nab-paclitaxel	0.0162602	p.G12D	16.0212	27.5	0.25	Missense	Missense	Wild_Type	Wild_Type	Wild_Type	Wild_Type	Wild_Type	714.192	433.553	1147.74	Low	Basal-like	Pancreatic_progenitor	Exocrine-like
HT122P1_S1H4	HT122P1	Tumor	TRUE	TRUE	TRUE	TRUE	TRUE	FALSE	TRUE	Nab-paclitaxel	0.197917	p.G12D	47.1629	32.5	0.32	Missense	Missense	Wild_Type	Wild_Type	Wild_Type	Wild_Type	Wild_Type	1256.84	483.534	1740.38	Low	Basal-like	Pancreatic_progenitor	Exocrine-like
HT122P1_S1H5	HT122P1	Tumor	TRUE	TRUE	TRUE	TRUE	TRUE	FALSE	TRUE	Nab-paclitaxel	0.25641	p.G12D	16.0729	75	0.34	Missense	Missense	Wild_Type	Wild_Type	Wild_Type	Wild_Type	Wild_Type	627.491	519.586	1147.08	Low	Basal-like	Pancreatic_progenitor	Classical
HT122P1_S1H9	HT122P1	Tumor	TRUE	TRUE	TRUE	TRUE	TRUE	FALSE	TRUE	Nab-paclitaxel	0.114943	p.G12D	59.9544	35	0.34	Missense	Missense	Wild_Type	Wild_Type	Wild_Type	Wild_Type	Wild_Type	816.373	978.045	1794.42	Low	Basal-like	Pancreatic_progenitor	Exocrine-like
HT123P1_S1H1	HT123P1	Tumor	TRUE	TRUE	TRUE	TRUE	TRUE	FALSE	TRUE	Naive	0.0121951	p.Q61H	3.85802	1.5	0.37	Missense	Missense	Wild_Type	Wild_Type	Wild_Type	Wild_Type	Wild_Type	2056.64	2423.86	4480.51	High	Classical	ADEX	Exocrine-like
HT123P1_S1H3	HT123P1	Tumor	TRUE	TRUE	TRUE	TRUE	TRUE	FALSE	TRUE	Naive	0	NA	2.52579	25	0.19	Wild_Type	Wild_Type	Wild_Type	Wild_Type	Wild_Type	Wild_Type	Wild_Type	1553.51	2443.63	3997.14	High	Classical	ADEX	Exocrine-like
HT123P1_S1H5	HT123P1	Tumor	TRUE	TRUE	TRUE	TRUE	TRUE	FALSE	TRUE	Naive	0	NA	1.72338	25	0.26	Wild_Type	Wild_Type	Wild_Type	Wild_Type	Wild_Type	Wild_Type	Wild_Type	1404.67	2263.35	3668.02	High	Classical	ADEX	Exocrine-like
HT124P1_S1H1	HT124P1	Tumor	TRUE	TRUE	TRUE	TRUE	TRUE	FALSE	TRUE	Naive	0.059322	p.G12D	28.3617	55	1	Missense	Missense	Missense	Wild_Type	Wild_Type	Wild_Type	Wild_Type	1106.51	576.801	1683.31	Low	Basal-like	Squamous	Exocrine-like
HT124P1_S1H2	HT124P1	Tumor	TRUE	TRUE	TRUE	TRUE	TRUE	FALSE	TRUE	Naive	0.112069	p.G12D	5.31423	17.5	0.21	Missense	Missense	Nonsense	Wild_Type	Wild_Type	Wild_Type	Wild_Type	1049	893.884	1942.88	Low	Basal-like	Squamous	Classical
HT124P1_S1H4	HT124P1	Tumor	TRUE	FALSE	TRUE	TRUE	TRUE	FALSE	TRUE	Naive	NA	NA	20.4881	40	NA	NA	Wild_Type	Wild_Type	Wild_Type	Wild_Type	Wild_Type	Wild_Type	1313.57	652.918	1966.48	Low	Basal-like	Squamous	Classical
HT125P1_S1H3	HT125P1	Tumor	TRUE	TRUE	TRUE	TRUE	TRUE	FALSE	TRUE	Nab-paclitaxel	0.00892857	p.G12V	0.364842	35	0.23	Missense	Missense	Wild_Type	Wild_Type	Wild_Type	Wild_Type	Wild_Type	1038.9	2216.74	3255.64	High	Classical	ADEX	Classical
HT125P1_S1H4	HT125P1	Tumor	TRUE	TRUE	TRUE	TRUE	TRUE	FALSE	TRUE	Nab-paclitaxel	0.0689655	p.G12V	1.43243	27.5	0.17	Missense	Missense	Wild_Type	Wild_Type	Wild_Type	Wild_Type	Wild_Type	1846.41	2866.29	4712.7	High	Classical	ADEX	Exocrine-like
HT125P1_S1H8	HT125P1	Tumor	TRUE	TRUE	FALSE	TRUE	TRUE	FALSE	TRUE	Nab-paclitaxel	0.134328	p.G12V	7.32653	10	0.18	Missense	Missense	Wild_Type	Wild_Type	Wild_Type	Wild_Type	Wild_Type	NA	NA	NA	NA	NA	NA	NA
HT125P1_S1H9	HT125P1	Tumor	TRUE	TRUE	TRUE	TRUE	TRUE	FALSE	TRUE	Nab-paclitaxel	0.0108696	p.G12V	0.368302	25	0.19	Missense	Missense	Wild_Type	Wild_Type	Wild_Type	Wild_Type	Wild_Type	1796.77	3053.16	4849.93	High	Classical	ADEX	Exocrine-like
HT138P1_S1H2	HT138P1	Tumor	TRUE	TRUE	TRUE	FALSE	FALSE	FALSE	TRUE	Nab-paclitaxel	0	NA	0.479303	20	0.21	Wild_Type	Wild_Type	Wild_Type	Wild_Type	Wild_Type	Frameshift	Wild_Type	1906.45	2134.99	4041.45	High	Classical	ADEX	Exocrine-like
HT138P1_S1H3	HT138P1	Tumor	TRUE	TRUE	TRUE	FALSE	FALSE	FALSE	TRUE	Nab-paclitaxel	0	NA	0.495751	32.5	0.21	Wild_Type	Wild_Type	Wild_Type	Wild_Type	Wild_Type	Frameshift	Wild_Type	1930.85	1488.23	3419.08	High	Classical	ADEX	Exocrine-like
HT138P1_S1H5	HT138P1	Tumor	TRUE	TRUE	TRUE	FALSE	FALSE	FALSE	TRUE	Nab-paclitaxel	0	NA	4.10023	17.5	0.2	Wild_Type	Wild_Type	Wild_Type	Wild_Type	Wild_Type	Frameshift	Wild_Type	1820.05	1978.04	3798.09	High	Classical	ADEX	Exocrine-like
HT138P1_S1H6	HT138P1	Tumor	TRUE	TRUE	TRUE	FALSE	FALSE	FALSE	TRUE	Nab-paclitaxel	0	NA	2.0053	5	0.2	Wild_Type	Wild_Type	Wild_Type	Wild_Type	Wild_Type	Frameshift	Wild_Type	2221.79	1964.41	4186.2	High	Classical	ADEX	Exocrine-like
HT140P1_S1H1	HT140P1	Tumor	TRUE	TRUE	TRUE	FALSE	FALSE	FALSE	TRUE	Naive	0.0325203	p.G12R	6.7283	55	0.23	Missense	Wild_Type	Missense	Missense	Wild_Type	Wild_Type	Frameshift	616.917	977.804	1594.72	Low	Classical	Pancreatic_progenitor	Classical
HT140P1_S1H3	HT140P1	Tumor	TRUE	TRUE	TRUE	FALSE	FALSE	FALSE	TRUE	Naive	0.076087	p.G12R	26.3944	42.5	0.29	Missense	Wild_Type	Frameshift	Missense	Wild_Type	Wild_Type	Frameshift	656.804	953.003	1609.81	Low	Classical	Pancreatic_progenitor	Classical
HT140P1_S1H6	HT140P1	Tumor	TRUE	TRUE	TRUE	FALSE	FALSE	FALSE	TRUE	Naive	0.0176991	p.G12R	10.8081	45	0.2	Missense	Wild_Type	Wild_Type	Missense	Wild_Type	Wild_Type	Frameshift	1373.5	1488.17	2861.67	Low	Classical	Pancreatic_progenitor	Classical
HT166P1_M1K1	HT166P1	NAT	TRUE	FALSE	FALSE	FALSE	FALSE	FALSE	FALSE	FOLFIRINOX	NA	NA	0.123111	NA	NA	NA	NA	NA	NA	NA	NA	NA	NA	NA	NA	NA	NA	NA	NA
HT166P1_S1H2	HT166P1	Tumor	TRUE	TRUE	TRUE	FALSE	FALSE	FALSE	TRUE	FOLFIRINOX	0.0185185	p.G12D	50.6103	45	0.21	Missense	Wild_Type	Wild_Type	Wild_Type	Wild_Type	Wild_Type	Wild_Type	2072.87	1519.28	3592.14	High	Basal-like	Immunogenic	Quasimesenchymal
HT166P1_S1H5	HT166P1	Tumor	TRUE	TRUE	TRUE	FALSE	FALSE	FALSE	TRUE	FOLFIRINOX	0.00909091	p.G12D	20.1272	30	0.16	Missense	Wild_Type	Wild_Type	Wild_Type	Wild_Type	Wild_Type	Wild_Type	1765.12	916.359	2681.48	Low	Basal-like	Immunogenic	Quasimesenchymal
HT166P1_S1H6	HT166P1	Tumor	TRUE	TRUE	TRUE	FALSE	FALSE	FALSE	TRUE	FOLFIRINOX	0.131313	p.G12D	29.9495	55	0.19	Missense	Wild_Type	Wild_Type	Wild_Type	Wild_Type	Wild_Type	Wild_Type	1551.52	1218.64	2770.16	Low	Basal-like	Immunogenic	Quasimesenchymal
HT168P1_M1G1	HT168P1	NAT	TRUE	FALSE	FALSE	FALSE	FALSE	FALSE	FALSE	FOLFIRINOX	NA	NA	1.70303	NA	NA	NA	NA	NA	NA	NA	NA	NA	NA	NA	NA	NA	NA	NA	NA
HT168P1_S1H2	HT168P1	Tumor	TRUE	TRUE	TRUE	FALSE	FALSE	FALSE	TRUE	FOLFIRINOX	0.0123457	p.G12C	39.6771	3.5	0.18	Missense	Missense	Wild_Type	Missense	Wild_Type	Wild_Type	Wild_Type	1536.31	1593	3129.31	High	Classical	Pancreatic_progenitor	Exocrine-like
HT168P1_S1H3	HT168P1	Tumor	TRUE	TRUE	TRUE	FALSE	FALSE	FALSE	TRUE	FOLFIRINOX	0.0227273	p.G12R	8.95026	15	0.17	Missense	Missense	Wild_Type	Missense	Wild_Type	Wild_Type	Wild_Type	538.367	907.422	1445.79	Low	Classical	Pancreatic_progenitor	Classical
HT168P1_S1H4	HT168P1	Tumor	TRUE	TRUE	TRUE	FALSE	FALSE	FALSE	TRUE	FOLFIRINOX	0.0273973	p.G12R	8.15109	20	0.26	Missense	Missense	Wild_Type	Missense	Wild_Type	Wild_Type	Wild_Type	914.195	1109.19	2023.39	High	Classical	Pancreatic_progenitor	Classical
HT185P1_S1H2	HT185P1	Tumor	TRUE	TRUE	TRUE	FALSE	FALSE	FALSE	TRUE	Mixed	0.23622	p.G12V	25.0294	35	0.36	Missense	Frameshift	Wild_Type	Missense	Wild_Type	Wild_Type	Wild_Type	533.175	169.224	702.399	Low	Basal-like	Pancreatic_progenitor	Quasimesenchymal
HT185P1_S1H3	HT185P1	Tumor	TRUE	TRUE	TRUE	FALSE	FALSE	FALSE	TRUE	Mixed	0.178571	p.G12V	31.1454	40	0.3	Missense	Frameshift	Wild_Type	Missense	Wild_Type	Wild_Type	Wild_Type	681.934	373.89	1055.82	Low	Basal-like	Pancreatic_progenitor	Quasimesenchymal
HT185P1_S1H6	HT185P1	Tumor	TRUE	TRUE	TRUE	FALSE	FALSE	FALSE	TRUE	Mixed	0.290323	p.G12V	27.7816	17.5	0.31	Missense	Frameshift	Wild_Type	Missense	Wild_Type	Wild_Type	Wild_Type	708.157	406.423	1114.58	Low	Basal-like	Pancreatic_progenitor	Quasimesenchymal
HT190P1_M1K1	HT190P1	NAT	TRUE	FALSE	FALSE	FALSE	FALSE	FALSE	FALSE	Nab-paclitaxel	NA	NA	1.34804	NA	NA	NA	NA	NA	NA	NA	NA	NA	NA	NA	NA	NA	NA	NA	NA
HT190P1_S1H7	HT190P1	Tumor	TRUE	TRUE	TRUE	FALSE	FALSE	FALSE	TRUE	Nab-paclitaxel	0.369048	p.G12R	82.6782	55	0.38	Missense	Missense	Wild_Type	Wild_Type	Wild_Type	Wild_Type	Wild_Type	833.294	589.798	1423.09	Low	Classical	Squamous	Classical
HT190P1_S1H9	HT190P1	Tumor	TRUE	TRUE	FALSE	FALSE	FALSE	FALSE	TRUE	Nab-paclitaxel	0.0684932	p.G12R	65.7526	65	0.24	Missense	Missense	Wild_Type	Wild_Type	Wild_Type	Wild_Type	Wild_Type	NA	NA	NA	NA	NA	NA	NA
HT191P1_S1H1	HT191P1	Tumor	TRUE	TRUE	TRUE	FALSE	FALSE	FALSE	TRUE	FOLFIRINOX	0.0827068	p.G12D	3.73563	50	0.27	Missense	Frameshift	Wild_Type	Missense	Wild_Type	Wild_Type	Wild_Type	2144.71	2068.24	4212.95	High	Basal-like	ADEX	Quasimesenchymal
HT191P1_S1H2	HT191P1	Tumor	TRUE	TRUE	TRUE	FALSE	FALSE	FALSE	TRUE	FOLFIRINOX	0.05	p.G12D	2.11208	45	0.27	Missense	Frameshift	Wild_Type	Missense	Wild_Type	Wild_Type	Wild_Type	2319.84	1411.99	3731.83	High	Basal-like	ADEX	Quasimesenchymal
HT191P1_S1H4	HT191P1	Tumor	TRUE	TRUE	TRUE	FALSE	FALSE	FALSE	TRUE	FOLFIRINOX	0.00671141	p.G12D	1.28425	30	0.35	Missense	Frameshift	Wild_Type	Missense	Wild_Type	Wild_Type	Wild_Type	2293.13	1457.75	3750.88	High	Basal-like	ADEX	Quasimesenchymal
HT200P1_M1K1	HT200P1	NAT	TRUE	FALSE	FALSE	FALSE	FALSE	FALSE	FALSE	FOLFIRINOX	NA	NA	9.11365	NA	NA	NA	NA	NA	NA	NA	NA	NA	NA	NA	NA	NA	NA	NA	NA
HT200P1_S1H2	HT200P1	Tumor	TRUE	TRUE	TRUE	FALSE	FALSE	FALSE	TRUE	FOLFIRINOX	0.230769	p.G12V	5.7237	45	0.25	Missense	Nonsense	Missense	Missense	Wild_Type	Wild_Type	Wild_Type	1312.27	1385.3	2697.57	High	Classical	Squamous	Classical
HT200P1_S1H4	HT200P1	Tumor	TRUE	TRUE	TRUE	FALSE	FALSE	FALSE	TRUE	FOLFIRINOX	0.15	p.G12V	12.1371	50	0.29	Missense	Nonsense	Missense	Missense	Wild_Type	Wild_Type	Wild_Type	1819.8	1172.98	2992.79	High	Classical	Squamous	Classical
HT204P1_S1H2	HT204P1	Tumor	TRUE	FALSE	TRUE	FALSE	FALSE	FALSE	TRUE	FOLFIRINOX	NA	NA	6.28141	17.5	0.18	NA	NA	NA	NA	NA	NA	NA	919.461	1132.26	2051.72	High	Classical	ADEX	Exocrine-like
HT204P1_S1H4	HT204P1	Tumor	TRUE	FALSE	TRUE	FALSE	FALSE	FALSE	TRUE	FOLFIRINOX	NA	NA	20.1587	35	0.71	NA	NA	NA	NA	NA	NA	NA	1741.27	1715.37	3456.64	High	Classical	Squamous	Exocrine-like
HT204P1_S1H5	HT204P1	Tumor	TRUE	FALSE	TRUE	FALSE	FALSE	FALSE	TRUE	FOLFIRINOX	NA	NA	10.8696	25	0.2	NA	NA	NA	NA	NA	NA	NA	1662.95	1077.56	2740.51	Low	Classical	Squamous	Exocrine-like

## Sheet: Table3_Spatial_sample_distances
Samples	Distance (mm)
HT064P1_S1H1-S1H3	10
HT064P1_S1H1-S1H7	10
HT064P1_S1H1-S1H9	14.14
HT064P1_S1H3-S1H7	14.14
HT064P1_S1H3-S1H9	10
HT064P1_S1H7-S1H9	10
HT071P1_S1H1-S1H4	5
HT071P1_S1H1-S1H5	8.28
HT071P1_S1H1-S1H9	16.56
HT071P1_S1H4-S1H5	5
HT071P1_S1H4-S1H9	14.12
HT071P1_S1H5-S1H9	8.28
HT085P1_S1H1-S1H2	7.5
HT085P1_S1H1-S1H3	3.3
HT085P1_S1H1-S1H4	8.19
HT085P1_S1H2-S1H3	8.19
HT085P1_S1H2-S1H4	3.3
HT085P1_S1H3-S1H4	7.5
HT115P1_S1H3-S1H5	7.07
HT115P1_S1H3-S1H6	5
HT115P1_S1H5-S1H6	5
HT121P1_S1H3-S1H4	8.65
HT121P1_S1H3-S1H5	5.19
HT121P1_S1H3-S1H9	6.6
HT121P1_S1H4-S1H5	4
HT121P1_S1H4-S1H9	8.65
HT121P1_S1H5-S1H9	5.19
HT122P1_S1H3-S1H4	9.95
HT122P1_S1H3-S1H5	6.49
HT122P1_S1H3-S1H9	6.6
HT122P1_S1H4-S1H5	4.3
HT122P1_S1H4-S1H9	9.21
HT122P1_S1H5-S1H9	5.42
HT123P1_S1H1-S1H3	10
HT123P1_S1H1-S1H5	7.07
HT123P1_S1H3-S1H5	7.07
HT124P1_S1H1-S1H2	6.5
HT124P1_S1H1-S1H4	9.19
HT124P1_S1H2-S1H4	6.5
HT125P1_S1H3-S1H4	11.18
HT125P1_S1H3-S1H8	11.18
HT125P1_S1H3-S1H9	10
HT125P1_S1H4-S1H8	7.07
HT125P1_S1H4-S1H9	11.18
HT125P1_S1H8-S1H9	5
HT138P1_S1H2-S1H3	7.07
HT138P1_S1H2-S1H5	11.18
HT138P1_S1H2-S1H6	10
HT138P1_S1H3-S1H5	5
HT138P1_S1H3-S1H6	7.07
HT138P1_S1H5-S1H6	5
HT140P1_S1H1-S1H3	8
HT140P1_S1H1-S1H6	10
HT140P1_S1H3-S1H6	6
HT166P1_S1H2-S1H5	12.5
HT166P1_S1H2-S1H6	10
HT166P1_S1H5-S1H6	7.5
HT168P1_S1H2-S1H3	7.07
HT168P1_S1H2-S1H4	5
HT168P1_S1H3-S1H4	5
HT056P1_S1PA-S1PB	6
HT060P1_S1PA-S1PB	5
HT061P1_S1PA-S1PB	5
HT061P1_S1PA-S1PC	5
HT061P1_S1PB-S1PC	5
HT185P1_S1H2-S1H3	7.07
HT185P1_S1H2-S1H6	10
HT185P1_S1H3-S1H6	7.07
HT190P1_S1H7-S1H9	10
HT191P1_S1H1-S1H2	5
HT191P1_S1H1-S1H4	7.07
HT191P1_S1H2-S1H4	5
HT200P1_S1H2-S1H4	7.07
HT204P1_S1H2-S1H4	7.07
HT204P1_S1H2-S1H5	5
HT204P1_S1H4-S1H5	5

## Sheet: Table4_TMT_information
TMT set #	TMT channel	Sample#	Sample Name	peptides amount for label (ug)
1	126		Reference	200
1	127N	1	HT056P-S1R1A4	200
1	127C	2	HT056P-S1PAA2	200
1	128N	3	HT056P-S1PBA1	200
1	128C	4	HT060P1-S1PAA2	200
1	129N	5	HT060P1-S1PBA2	200
1	129C	6	HT060P1-S1R1A2	200
1	130N	10	HT064P1-S1H1A3	200
1	130C	11	HT064P1-S1H3A3	200
1	131N	12	HT064P1-S1H7A3	200
1	131C	13	HT064P1-S1H9A3	200
2	126		Reference	200
2	127N	7	HT061P1-S1PAA2	200
2	127C	8	HT061P1-S1PBA2	200
2	128N	9	HT061P1-S1PCA2	200
2	128C	14	HT071P1-S1H1A3	200
2	129N	15	HT071P1-S1H4A3	200
2	129C	16	HT071P1-S1H5A3	200
2	130N	17	HT071P1-S1H9A3	200
2	130C	18	HT122P1-S1H4A3	200
2	131N	19	HT122P1-S1H5A3	200
2	131C	20	HT122P1-S1H9A3	200
3	126		Reference	200
3	127N	21	HT123P1-S1H1A3	200
3	127C	22	HT123P1-S1H3A3	200
3	128N	23	HT123P1-S1H5A3	200
3	128C	24	HT124P1-S1H1A3	200
3	129N	25	HT124P1-S1H2A3	200
3	129C	26	HT124P1-S1H4A3	200
3	130N	27	HT125P1-S1H3A3	200
3	130C	28	HT125P1-S1H4A3	200
3	131N	29	HT125P1-S1H8A3	200
3	131C	30	HT125P1-S1H9A3	200

## Sheet: Table5_Pathology_review
Case_Number	L1_Tumor_Percent	L1_Tumor_differentiation_(1=well, 2=moderate, 3=poor)	L1_Tissue_Surrounding_Tumor_(1=benign components of pancreatic parenchyma identified, 0=no benign component present)	L1_LVI	L1_PNI	L4_Tumor_Percent	L4_Tumor_differentiation_(1=well, 2=moderate, 3=poor)	L4_Tissue_Surrounding_Tumor_(1=benign components of pancreatic parenchyma identified, 0=no benign component present)	L4_LVI	L4_PNI
HT056P1_S1PA	10	0	0	0	0	85	3	0	0	0
HT056P1_S1PB	0	NA	0	NA	NA	75	3	1	0	0
HT056P1_S1PC	0	NA	0	NA	NA	70	3	0	0	0
HT056P1_S1PD	80	3	0	0	0	10	3	0	0	0
HT056P1_S1PE	0	NA	0	NA	NA	90	3	0	0	0
HT061P1_S1PA	30	2	1	0	0	65	2	1	0	0
HT061P1_S1PB	20	2	0	0	0	90	2	0	0	0
HT061P1_S1PC	30	2	0	1	0	80	2	0	1	0
HT064P1_S1H1	70	2	0	0	0	45	2	0	0	0
HT064P1_S1H2	60	2	0	0	0	7	2	0	0	0
HT064P1_S1H3	70	2	0	0	0	90	2	0	0	0
HT064P1_S1H4	10	2	0	1	1	10	2	1	1	1
HT064P1_S1H6	60	2	0	0	0	20	2	0	0	0
HT064P1_S1H7	70	2	0	0	0	7	2	1	0	0
HT064P1_S1H9	15	2	0	0	0	5	2	0	0	0
HT071P1_S1H1	40	3	0	0	0	40	3	0	0	0
HT071P1_S1H2	20	2	0	0	0	5	3	0	0	0
HT071P1_S1H3	10	2	0	0	0	NA	NA	NA	NA	NA
HT071P1_S1H4	30	3	0	0	0	40	2	0	0	0
HT071P1_S1H5	20	3	0	0	0	40	2	0	0	0
HT071P1_S1H6	40	2	0	0	0	20	2	0	0	0
HT071P1_S1H7	30	2	0	0	0	30	2	0	0	0
HT071P1_S1H8	10	3	0	0	0	20	2	0	0	0
HT071P1_S1H9	20	2	0	0	0	30	2	0	0	0
HT085P1_S1H1	50	2	1	0	0	20	2	0	0	0
HT085P1_S1H2	50	2	0	0	0	25	2	0	0	0
HT085P1_S1H3	60	2	0	0	0	20	2	0	0	0
HT085P1_S1H4	50	2	0	0	0	60	2	0	0	0
HT085P1_S1H5	80	2	0	0	0	40	2	0	0	1
HT085P1_S1H6	70	2	0	0	0	70	2	0	0	0
HT115P1_S1H1	20	1	0	0	0	20	2	0	0	0
HT115P1_S1H2	40	2	0	0	0	30	2	0	0	1
HT115P1_S1H3	5	1	0	0	0	5	2	0	0	0
HT115P1_S1H4	20	2	0	1	0	20	2	0	0	0
HT115P1_S1H5	10	1	0	0	0	20	2	0	0	1
HT115P1_S1H6	10	2	0	0	0	10	2	0	0	0
HT121P1_S1H1	30	2	1	0	0	50	2	0	0	0
HT121P1_S1H2	35	2	1	1	0	20	2	1	1	0
HT121P1_S1H3	0	NA	1	NA	NA	2	2	1	0	0
HT121P1_S1H4	70	2	0	0	0	60	2	0	0	0
HT121P1_S1H5	40	2	0	0	0	40	2	1	0	0
HT121P1_S1H6	50	2	0	0	0	40	2	1	0	0
HT121P1_S1H7	75	2	0	1	0	60	2	0	0	0
HT121P1_S1H8	60	2	0	0	0	60	2	1	0	0
HT121P1_S1H9	40	2	0	0	0	NA	NA	NA	NA	NA
HT122P1_S1H1	60	2	0	0	0	70	2	0	0	0
HT122P1_S1H2	25	2	0	0	0	80	2	0	0	0
HT122P1_S1H3	30	2	1	0	0	25	2	1	0	0
HT122P1_S1H4	15	3	1	0	1	50	2	0	0	1
HT122P1_S1H5	80	2	1	0	0	70	2	0	0	0
HT122P1_S1H6	10	3	1	0	0	60	2	1	0	0
HT122P1_S1H7	2	1	0	0	0	50	2	1	0	0
HT122P1_S1H8	50	2	1	0	0	70	2	1	0	0
HT122P1_S1H9	65	2	0	0	0	5	2	1	0	0
HT123P1_S1H1	1	3	1	0	0	2	3	1	0	0
HT123P1_S1H2	15	3	1	0	0	25	3	1	0	0
HT123P1_S1H3	20	2	0	1	0	30	3	1	0	1
HT123P1_S1H4	1	3	1	0	0	15	3	1	0	1
HT123P1_S1H5	30	3	1	0	0	20	3	1	1	1
HT123P1_S1H6	10	3	1	0	1	30	3	1	0	1
HT123P1_S1H7	0	NA	0	NA	NA	50	3	1	0	1
HT123P1_S1H8	10	3	1	0	0	10	3	1	0	0
HT123P1_S1H9	5	3	0	1	0	30	3	0	0	0
HT124P1_S1H1	60	2	0	0	0	50	2	0	0	0
HT124P1_S1H2	5	1	1	0	0	30	2	0	0	0
HT124P1_S1H3	20	2	1	0	0	10	2	1	0	0
HT124P1_S1H4	30	2	0	0	0	50	2	0	0	0
HT125P1_S1H1	30	2	0	1	1	20	2	0	1	1
HT125P1_S1H2	5	1	0	0	1	20	2	1	0	0
HT125P1_S1H3	20	1	1	0	0	50	2	0	0	1
HT125P1_S1H4	15	1	1	0	1	40	1	1	0	0
HT125P1_S1H5	10	1	1	0	0	0	NA	1	NA	NA
HT125P1_S1H6	30	1	0	0	0	50	2	0	0	0
HT125P1_S1H7	5	1	0	1	0	20	1	1	0	1
HT125P1_S1H8	20	2	1	1	0	0	NA	0	NA	NA
HT125P1_S1H9	40	2	1	0	0	10	2	0	0	0
HT138P1_S1H1	20	2	1	0	0	30	2	1	0	0
HT138P1_S1H2	20	2	1	0	0	20	3	1	0	0
HT138P1_S1H3	30	2	1	0	1	35	2	0	0	0
HT138P1_S1H4	25	2	1	0	0	10	3	0	0	0
HT138P1_S1H5	10	3	1	0	0	25	3	1	0	0
HT138P1_S1H6	5	3	1	0	0	5	3	1	0	0
HT140P1_S1H1	80	2	0	0	0	30	2	0	0	0
HT140P1_S1H15	60	2	0	0	0	40	2	1	0	0
HT140P1_S1H2	75	2	1	0	0	0	NA	1	NA	NA
HT140P1_S1H3	60	2	0	1	0	25	2	0	0	0
HT140P1_S1H4	40	2	0	0	0	10	2	1	0	0
HT140P1_S1H6	85	2	0	0	0	5	3	1	0	0
HT160P1_S1H3	20	2	1	0	0	5	1	1	0	0
HT160P1_S1H5	10	2	1	0	0	70	2	1	0	0
HT160P1_S1H9	40	2	1	0	0
HT166P1_S1H1	15	2	0	0	0	40	2	0	0	0
HT166P1_S1H2	40	2	0	0	1	50	2	0	0	1
HT166P1_S1H3	40	2	0	0	0	40	2	0	0	1
HT166P1_S1H4	20	2	0	0	1	30	2	0	0	1
HT166P1_S1H5	20	1	0	0	0	40	1	0	0	0
HT166P1_S1H6	70	2	0	0	0	40	2	0	0	0
HT168P1_S1H1	5	1	1	0	0	5	1	1	0	1
HT168P1_S1H2	7	2	1	0	0	0	NA	1	NA	NA
HT168P1_S1H3	20	1	1	0	0	10	1	1	0	0
HT168P1_S1H4	20	1	1	0	0	20	1	1	0	0
HT185P1_S1H2	30	3	1	0	0	40	3	1	0	0
HT185P1_S1H3	50	3	0	0	0	30	2	0	0	0
HT185P1_S1H6	20	3	1	0	0	15	2	1	0	0
HT190P1_S1H7	60	2	1	0	0	50	2	1	0	0
HT190P1_S1H9	60	2	0	0	0	70	2	1	0	0
HT191P1_S1H1	30	2	1	0	0	70	3	1	1	0
HT191P1_S1H2	40	3	0	0	1	50	3	0	0	0
HT191P1_S1H4	50	3	0	0	1	10	3	0	0	0
HT200P1_S1H2	30	2	0	0	0	60	2	0	0	0
HT200P1_S1H4	40	1	0	0	0	60	1	0	0	0
HT204P1_S1H2	15	2	1	0	0	20	2	0	0	0
HT204P1_S1H4	30	1	1	0	0	40	1	0	0	0
HT204P1_S1H5	30	1	1	0	0	20	1	1	0	0
