# Supplementary material for: Spatially restricted drivers and transitional cell populations cooperate with the microenvironment in untreated and chemo-resistant pancreatic cancer
Source: Nat Genet. 2022 Aug 22;54(9):1390–405. doi: 10.1038/s41588-022-01157-1 (PMC9470535; doi:10.1038/s41588-022-01157-1)
Supplement: Supplementary file 6 — Total cell count of transitional cell populations and mutation mapping across samples. [file 41588_2022_1157_MOESM6_ESM.xlsx]

## Sheet: README
Total cell count of transitional cell populations and mutation mapping across samples
Transition by Sample	Count of Acinar, Ductal and Transitional Populations separated by piece_ID
Mutations and CNA	Count of Mutations and Copy Number Alterations by Annotated Cell Type

## Sheet: Transition by Sample
Sample	Acinar	Acinar_REG+	ADM	Duct_like_1	Duct_like_2	PDAC	PanIN
HT056P1_S1PA	0	0	0	0	0	474	2
HT056P1_S1PB	0	0	0	0	11	160	3
HT056P1_S1R1	0	0	0	0	6	42	1
HT060P1_S1PA	0	0	0	40	39	239	23
HT060P1_S1PB	0	0	0	52	38	141	18
HT060P1_S1R1	0	0	0	115	13	677	63
HT061P1_S1PA	8	102	1	136	37	293	1
HT061P1_S1PB	0	0	0	0	0	342	0
HT061P1_S1PC	0	0	0	0	0	342	3
HT061P1_S1R1	0	31	1	101	11	248	1
HT064P1_S1H1	0	0	0	0	0	221	1
HT064P1_S1H3	0	0	0	0	0	326	0
HT064P1_S1H7	0	1	0	11	0	252	0
HT064P1_S1H9	0	0	0	0	1	55	2
HT071P1_S1H1	0	0	0	2	1	47	0
HT071P1_S1H4	0	0	0	2	8	114	2
HT071P1_S1H5	0	0	0	5	21	151	16
HT071P1_S1H9	0	0	0	0	1	23	0
HT085P1_S1H1	0	0	0	1	2	120	0
HT085P1_S1H2	0	0	0	1	1	89	0
HT085P1_S1H3	0	0	0	1	0	494	0
HT085P1_S1H4	0	0	0	1	3	319	0
HT115P1_S1H3	0	0	0	0	0	1018	6
HT115P1_S1H5	0	0	0	0	0	394	1
HT115P1_S1H6	0	0	0	0	0	354	1
HT121P1_S1H3	0	1	0	28	2	98	1
HT121P1_S1H4	0	1	0	16	1	240	0
HT121P1_S1H5	0	1	0	22	5	185	0
HT121P1_S1H9	0	0	0	2	0	203	0
HT122P1_S1H3	249	195	770	101	0	366	68
HT122P1_S1H4	10	6	3	11	1	1677	1
HT122P1_S1H5	11	1	2	7	1	379	1
HT122P1_S1H9	12	4	4	116	2	2219	2
HT123P1_S1H1	1	6	0	57	54	75	0
HT123P1_S1H3	3	46	0	70	28	117	4
HT123P1_S1H5	0	2	0	8	5	73	0
HT124P1_S1H1	0	0	0	1	0	481	3
HT124P1_S1H2	0	0	0	1	2	113	1
HT124P1_S1H4	2	2	0	64	16	344	1
HT125P1_S1H3	0	0	0	5	0	11	0
HT125P1_S1H4	0	0	0	9	0	192	4
HT125P1_S1H8	0	0	0	0	22	477	13
HT125P1_S1H9	0	0	0	0	11	20	1
HT138P1_S1H2	0	0	0	3	6	3	2
HT138P1_S1H3	0	0	0	5	2	11	3
HT138P1_S1H5	0	0	0	6	3	68	1
HT138P1_S1H6	0	0	0	7	1	45	6
HT140P1_S1H1	0	0	0	22	0	238	3
HT140P1_S1H3	0	0	0	21	5	573	2
HT140P1_S1H6	0	0	0	2	0	212	0
HT166P1_M1K1	0	0	0	3	0	9	1
HT166P1_S1H2	0	0	0	0	0	1066	13
HT166P1_S1H5	0	0	0	0	0	348	0
HT166P1_S1H6	0	0	0	0	0	591	2
HT168P1_M1G1	1839	57	514	496	4	84	66
HT168P1_S1H2	87	5	1	1	7	444	367
HT168P1_S1H3	176	71	471	136	13	746	1204
HT168P1_S1H4	1	0	0	0	0	140	106
HT185P1_S1H2	17	46	2	320	774	423	92
HT185P1_S1H3	1	1	0	0	0	968	0
HT185P1_S1H6	0	0	0	40	27	1166	3
HT190P1_M1K1	379	10	7	18	0	9	0
HT190P1_S1H7	0	0	0	0	0	4291	0
HT190P1_S1H9	13	0	0	0	0	1079	0
HT191P1_S1H1	70	0	4	25	16	204	1
HT191P1_S1H2	24	0	0	0	0	123	1
HT191P1_S1H4	21	0	0	0	0	45	0
HT200P1_M1K1	22	123	19	212	6	251	6
HT200P1_S1H2	0	0	0	1	0	189	2
HT200P1_S1H4	0	0	0	2	0	298	3
HT204P1_S1H2	9	69	1	79	8	94	4
HT204P1_S1H4	10	74	0	15	16	617	3
HT204P1_S1H5	1	18	0	13	29	193	3

## Sheet: Mutations and CNA
Annotation	Acinar	Acinar_REG+	ADM	Duct_like_1	Duct_like_2	PDAC	PanIN
CDKN2A	0	3	21	0	1	720	149
CDKN2A_Del	0	0	0	0	0	556	1
KRAS	0	1	3	1	1	658	16
KRAS_Amp	0	0	0	0	1	1017	0
NA	2957	867	1727	2336	1197	22152	1830
Reference	9	2	49	75	60	1083	128
SMAD4_Del	0	0	0	0	0	49	1
TP53	0	0	0	0	0	28	0
TP53_Del	0	0	0	1	0	2470	13
