# Supplementary material for: Spatially restricted drivers and transitional cell populations cooperate with the microenvironment in untreated and chemo-resistant pancreatic cancer
Source: Nat Genet. 2022 Aug 22;54(9):1390–405. doi: 10.1038/s41588-022-01157-1 (PMC9470535; doi:10.1038/s41588-022-01157-1)
Supplement: Supplementary file 7 — Differentially expressed genes (DEGs) identified by annotating spatial transcriptomics spots using the Loupe Browser and Seurat. FindAllMarkers function from Seurat was used to identify DEGs. [file 41588_2022_1157_MOESM7_ESM.xlsx]

## Sheet: Sheet1
Differentially expressed genes (DEGs) identified by annotating spatial transcriptomics spots using the Loupe Browser and Seurat. FindAllMarkers function from Seurat was used to identify DEGs.
HT231P1_ST_DEG	DEGs from ST data for HT231P1
HT259P1_ST_DEG	DEGs from ST data for HT259P1
HT288P1_ST_DEG	DEGs from ST data for HT288P1

## Sheet: HT231P1_ST_DEG
gene1	p_val	avg_log2FC	pct.1	pct.2	p_val_adj	cluster	gene
LEFTY1	1.62182e-90	1.13492	0.652	0.186	3.38409e-86	pancreatitis3	LEFTY1
SFRP5	3.63928e-77	1.52949	0.735	0.29	7.59372e-73	pancreatitis3	SFRP5
KIF12	1.42278e-71	0.885995	0.558	0.164	2.96877e-67	pancreatitis3	KIF12
FXYD2	1.12108e-70	1.76798	0.99	0.889	2.33924e-66	pancreatitis3	FXYD2
CLDN3	1.70108e-70	0.975528	0.648	0.226	3.54947e-66	pancreatitis3	CLDN3
SERPINA5	2.92436e-67	0.958346	0.655	0.228	6.10197e-63	pancreatitis3	SERPINA5
RPL3	1.96367e-65	0.469743	1	1	4.0974e-61	pancreatitis3	RPL3
ATP1A1	1.17845e-60	1.15431	0.987	0.907	2.45896e-56	pancreatitis3	ATP1A1
SERPINA6	1.45643e-60	0.551931	0.465	0.122	3.03898e-56	pancreatitis3	SERPINA6
AQP1	7.23972e-60	1.18856	0.871	0.539	1.51064e-55	pancreatitis3	AQP1
FGFR3	3.49165e-59	0.797741	0.5	0.15	7.28567e-55	pancreatitis3	FGFR3
CITED4	5.34515e-59	1.15073	0.739	0.354	1.11532e-54	pancreatitis3	CITED4
INS	5.28866e-58	1.75459	1	1	1.10353e-53	pancreatitis3	INS
WNK2	1.77956e-57	0.54561	0.426	0.111	3.71324e-53	pancreatitis3	WNK2
RBP4	4.47788e-57	1.05969	0.635	0.25	9.34355e-53	pancreatitis3	RBP4
AMBP	1.58801e-54	1.39874	0.777	0.422	3.31354e-50	pancreatitis3	AMBP
RPL11	1.93888e-54	0.440993	1	1	4.04567e-50	pancreatitis3	RPL11
COLEC11	3.99083e-54	0.77196	0.935	0.671	8.32726e-50	pancreatitis3	COLEC11
SCTR	4.38373e-54	0.658983	0.519	0.17	9.14709e-50	pancreatitis3	SCTR
CLU	1.12158e-53	0.967059	1	0.983	2.34028e-49	pancreatitis3	CLU
RAP1GAP	1.27394e-53	0.731183	0.577	0.214	2.6582e-49	pancreatitis3	RAP1GAP
RPS26	1.3529e-53	0.549397	1	0.999	2.82296e-49	pancreatitis3	RPS26
ADORA1	1.45312e-53	0.356877	0.294	0.055	3.03209e-49	pancreatitis3	ADORA1
NEURL3	5.44873e-53	0.435139	0.352	0.08	1.13693e-48	pancreatitis3	NEURL3
CKB	1.00822e-52	0.774598	0.813	0.431	2.10375e-48	pancreatitis3	CKB
FGFR4	9.36276e-51	0.514053	0.481	0.15	1.95363e-46	pancreatitis3	FGFR4
RPL10	1.34758e-50	0.418066	1	1	2.81187e-46	pancreatitis3	RPL10
RPL13	2.02167e-48	0.381227	1	1	4.21841e-44	pancreatitis3	RPL13
SST	4.14175e-48	2.00776	0.739	0.39	8.64217e-44	pancreatitis3	SST
FAU	1.54561e-47	0.499038	1	1	3.22506e-43	pancreatitis3	FAU
HSD17B2	1.07154e-45	0.712345	0.545	0.208	2.23587e-41	pancreatitis3	HSD17B2
ALKAL2	1.51362e-44	0.380001	0.316	0.075	3.15832e-40	pancreatitis3	ALKAL2
RAB17	1.88685e-44	0.398364	0.41	0.122	3.93711e-40	pancreatitis3	RAB17
AC013275.1	6.21719e-44	0.306617	0.277	0.059	1.29728e-39	pancreatitis3	AC013275.1
RPS27	1.65815e-43	0.353785	1	1	3.4599e-39	pancreatitis3	RPS27
DEFB1	2.29866e-43	0.90047	0.755	0.396	4.79639e-39	pancreatitis3	DEFB1
RPS19	1.39759e-42	0.413988	1	1	2.91622e-38	pancreatitis3	RPS19
SLC3A1	5.75209e-42	0.932496	0.577	0.246	1.20023e-37	pancreatitis3	SLC3A1
COL9A3	1.03684e-41	0.507502	0.316	0.082	2.16348e-37	pancreatitis3	COL9A3
BEX1	2.28453e-41	0.531767	0.423	0.135	4.76691e-37	pancreatitis3	BEX1
PHGDH	3.11431e-41	0.412536	0.419	0.134	6.49833e-37	pancreatitis3	PHGDH
VTN	9.73774e-41	0.392523	0.342	0.093	2.03188e-36	pancreatitis3	VTN
ABCC8	1.11848e-40	0.669515	0.484	0.173	2.33381e-36	pancreatitis3	ABCC8
PPP1R1B	1.27252e-40	0.739392	0.587	0.26	2.65525e-36	pancreatitis3	PPP1R1B
LAMC3	2.29105e-40	0.495748	0.529	0.206	4.78051e-36	pancreatitis3	LAMC3
MT1F	2.41733e-40	0.465605	0.481	0.172	5.04401e-36	pancreatitis3	MT1F
SHISAL2B	2.6991e-40	0.453399	0.329	0.088	5.63194e-36	pancreatitis3	SHISAL2B
RPL19	1.4286e-39	0.375604	1	1	2.98093e-35	pancreatitis3	RPL19
C12orf57	1.92142e-39	0.534087	0.994	0.959	4.00924e-35	pancreatitis3	C12orf57
RPS3	4.25902e-39	0.407068	1	1	8.88688e-35	pancreatitis3	RPS3
GGT6	4.8557e-39	0.35023	0.345	0.097	1.01319e-34	pancreatitis3	GGT6
RPS8	5.1603e-39	0.396417	1	1	1.07675e-34	pancreatitis3	RPS8
PEAR1	6.01565e-39	0.407904	0.535	0.207	1.25523e-34	pancreatitis3	PEAR1
SERPING1	8.01167e-38	0.442169	0.997	0.986	1.67171e-33	pancreatitis3	SERPING1
MUC6	8.01482e-38	1.54447	0.894	0.753	1.67237e-33	pancreatitis3	MUC6
ADRA2C	1.20592e-37	0.380808	0.384	0.123	2.51627e-33	pancreatitis3	ADRA2C
RPS16	3.03053e-37	0.312907	1	1	6.3235e-33	pancreatitis3	RPS16
COL18A1	4.2424e-37	0.729955	0.929	0.842	8.85218e-33	pancreatitis3	COL18A1
DLK1	1.18982e-36	0.702263	0.465	0.17	2.48268e-32	pancreatitis3	DLK1
MFAP4	2.2527e-36	0.503104	0.997	0.968	4.70049e-32	pancreatitis3	MFAP4
SLC29A4	2.79821e-36	0.37459	0.355	0.108	5.83873e-32	pancreatitis3	SLC29A4
RPL18	3.07485e-36	0.419167	1	1	6.41598e-32	pancreatitis3	RPL18
KCNJ15	4.39348e-36	0.599436	0.471	0.178	9.16743e-32	pancreatitis3	KCNJ15
CFTR	5.15033e-36	0.698019	0.613	0.288	1.07467e-31	pancreatitis3	CFTR
TNNI2	1.20414e-35	0.322541	0.261	0.064	2.51255e-31	pancreatitis3	TNNI2
RPL8	1.82023e-35	0.398556	1	1	3.79809e-31	pancreatitis3	RPL8
SLC37A4	3.16567e-35	0.54711	0.519	0.223	6.60549e-31	pancreatitis3	SLC37A4
RPS10	4.66303e-35	0.401247	1	1	9.72987e-31	pancreatitis3	RPS10
RPS15	4.7815e-35	0.401332	1	1	9.97708e-31	pancreatitis3	RPS15
DPT	4.98975e-35	0.67463	0.974	0.908	1.04116e-30	pancreatitis3	DPT
ADAMTSL2	5.48505e-35	0.595288	0.897	0.63	1.14451e-30	pancreatitis3	ADAMTSL2
TRPV6	1.04637e-34	0.403338	0.277	0.074	2.18336e-30	pancreatitis3	TRPV6
HOMER2	1.23218e-34	0.397992	0.474	0.181	2.57107e-30	pancreatitis3	HOMER2
MT-CO1	2.76788e-34	0.464108	1	1	5.77546e-30	pancreatitis3	MT-CO1
PAH	7.54374e-34	0.348583	0.235	0.055	1.57408e-29	pancreatitis3	PAH
TESC	8.07928e-34	0.665717	0.716	0.402	1.68582e-29	pancreatitis3	TESC
PGF	9.10062e-34	0.508175	0.581	0.27	1.89894e-29	pancreatitis3	PGF
HIP1R	9.88906e-34	0.548136	0.51	0.222	2.06345e-29	pancreatitis3	HIP1R
IGHA2	1.03276e-33	1.44697	0.971	0.95	2.15496e-29	pancreatitis3	IGHA2
RPL7A	2.19197e-33	0.334811	1	1	4.57377e-29	pancreatitis3	RPL7A
SOD3	2.23481e-33	0.622023	0.984	0.952	4.66315e-29	pancreatitis3	SOD3
HLA-C	5.93267e-33	0.479658	0.997	0.98	1.23791e-28	pancreatitis3	HLA-C
RNASEK	6.29671e-33	0.42249	1	0.96	1.31387e-28	pancreatitis3	RNASEK
PTPRN	8.18386e-33	0.667119	0.468	0.189	1.70764e-28	pancreatitis3	PTPRN
SMDT1	9.79909e-33	0.497743	0.819	0.504	2.04468e-28	pancreatitis3	SMDT1
NENF	1.04749e-32	0.503517	0.968	0.882	2.1857e-28	pancreatitis3	NENF
SAT2	1.2984e-32	0.546777	0.745	0.436	2.70924e-28	pancreatitis3	SAT2
SCGN	2.41335e-32	0.597089	0.448	0.174	5.03571e-28	pancreatitis3	SCGN
ACSS1	2.47373e-32	0.457983	0.452	0.18	5.16168e-28	pancreatitis3	ACSS1
HNF1B	4.36223e-32	0.347867	0.361	0.122	9.10222e-28	pancreatitis3	HNF1B
C1QL1	1.83069e-31	0.344235	0.294	0.086	3.81991e-27	pancreatitis3	C1QL1
NOP53	4.19223e-31	0.470619	0.987	0.964	8.7475e-27	pancreatitis3	NOP53
TMEM37	5.32047e-31	0.392588	0.442	0.176	1.11017e-26	pancreatitis3	TMEM37
AC009041.2	9.01315e-31	0.370398	0.352	0.122	1.88068e-26	pancreatitis3	AC009041.2
KIFC3	1.35836e-30	0.506594	0.587	0.292	2.83436e-26	pancreatitis3	KIFC3
RPS28	1.94474e-30	0.317908	1	1	4.0579e-26	pancreatitis3	RPS28
TSTD1	3.1326e-30	0.447628	0.587	0.289	6.53648e-26	pancreatitis3	TSTD1
SCNN1A	3.25802e-30	0.529186	0.465	0.2	6.79819e-26	pancreatitis3	SCNN1A
ISYNA1	3.71288e-30	0.526262	0.629	0.336	7.7473e-26	pancreatitis3	ISYNA1
MKNK2	9.9352e-30	0.436819	0.719	0.405	2.07308e-25	pancreatitis3	MKNK2
SNHG7	1.28352e-29	0.490374	0.787	0.494	2.6782e-25	pancreatitis3	SNHG7
VWA1	1.72951e-29	0.561651	0.829	0.543	3.60879e-25	pancreatitis3	VWA1
RBP1	2.12588e-29	0.514316	0.874	0.65	4.43587e-25	pancreatitis3	RBP1
NDRG2	4.7528e-29	0.500297	0.755	0.446	9.9172e-25	pancreatitis3	NDRG2
SERPINA4	8.68487e-29	0.337744	0.371	0.134	1.81218e-24	pancreatitis3	SERPINA4
RACK1	1.03831e-28	0.305637	1	1	2.16654e-24	pancreatitis3	RACK1
SLC4A4	1.76047e-28	0.828992	0.535	0.267	3.6734e-24	pancreatitis3	SLC4A4
FGGY	2.09405e-28	0.412446	0.5	0.222	4.36943e-24	pancreatitis3	FGGY
CHST4	2.10929e-28	0.315207	0.284	0.086	4.40124e-24	pancreatitis3	CHST4
COMTD1	3.55666e-28	0.487462	0.523	0.245	7.42133e-24	pancreatitis3	COMTD1
RPL18A	5.25372e-28	0.341964	1	1	1.09624e-23	pancreatitis3	RPL18A
LRRC75B	5.54388e-28	0.394317	0.41	0.165	1.15679e-23	pancreatitis3	LRRC75B
MLXIPL	5.71465e-28	0.342671	0.31	0.102	1.19242e-23	pancreatitis3	MLXIPL
RPS9	6.58989e-28	0.318306	1	1	1.37505e-23	pancreatitis3	RPS9
CHGA	7.22796e-28	0.865597	0.494	0.228	1.50819e-23	pancreatitis3	CHGA
GNG7	7.25467e-28	0.384342	0.423	0.175	1.51376e-23	pancreatitis3	GNG7
GC	7.25872e-28	0.557686	0.41	0.162	1.5146e-23	pancreatitis3	GC
RPS5	7.98568e-28	0.332581	1	1	1.66629e-23	pancreatitis3	RPS5
NEURL1	2.228e-27	0.305625	0.297	0.096	4.64895e-23	pancreatitis3	NEURL1
BEX2	3.14566e-27	0.33806	0.319	0.11	6.56374e-23	pancreatitis3	BEX2
KCNK5	3.74472e-27	0.314369	0.323	0.111	7.81373e-23	pancreatitis3	KCNK5
SPNS2	4.43974e-27	0.382597	0.435	0.183	9.26396e-23	pancreatitis3	SPNS2
MT1G	5.22655e-27	0.398301	0.406	0.161	1.09057e-22	pancreatitis3	MT1G
TCEA3	8.36008e-27	0.401358	0.574	0.288	1.74441e-22	pancreatitis3	TCEA3
TTR	9.07592e-27	1.45137	0.987	0.942	1.89378e-22	pancreatitis3	TTR
SYT8	1.50723e-26	0.628719	0.539	0.268	3.14498e-22	pancreatitis3	SYT8
ECHDC2	2.11295e-26	0.390431	0.652	0.355	4.40887e-22	pancreatitis3	ECHDC2
SPINT1	2.57521e-26	0.35366	0.619	0.313	5.37344e-22	pancreatitis3	SPINT1
UBB	3.42544e-26	0.343118	1	0.998	7.14753e-22	pancreatitis3	UBB
AGFG2	4.93457e-26	0.331697	0.342	0.127	1.02965e-21	pancreatitis3	AGFG2
CLDN10	7.55655e-26	0.474944	0.519	0.249	1.57675e-21	pancreatitis3	CLDN10
PHPT1	1.05577e-25	0.447824	0.971	0.941	2.20297e-21	pancreatitis3	PHPT1
CEBPD	1.31058e-25	0.433028	0.99	0.962	2.73465e-21	pancreatitis3	CEBPD
SLC25A6	3.8368e-25	0.382041	0.997	0.969	8.00587e-21	pancreatitis3	SLC25A6
NOL3	4.23973e-25	0.360741	0.519	0.252	8.84663e-21	pancreatitis3	NOL3
COX5B	6.22248e-25	0.426869	0.984	0.932	1.29838e-20	pancreatitis3	COX5B
COX4I1	6.48813e-25	0.390542	0.997	0.974	1.35381e-20	pancreatitis3	COX4I1
RPSA	7.82785e-25	0.316236	1	0.999	1.63336e-20	pancreatitis3	RPSA
MT-CO2	3.13597e-24	0.376009	1	1	6.54352e-20	pancreatitis3	MT-CO2
CIRBP	3.81764e-24	0.375943	0.997	0.96	7.96589e-20	pancreatitis3	CIRBP
ATP6V0E2	4.5367e-24	0.338588	0.506	0.243	9.46629e-20	pancreatitis3	ATP6V0E2
GYPC	4.59471e-24	0.451732	0.806	0.542	9.58732e-20	pancreatitis3	GYPC
IGLC2	8.61168e-24	1.33524	0.981	0.977	1.79691e-19	pancreatitis3	IGLC2
RPL14	8.75945e-24	0.339285	1	0.999	1.82775e-19	pancreatitis3	RPL14
PFDN5	1.47334e-23	0.331217	1	0.994	3.07427e-19	pancreatitis3	PFDN5
ASRGL1	1.88061e-23	0.33719	0.332	0.127	3.92408e-19	pancreatitis3	ASRGL1
ARF5	2.39256e-23	0.391373	0.703	0.422	4.99231e-19	pancreatitis3	ARF5
AGRN	2.7866e-23	0.460318	0.635	0.377	5.81452e-19	pancreatitis3	AGRN
ALDH3A2	3.40886e-23	0.333758	0.458	0.21	7.11293e-19	pancreatitis3	ALDH3A2
SYT7	4.79533e-23	0.327868	0.303	0.11	1.00059e-18	pancreatitis3	SYT7
INMT	4.82429e-23	0.591135	0.971	0.925	1.00664e-18	pancreatitis3	INMT
GSN	5.20137e-23	0.381044	1	0.995	1.08532e-18	pancreatitis3	GSN
PCSK1N	1.41311e-22	1.11321	0.919	0.773	2.94861e-18	pancreatitis3	PCSK1N
SLC9A3R1	1.41892e-22	0.391113	0.532	0.269	2.96072e-18	pancreatitis3	SLC9A3R1
ARSE	3.32955e-22	0.30545	0.319	0.123	6.94745e-18	pancreatitis3	ARSE
SNHG29	3.59171e-22	0.356799	1	0.969	7.49446e-18	pancreatitis3	SNHG29
ARHGEF40	5.07767e-22	0.352502	0.552	0.295	1.05951e-17	pancreatitis3	ARHGEF40
MT1A	5.93355e-22	0.518318	0.619	0.349	1.2381e-17	pancreatitis3	MT1A
CDC42EP4	6.66893e-22	0.336615	0.458	0.222	1.39154e-17	pancreatitis3	CDC42EP4
TLE2	7.81348e-22	0.321685	0.429	0.199	1.63036e-17	pancreatitis3	TLE2
CTSH	9.35556e-22	0.541097	0.865	0.731	1.95213e-17	pancreatitis3	CTSH
PLXNB1	9.4086e-22	0.426452	0.603	0.348	1.9632e-17	pancreatitis3	PLXNB1
KRT8	1.06252e-21	0.403058	0.932	0.835	2.21705e-17	pancreatitis3	KRT8
PEMT	1.43486e-21	0.396186	0.474	0.234	2.99399e-17	pancreatitis3	PEMT
DDT	2.08218e-21	0.430949	0.865	0.677	4.34468e-17	pancreatitis3	DDT
PLPP2	2.2968e-21	0.446732	0.545	0.293	4.7925e-17	pancreatitis3	PLPP2
EDF1	2.91342e-21	0.354181	0.974	0.946	6.07915e-17	pancreatitis3	EDF1
LRPAP1	3.26224e-21	0.391151	0.916	0.771	6.80699e-17	pancreatitis3	LRPAP1
RASSF7	3.28883e-21	0.36791	0.471	0.227	6.86247e-17	pancreatitis3	RASSF7
GSTA1	4.30737e-21	0.425319	0.397	0.181	8.98775e-17	pancreatitis3	GSTA1
ABCC3	5.86369e-21	0.410486	0.513	0.27	1.22352e-16	pancreatitis3	ABCC3
CHCHD10	6.49919e-21	0.440609	0.884	0.755	1.35612e-16	pancreatitis3	CHCHD10
PRDX2	6.69372e-21	0.429459	0.903	0.756	1.39671e-16	pancreatitis3	PRDX2
GAD2	8.19305e-21	0.356099	0.239	0.08	1.70956e-16	pancreatitis3	GAD2
PNKD	8.93914e-21	0.402905	0.745	0.497	1.86524e-16	pancreatitis3	PNKD
RPS19BP1	1.04127e-20	0.388358	0.748	0.479	2.17271e-16	pancreatitis3	RPS19BP1
GADD45G	1.44122e-20	0.303038	0.484	0.237	3.00725e-16	pancreatitis3	GADD45G
ECI1	1.85873e-20	0.340996	0.661	0.391	3.87842e-16	pancreatitis3	ECI1
EEF1D	2.90282e-20	0.333553	0.997	0.984	6.05703e-16	pancreatitis3	EEF1D
KIAA1522	2.94154e-20	0.353857	0.435	0.21	6.13782e-16	pancreatitis3	KIAA1522
MUC20	3.36801e-20	0.346032	0.477	0.24	7.02768e-16	pancreatitis3	MUC20
HYI	3.57111e-20	0.317666	0.648	0.375	7.45148e-16	pancreatitis3	HYI
SYNGR1	3.68763e-20	0.32807	0.535	0.287	7.69461e-16	pancreatitis3	SYNGR1
FXYD1	5.04647e-20	0.449741	0.884	0.722	1.053e-15	pancreatitis3	FXYD1
CRYBA2	5.19338e-20	0.508341	0.384	0.178	1.08365e-15	pancreatitis3	CRYBA2
METRN	5.70765e-20	0.404212	0.658	0.418	1.19096e-15	pancreatitis3	METRN
PPDPF	5.71447e-20	0.396581	0.981	0.92	1.19238e-15	pancreatitis3	PPDPF
TST	6.98244e-20	0.431106	0.5	0.272	1.45696e-15	pancreatitis3	TST
CYS1	7.21724e-20	0.31775	0.506	0.26	1.50595e-15	pancreatitis3	CYS1
LLGL2	1.35372e-19	0.373825	0.461	0.235	2.82468e-15	pancreatitis3	LLGL2
ATP2A3	1.36704e-19	0.38124	0.435	0.219	2.85248e-15	pancreatitis3	ATP2A3
ARL6IP4	1.6284e-19	0.37079	0.919	0.818	3.39782e-15	pancreatitis3	ARL6IP4
GATD3B	1.84031e-19	0.309169	0.539	0.288	3.83998e-15	pancreatitis3	GATD3B
POLR2F	1.87814e-19	0.363699	0.745	0.497	3.91894e-15	pancreatitis3	POLR2F
SNHG19	2.59752e-19	0.314696	0.535	0.293	5.41999e-15	pancreatitis3	SNHG19
MRPS26	4.09585e-19	0.335077	0.623	0.368	8.54641e-15	pancreatitis3	MRPS26
SLC30A8	4.86441e-19	0.521224	0.384	0.179	1.01501e-14	pancreatitis3	SLC30A8
VAMP2	5.59119e-19	0.336912	0.758	0.485	1.16666e-14	pancreatitis3	VAMP2
GATM	6.18709e-19	0.474731	0.432	0.223	1.291e-14	pancreatitis3	GATM
TPPP3	7.8495e-19	0.316675	0.461	0.231	1.63788e-14	pancreatitis3	TPPP3
FXYD6	1.5062e-18	0.375755	0.923	0.762	3.14283e-14	pancreatitis3	FXYD6
HINT2	1.92624e-18	0.304606	0.535	0.298	4.0193e-14	pancreatitis3	HINT2
PRDX5	2.12447e-18	0.363545	0.965	0.942	4.43291e-14	pancreatitis3	PRDX5
EGFL7	2.28054e-18	0.372324	0.516	0.281	4.75859e-14	pancreatitis3	EGFL7
IFITM3	2.79274e-18	0.316215	0.994	0.997	5.82732e-14	pancreatitis3	IFITM3
AKAP8L	3.3064e-18	0.301232	0.594	0.342	6.89913e-14	pancreatitis3	AKAP8L
TSC22D4	4.27441e-18	0.310395	0.584	0.334	8.91898e-14	pancreatitis3	TSC22D4
SNRPN	4.3486e-18	0.349489	0.794	0.54	9.0738e-14	pancreatitis3	SNRPN
IGHA1	1.48319e-17	0.327	0.997	0.986	3.09483e-13	pancreatitis3	IGHA1
COX6B1	2.08891e-17	0.335132	0.971	0.936	4.35872e-13	pancreatitis3	COX6B1
EPS8L2	2.38244e-17	0.324687	0.597	0.347	4.9712e-13	pancreatitis3	EPS8L2
SREBF1	2.41152e-17	0.338863	0.629	0.388	5.03187e-13	pancreatitis3	SREBF1
NDUFB9	2.77324e-17	0.383302	0.787	0.572	5.78665e-13	pancreatitis3	NDUFB9
WDR83OS	2.90827e-17	0.345943	0.935	0.864	6.06839e-13	pancreatitis3	WDR83OS
LAMTOR4	3.45285e-17	0.345391	0.942	0.827	7.20471e-13	pancreatitis3	LAMTOR4
VWF	3.54824e-17	0.421958	0.558	0.313	7.40375e-13	pancreatitis3	VWF
CBX6	3.71262e-17	0.310868	0.635	0.397	7.74675e-13	pancreatitis3	CBX6
DDR1	4.04621e-17	0.369335	0.59	0.36	8.44282e-13	pancreatitis3	DDR1
COX8A	4.79809e-17	0.329484	0.987	0.954	1.00117e-12	pancreatitis3	COX8A
G6PC2	4.92518e-17	0.352911	0.229	0.085	1.02769e-12	pancreatitis3	G6PC2
SSR4	5.15876e-17	0.304746	0.994	0.995	1.07643e-12	pancreatitis3	SSR4
SEZ6L2	6.1989e-17	0.321537	0.435	0.224	1.29346e-12	pancreatitis3	SEZ6L2
TSC2	6.2148e-17	0.300913	0.587	0.347	1.29678e-12	pancreatitis3	TSC2
CUTA	6.42558e-17	0.34768	0.942	0.843	1.34076e-12	pancreatitis3	CUTA
LGALS2	7.71733e-17	0.369796	0.303	0.134	1.6103e-12	pancreatitis3	LGALS2
WDR6	7.7723e-17	0.322257	0.645	0.401	1.62177e-12	pancreatitis3	WDR6
ESRRA	9.78319e-17	0.326872	0.526	0.301	2.04136e-12	pancreatitis3	ESRRA
QSOX1	1.31743e-16	0.341949	0.913	0.82	2.74895e-12	pancreatitis3	QSOX1
NDUFB2	1.92821e-16	0.328169	0.945	0.875	4.02341e-12	pancreatitis3	NDUFB2
PLVAP	2.51696e-16	0.510176	0.497	0.295	5.25188e-12	pancreatitis3	PLVAP
TNS2	2.52941e-16	0.349913	0.803	0.574	5.27787e-12	pancreatitis3	TNS2
ACADVL	3.61982e-16	0.384493	0.887	0.775	7.55311e-12	pancreatitis3	ACADVL
CISD3	4.80756e-16	0.338877	0.574	0.355	1.00315e-11	pancreatitis3	CISD3
ADRA2A	5.12528e-16	0.396548	0.523	0.312	1.06944e-11	pancreatitis3	ADRA2A
NDUFA11	7.65407e-16	0.32308	0.958	0.904	1.5971e-11	pancreatitis3	NDUFA11
GPR108	7.70672e-16	0.30749	0.577	0.351	1.60808e-11	pancreatitis3	GPR108
H19	8.03891e-16	0.590768	0.506	0.3	1.6774e-11	pancreatitis3	H19
ACVRL1	8.2649e-16	0.330387	0.597	0.365	1.72455e-11	pancreatitis3	ACVRL1
IFITM2	2.21471e-15	0.309424	0.99	0.987	4.62122e-11	pancreatitis3	IFITM2
F10	2.22111e-15	0.303556	0.561	0.33	4.63456e-11	pancreatitis3	F10
TMEM256	3.11683e-15	0.321861	0.742	0.509	6.50358e-11	pancreatitis3	TMEM256
SNRNP70	3.13367e-15	0.340829	0.852	0.695	6.53872e-11	pancreatitis3	SNRNP70
NDUFA13	3.9273e-15	0.311223	0.984	0.951	8.1947e-11	pancreatitis3	NDUFA13
NDUFS7	5.73878e-15	0.341877	0.771	0.557	1.19745e-10	pancreatitis3	NDUFS7
SLC3A2	8.02839e-15	0.345573	0.748	0.532	1.6752e-10	pancreatitis3	SLC3A2
TPSB2	8.41241e-15	0.44677	0.59	0.376	1.75533e-10	pancreatitis3	TPSB2
ATP5MC2	1.29318e-14	0.300587	0.955	0.882	2.69836e-10	pancreatitis3	ATP5MC2
AURKAIP1	1.72744e-14	0.321924	0.723	0.531	3.60447e-10	pancreatitis3	AURKAIP1
ECH1	2.28885e-14	0.345656	0.794	0.59	4.77591e-10	pancreatitis3	ECH1
PMF1	2.37998e-14	0.308509	0.513	0.316	4.96606e-10	pancreatitis3	PMF1
HS6ST1	2.55945e-14	0.317509	0.606	0.388	5.34054e-10	pancreatitis3	HS6ST1
VAMP5	2.79951e-14	0.321408	0.639	0.425	5.84145e-10	pancreatitis3	VAMP5
PCSK2	3.47693e-14	0.336792	0.29	0.136	7.25495e-10	pancreatitis3	PCSK2
ATP5MC1	6.88725e-14	0.304731	0.771	0.569	1.43709e-09	pancreatitis3	ATP5MC1
PHB2	1.08594e-13	0.311573	0.835	0.658	2.26593e-09	pancreatitis3	PHB2
FIS1	1.09816e-13	0.339115	0.897	0.808	2.29142e-09	pancreatitis3	FIS1
NIBAN2	1.11581e-13	0.351371	0.848	0.719	2.32824e-09	pancreatitis3	NIBAN2
PPY	1.27783e-13	2.75919	0.535	0.346	2.66632e-09	pancreatitis3	PPY
CYC1	1.35071e-13	0.324289	0.735	0.518	2.8184e-09	pancreatitis3	CYC1
NME3	1.59555e-13	0.300319	0.852	0.698	3.32928e-09	pancreatitis3	NME3
LTBP4	1.84049e-13	0.444634	0.945	0.9	3.84036e-09	pancreatitis3	LTBP4
NDUFB11	1.99767e-13	0.318193	0.887	0.744	4.16834e-09	pancreatitis3	NDUFB11
TLE5	2.01961e-13	0.300971	0.968	0.929	4.21412e-09	pancreatitis3	TLE5
SUN2	2.21686e-13	0.307762	0.79	0.626	4.6257e-09	pancreatitis3	SUN2
BLVRB	3.62363e-13	0.300896	0.806	0.636	7.56107e-09	pancreatitis3	BLVRB
ERO1B	4.23741e-13	0.417279	0.348	0.18	8.84177e-09	pancreatitis3	ERO1B
ATP6V0B	4.61582e-13	0.319429	0.884	0.803	9.63137e-09	pancreatitis3	ATP6V0B
SCG5	4.74215e-13	0.651522	0.432	0.249	9.89496e-09	pancreatitis3	SCG5
NDUFAF8	5.52477e-13	0.308856	0.768	0.586	1.1528e-08	pancreatitis3	NDUFAF8
BRD2	7.1062e-13	0.307506	0.703	0.505	1.48278e-08	pancreatitis3	BRD2
TNIP1	1.80688e-12	0.30531	0.652	0.458	3.77024e-08	pancreatitis3	TNIP1
RAMP1	1.86088e-12	0.374931	0.819	0.661	3.88292e-08	pancreatitis3	RAMP1
PIM3	1.99456e-12	0.305791	0.574	0.382	4.16184e-08	pancreatitis3	PIM3
CHGB	2.42686e-12	0.517018	0.481	0.295	5.06389e-08	pancreatitis3	CHGB
SDC1	2.64785e-12	0.34274	0.665	0.475	5.52501e-08	pancreatitis3	SDC1
SERPINA3	3.01879e-12	0.343235	0.852	0.741	6.29901e-08	pancreatitis3	SERPINA3
PTGDS	3.58009e-12	0.315907	0.987	0.954	7.47022e-08	pancreatitis3	PTGDS
ENG	4.05086e-12	0.306611	0.974	0.913	8.45253e-08	pancreatitis3	ENG
BCL2L1	1.06455e-11	0.325198	0.758	0.581	2.22129e-07	pancreatitis3	BCL2L1
CES1	1.91788e-11	0.422211	0.665	0.529	4.00185e-07	pancreatitis3	CES1
PMEPA1	5.24413e-11	0.374773	0.758	0.599	1.09424e-06	pancreatitis3	PMEPA1
CRIP2	5.42095e-11	0.300821	0.81	0.647	1.13113e-06	pancreatitis3	CRIP2
ANAPC11	8.0588e-11	0.301774	0.81	0.655	1.68155e-06	pancreatitis3	ANAPC11
MT1M	1.96803e-10	0.447791	0.855	0.743	4.10648e-06	pancreatitis3	MT1M
IGHM	2.75654e-09	1.16211	0.5	0.327	5.7518e-05	pancreatitis3	IGHM
ANXA4	2.92514e-09	0.662101	0.813	0.745	6.10361e-05	pancreatitis3	ANXA4
TPSAB1	2.98388e-09	0.359031	0.471	0.313	6.22616e-05	pancreatitis3	TPSAB1
ATP1B1	5.83783e-09	0.389762	0.687	0.535	0.000121812	pancreatitis3	ATP1B1
HLA-DPB1	5.27692e-08	0.301298	0.965	0.926	0.00110108	pancreatitis3	HLA-DPB1
SCGB3A1	4.18988e-07	0.398252	0.371	0.237	0.00874261	pancreatitis3	SCGB3A1
IGLC1	1.52175e-06	0.840857	0.916	0.926	0.0317529	pancreatitis3	IGLC1
IGLC3	2.61493e-05	0.692658	0.887	0.894	0.54563	pancreatitis3	IGLC3
GCG	0.000214487	0.960186	0.913	0.871	1	pancreatitis3	GCG
GHRL	1.89316e-60	1.50395	0.416	0.055	3.95027e-56	pancreatitis1	GHRL
MT-CO11	2.03063e-49	1.06243	1	1	4.23711e-45	pancreatitis1	MT-CO1
MT-CO21	1.26825e-48	1.05015	1	1	2.64634e-44	pancreatitis1	MT-CO2
SERPINA51	7.2187e-43	1.14422	0.76	0.244	1.50625e-38	pancreatitis1	SERPINA5
BEX11	1.5437e-42	0.824964	0.576	0.144	3.22108e-38	pancreatitis1	BEX1
LEFTY11	1.65823e-42	1.06086	0.696	0.206	3.46006e-38	pancreatitis1	LEFTY1
MT-CO3	5.56552e-41	0.897619	1	1	1.1613e-36	pancreatitis1	MT-CO3
ATP1A11	8.05269e-39	1.25354	0.976	0.911	1.68027e-34	pancreatitis1	ATP1A1
RPS7	8.06894e-38	0.739525	1	0.997	1.68366e-33	pancreatitis1	RPS7
MT-ND4	7.30931e-37	0.872436	1	1	1.52516e-32	pancreatitis1	MT-ND4
SLC3A11	2.58373e-36	1.32337	0.712	0.258	5.3912e-32	pancreatitis1	SLC3A1
RPS12	1.0601e-35	0.529343	1	1	2.212e-31	pancreatitis1	RPS12
CFTR1	2.01256e-35	1.04419	0.776	0.298	4.19941e-31	pancreatitis1	CFTR
SFRP51	2.58667e-35	1.00782	0.784	0.309	5.39734e-31	pancreatitis1	SFRP5
RPS25	4.67844e-34	0.551098	1	1	9.76204e-30	pancreatitis1	RPS25
RPL21	5.7491e-34	0.507393	1	1	1.19961e-29	pancreatitis1	RPL21
RPL17	7.38053e-34	0.529482	1	1	1.54002e-29	pancreatitis1	RPL17
KCNJ151	1.38115e-33	0.866953	0.608	0.187	2.8819e-29	pancreatitis1	KCNJ15
DEFB11	2.0723e-33	1.16245	0.864	0.409	4.32405e-29	pancreatitis1	DEFB1
HSD17B21	4.55661e-33	0.833619	0.648	0.22	9.50782e-29	pancreatitis1	HSD17B2
FXYD21	3.38814e-32	1.47851	1	0.893	7.06969e-28	pancreatitis1	FXYD2
RPL24	1.96188e-31	0.545154	1	1	4.09365e-27	pancreatitis1	RPL24
ALB	2.20678e-31	0.551108	0.296	0.05	4.60467e-27	pancreatitis1	ALB
FGFR31	2.86817e-31	0.672023	0.568	0.165	5.98472e-27	pancreatitis1	FGFR3
RPL37A	5.89673e-31	0.454001	1	1	1.23041e-26	pancreatitis1	RPL37A
RPL35A	6.79726e-31	0.514743	1	1	1.41832e-26	pancreatitis1	RPL35A
RPL34	6.92328e-31	0.550632	1	1	1.44461e-26	pancreatitis1	RPL34
MUC61	2.2338e-30	1.25025	0.96	0.757	4.66106e-26	pancreatitis1	MUC6
RPS15A	2.31159e-30	0.528117	1	1	4.82337e-26	pancreatitis1	RPS15A
RPS81	3.25151e-30	0.518408	1	1	6.7846e-26	pancreatitis1	RPS8
MT-ND3	7.10483e-30	0.705815	1	1	1.48249e-25	pancreatitis1	MT-ND3
RPL111	2.25086e-29	0.545525	1	1	4.69665e-25	pancreatitis1	RPL11
SLC4A41	2.29082e-29	0.942404	0.704	0.274	4.78002e-25	pancreatitis1	SLC4A4
PAH1	3.19073e-29	0.448649	0.32	0.061	6.65779e-25	pancreatitis1	PAH
MT-CYB	6.19022e-29	0.676592	1	0.999	1.29165e-24	pancreatitis1	MT-CYB
MT-ND1	7.96369e-29	0.740381	1	0.995	1.6617e-24	pancreatitis1	MT-ND1
RPL37	1.136e-28	0.523037	1	1	2.37037e-24	pancreatitis1	RPL37
FGGY1	5.22795e-28	0.731388	0.64	0.231	1.09086e-23	pancreatitis1	FGGY
RPL6	1.21887e-27	0.541431	1	0.999	2.5433e-23	pancreatitis1	RPL6
RPL30	2.00357e-27	0.474225	1	1	4.18065e-23	pancreatitis1	RPL30
RPS20	2.65726e-27	0.547303	1	0.999	5.54464e-23	pancreatitis1	RPS20
RPL38	4.73913e-27	0.508405	1	1	9.88866e-23	pancreatitis1	RPL38
CLU1	4.91885e-27	0.827759	1	0.983	1.02637e-22	pancreatitis1	CLU
RPL31	4.93752e-27	0.466324	1	1	1.03026e-22	pancreatitis1	RPL31
AMBP1	9.43758e-27	1.2636	0.808	0.438	1.96924e-22	pancreatitis1	AMBP
RPS6	4.5293e-26	0.495627	1	1	9.45083e-22	pancreatitis1	RPS6
RPS27A	7.69549e-26	0.466491	1	1	1.60574e-21	pancreatitis1	RPS27A
SCGN1	1.00307e-25	0.995137	0.536	0.184	2.093e-21	pancreatitis1	SCGN
COX7C	2.11693e-25	0.740577	0.992	0.969	4.41718e-21	pancreatitis1	COX7C
RPL32	2.18558e-25	0.402156	1	1	4.56042e-21	pancreatitis1	RPL32
RBP41	3.2097e-25	0.856825	0.672	0.267	6.69735e-21	pancreatitis1	RBP4
AQP11	3.32581e-25	1.00791	0.888	0.554	6.93963e-21	pancreatitis1	AQP1
RPS4X	1.14047e-24	0.431521	1	1	2.37971e-20	pancreatitis1	RPS4X
CLDN101	1.32448e-24	0.811721	0.648	0.257	2.76366e-20	pancreatitis1	CLDN10
SLC30A81	5.37805e-24	1.03716	0.528	0.184	1.12218e-19	pancreatitis1	SLC30A8
CA2	6.48568e-24	0.539846	0.52	0.169	1.3533e-19	pancreatitis1	CA2
HABP2	1.03466e-23	0.469206	0.4	0.108	2.15892e-19	pancreatitis1	HABP2
KCNJ16	1.9178e-23	0.32293	0.312	0.069	4.00168e-19	pancreatitis1	KCNJ16
MT-ATP6	2.19137e-23	0.623286	1	1	4.57252e-19	pancreatitis1	MT-ATP6
RPS29	2.33737e-23	0.429227	1	1	4.87715e-19	pancreatitis1	RPS29
RPL23A	3.31802e-23	0.431146	1	1	6.92338e-19	pancreatitis1	RPL23A
RPS23	6.28803e-23	0.417551	1	1	1.31206e-18	pancreatitis1	RPS23
RPS271	6.63566e-23	0.366495	1	1	1.3846e-18	pancreatitis1	RPS27
HINT1	8.60985e-23	0.627486	0.984	0.879	1.79653e-18	pancreatitis1	HINT1
RPL9	8.70834e-23	0.389025	1	1	1.81708e-18	pancreatitis1	RPL9
TOMM7	1.59562e-22	0.464546	1	0.995	3.32942e-18	pancreatitis1	TOMM7
PLEKHS1	1.67232e-22	0.325701	0.384	0.101	3.48947e-18	pancreatitis1	PLEKHS1
RPL191	1.76938e-22	0.451235	1	1	3.69198e-18	pancreatitis1	RPL19
ALKAL21	2.0709e-22	0.38918	0.344	0.086	4.32114e-18	pancreatitis1	ALKAL2
RPL5	3.24179e-22	0.447119	1	1	6.76432e-18	pancreatitis1	RPL5
TTR1	3.62221e-22	1.71853	0.992	0.944	7.5581e-18	pancreatitis1	TTR
COL9A31	4.58909e-22	0.456094	0.352	0.092	9.57559e-18	pancreatitis1	COL9A3
PLCXD2	4.74881e-22	0.311622	0.304	0.07	9.90886e-18	pancreatitis1	PLCXD2
RPS13	5.03718e-22	0.455112	1	1	1.05106e-17	pancreatitis1	RPS13
FAM3B	5.91325e-22	0.483848	0.48	0.157	1.23386e-17	pancreatitis1	FAM3B
RPL26	6.12414e-22	0.500667	1	0.999	1.27786e-17	pancreatitis1	RPL26
RPL41	6.67773e-22	0.346365	1	1	1.39337e-17	pancreatitis1	RPL41
GC1	7.148e-22	0.680906	0.488	0.171	1.4915e-17	pancreatitis1	GC
RPL22	1.85755e-21	0.502371	1	0.998	3.87597e-17	pancreatitis1	RPL22
SHISAL2B1	3.52125e-21	0.850476	0.352	0.098	7.34744e-17	pancreatitis1	SHISAL2B
ADRA2A1	4.54345e-21	0.765171	0.688	0.316	9.48036e-17	pancreatitis1	ADRA2A
MT1F1	4.72553e-21	0.547802	0.512	0.186	9.86029e-17	pancreatitis1	MT1F
ANXA9	1.59144e-20	0.340219	0.296	0.071	3.32071e-16	pancreatitis1	ANXA9
PIGR	1.93396e-20	0.920499	0.896	0.637	4.03539e-16	pancreatitis1	PIGR
RPL23	2.20288e-20	0.454739	1	0.999	4.59653e-16	pancreatitis1	RPL23
BEX21	2.94947e-20	0.409495	0.392	0.118	6.15436e-16	pancreatitis1	BEX2
GJD2	3.55674e-20	0.356316	0.248	0.053	7.42148e-16	pancreatitis1	GJD2
ATP5MG	3.63646e-20	0.57243	0.976	0.932	7.58784e-16	pancreatitis1	ATP5MG
SNHG191	3.80682e-20	0.51431	0.672	0.3	7.9433e-16	pancreatitis1	SNHG19
CHST41	9.41217e-20	0.363156	0.344	0.094	1.96394e-15	pancreatitis1	CHST4
SCG51	1.19928e-19	1.0511	0.6	0.252	2.50242e-15	pancreatitis1	SCG5
GSTA11	2.32383e-19	0.749594	0.504	0.188	4.84891e-15	pancreatitis1	GSTA1
ACSS11	2.41929e-19	0.472428	0.52	0.191	5.04808e-15	pancreatitis1	ACSS1
RPS3A	3.58833e-19	0.406845	1	1	7.48742e-15	pancreatitis1	RPS3A
ASB9	4.99215e-19	0.329072	0.232	0.049	1.04166e-14	pancreatitis1	ASB9
SLC7A2	2.19337e-18	0.375197	0.44	0.148	4.57668e-14	pancreatitis1	SLC7A2
C6	2.8376e-18	0.527433	0.544	0.22	5.92093e-14	pancreatitis1	C6
GAD21	6.86601e-18	0.537043	0.304	0.085	1.43266e-13	pancreatitis1	GAD2
SCTR1	7.63792e-18	0.447292	0.504	0.187	1.59373e-13	pancreatitis1	SCTR
NOSTRIN	8.51866e-18	0.375695	0.384	0.121	1.7775e-13	pancreatitis1	NOSTRIN
ANXA41	9.90345e-18	0.893317	0.92	0.744	2.06645e-13	pancreatitis1	ANXA4
GNAS	1.39486e-17	0.634217	1	0.999	2.9105e-13	pancreatitis1	GNAS
KCNK51	1.62088e-17	0.307783	0.384	0.119	3.38212e-13	pancreatitis1	KCNK5
INS1	1.67302e-17	1.84288	1	1	3.49092e-13	pancreatitis1	INS
ALDH3A21	2.52706e-17	0.481139	0.536	0.22	5.27297e-13	pancreatitis1	ALDH3A2
SLC37A41	2.65529e-17	0.568598	0.544	0.236	5.54053e-13	pancreatitis1	SLC37A4
RPL36A	4.1082e-17	0.471426	1	0.999	8.57217e-13	pancreatitis1	RPL36A
SERPINA61	5.42788e-17	0.47717	0.408	0.14	1.13258e-12	pancreatitis1	SERPINA6
HOMER21	1.11639e-16	0.435722	0.496	0.194	2.32945e-12	pancreatitis1	HOMER2
COX7A2	1.46873e-16	0.511882	0.96	0.856	3.06466e-12	pancreatitis1	COX7A2
NEURL31	1.78862e-16	0.317466	0.32	0.094	3.73214e-12	pancreatitis1	NEURL3
G6PC21	2.92645e-16	0.604172	0.304	0.089	6.10632e-12	pancreatitis1	G6PC2
RPS261	3.46394e-16	0.38699	1	0.999	7.22786e-12	pancreatitis1	RPS26
CDC42EP41	4.14787e-16	0.375859	0.552	0.23	8.65494e-12	pancreatitis1	CDC42EP4
RPL10A	4.48255e-16	0.32608	1	1	9.35328e-12	pancreatitis1	RPL10A
APLP1	6.5007e-16	0.380147	0.352	0.114	1.35644e-11	pancreatitis1	APLP1
PPP1R1A	2.20513e-15	0.304299	0.272	0.075	4.60123e-11	pancreatitis1	PPP1R1A
ATP1B11	3.56814e-15	0.704616	0.832	0.538	7.44529e-11	pancreatitis1	ATP1B1
HNF1B1	4.0992e-15	0.377329	0.376	0.133	8.55338e-11	pancreatitis1	HNF1B
PPP1R1B1	6.71913e-15	0.591147	0.576	0.276	1.40201e-10	pancreatitis1	PPP1R1B
GAS5	8.32141e-15	0.485357	0.984	0.941	1.73635e-10	pancreatitis1	GAS5
RPL4	9.18605e-15	0.336943	1	1	1.91676e-10	pancreatitis1	RPL4
GLUL	9.54696e-15	0.519414	0.984	0.972	1.99207e-10	pancreatitis1	GLUL
IMPA2	1.07922e-14	0.335438	0.44	0.168	2.25191e-10	pancreatitis1	IMPA2
CTSH1	1.60166e-14	0.63786	0.928	0.735	3.34203e-10	pancreatitis1	CTSH
ASRGL11	2.02094e-14	0.360669	0.376	0.135	4.21688e-10	pancreatitis1	ASRGL1
RPL12	2.16522e-14	0.317206	1	1	4.51794e-10	pancreatitis1	RPL12
EEF1A1	2.43893e-14	0.303678	1	1	5.08908e-10	pancreatitis1	EEF1A1
MT-ND4L	3.81548e-14	0.615571	0.912	0.685	7.96138e-10	pancreatitis1	MT-ND4L
WNK21	9.04852e-14	0.324477	0.36	0.128	1.88806e-09	pancreatitis1	WNK2
GATM1	9.23203e-14	0.62929	0.504	0.231	1.92636e-09	pancreatitis1	GATM
SPP1	9.40783e-14	0.567561	0.912	0.657	1.96304e-09	pancreatitis1	SPP1
GCG1	1.04195e-13	1.19909	0.968	0.871	2.17413e-09	pancreatitis1	GCG
PTPRN1	1.23388e-13	0.645284	0.472	0.202	2.57462e-09	pancreatitis1	PTPRN
SCG3	1.33236e-13	0.54744	0.304	0.102	2.78011e-09	pancreatitis1	SCG3
SYT71	1.92781e-13	0.398785	0.336	0.118	4.02256e-09	pancreatitis1	SYT7
IGKC	4.60476e-13	0.989218	1	1	9.60829e-09	pancreatitis1	IGKC
RPL141	5.05461e-13	0.349928	1	0.999	1.0547e-08	pancreatitis1	RPL14
C4BPA	6.75752e-13	0.34165	0.336	0.12	1.41002e-08	pancreatitis1	C4BPA
GGT61	8.25062e-13	0.300855	0.32	0.11	1.72157e-08	pancreatitis1	GGT6
SEC11C	8.93149e-13	0.432471	0.584	0.297	1.86365e-08	pancreatitis1	SEC11C
PCSK21	1.29878e-12	0.439772	0.368	0.141	2.71004e-08	pancreatitis1	PCSK2
RPL7	2.25208e-12	0.305064	1	1	4.6992e-08	pancreatitis1	RPL7
NKX2-2	2.37011e-12	0.312138	0.232	0.068	4.94546e-08	pancreatitis1	NKX2-2
CHGA1	3.55837e-12	0.953209	0.488	0.24	7.42489e-08	pancreatitis1	CHGA
SCNN1A1	3.71064e-12	0.409861	0.472	0.212	7.74263e-08	pancreatitis1	SCNN1A
FBXO21	3.84408e-12	0.320019	0.472	0.209	8.02106e-08	pancreatitis1	FBXO21
CD24	7.36083e-12	0.535934	0.84	0.627	1.53591e-07	pancreatitis1	CD24
UQCRQ	7.54185e-12	0.398136	0.992	0.967	1.57368e-07	pancreatitis1	UQCRQ
RASD1	1.01955e-11	0.573481	0.64	0.365	2.1274e-07	pancreatitis1	RASD1
TFF2	1.04055e-11	0.819463	0.568	0.298	2.17122e-07	pancreatitis1	TFF2
RAP1GAP1	1.20528e-11	0.363857	0.504	0.233	2.51493e-07	pancreatitis1	RAP1GAP
UQCRH	1.36951e-11	0.4935	0.912	0.772	2.85763e-07	pancreatitis1	UQCRH
ADGRG1	1.75912e-11	0.354934	0.528	0.258	3.67057e-07	pancreatitis1	ADGRG1
KIAA15221	2.35928e-11	0.360637	0.472	0.219	4.92288e-07	pancreatitis1	KIAA1522
SST1	2.76398e-11	0.676366	0.688	0.408	5.76732e-07	pancreatitis1	SST
MLXIPL1	2.97032e-11	0.339097	0.304	0.112	6.19786e-07	pancreatitis1	MLXIPL
MT-ND2	3.47418e-11	0.415217	1	0.996	7.24923e-07	pancreatitis1	MT-ND2
ATP5MPL	3.52226e-11	0.415352	0.944	0.853	7.34955e-07	pancreatitis1	ATP5MPL
RPS24	3.58133e-11	0.328874	1	1	7.47279e-07	pancreatitis1	RPS24
PROM1	4.47149e-11	0.355993	0.368	0.151	9.33021e-07	pancreatitis1	PROM1
DANCR	5.18438e-11	0.325179	0.592	0.309	1.08177e-06	pancreatitis1	DANCR
MRPL33	5.39104e-11	0.428763	0.816	0.565	1.12489e-06	pancreatitis1	MRPL33
CITED41	6.04986e-11	0.65746	0.624	0.376	1.26236e-06	pancreatitis1	CITED4
TESC1	6.99629e-11	0.378088	0.712	0.417	1.45985e-06	pancreatitis1	TESC
KCNK16	7.81005e-11	0.353235	0.28	0.101	1.62964e-06	pancreatitis1	KCNK16
SCD5	8.38072e-11	0.311858	0.352	0.144	1.74872e-06	pancreatitis1	SCD5
ABCC81	1.15832e-10	0.698799	0.408	0.19	2.41695e-06	pancreatitis1	ABCC8
SAT21	1.26333e-10	0.439767	0.712	0.452	2.63606e-06	pancreatitis1	SAT2
PMEPA11	1.27066e-10	0.539062	0.816	0.605	2.65137e-06	pancreatitis1	PMEPA1
KIF121	1.29334e-10	0.369336	0.416	0.188	2.69869e-06	pancreatitis1	KIF12
ERO1B1	1.38369e-10	0.56279	0.408	0.186	2.88721e-06	pancreatitis1	ERO1B
KIAA1324	1.43265e-10	0.439821	0.328	0.136	2.98937e-06	pancreatitis1	KIAA1324
COX6A1	2.53835e-10	0.409705	0.952	0.93	5.29652e-06	pancreatitis1	COX6A1
LAPTM4B	2.55807e-10	0.368265	0.664	0.392	5.33767e-06	pancreatitis1	LAPTM4B
DBI	2.87767e-10	0.436471	0.904	0.758	6.00455e-06	pancreatitis1	DBI
FGFR41	2.92718e-10	0.329092	0.384	0.169	6.10785e-06	pancreatitis1	FGFR4
DLK11	3.0037e-10	0.547597	0.408	0.186	6.26753e-06	pancreatitis1	DLK1
CYSTM1	3.14306e-10	0.35842	0.864	0.704	6.5583e-06	pancreatitis1	CYSTM1
NDUFB4	3.28512e-10	0.360746	0.928	0.796	6.85473e-06	pancreatitis1	NDUFB4
CLDN31	3.32001e-10	0.363713	0.504	0.251	6.92752e-06	pancreatitis1	CLDN3
CRYBA21	3.61103e-10	0.463821	0.408	0.187	7.53478e-06	pancreatitis1	CRYBA2
PAMR1	3.68793e-10	0.358312	0.568	0.301	7.69523e-06	pancreatitis1	PAMR1
PECAM1	4.30606e-10	0.481602	0.624	0.371	8.98503e-06	pancreatitis1	PECAM1
TUSC3	4.3129e-10	0.302355	0.48	0.237	8.99929e-06	pancreatitis1	TUSC3
LGALS4	4.9898e-10	0.303378	0.848	0.593	1.04117e-05	pancreatitis1	LGALS4
CHGB1	5.03731e-10	0.595135	0.552	0.301	1.05109e-05	pancreatitis1	CHGB
SH3YL1	6.23614e-10	0.400864	0.488	0.256	1.30123e-05	pancreatitis1	SH3YL1
PHGDH1	7.54549e-10	0.31922	0.352	0.15	1.57444e-05	pancreatitis1	PHGDH
RPL36AL	1.35858e-09	0.315849	1	0.936	2.83481e-05	pancreatitis1	RPL36AL
SLC9A3R11	1.57599e-09	0.34877	0.528	0.281	3.28845e-05	pancreatitis1	SLC9A3R1
EIF3L	1.62554e-09	0.372594	0.824	0.614	3.39184e-05	pancreatitis1	EIF3L
SNHG8	1.8863e-09	0.422922	0.824	0.576	3.93595e-05	pancreatitis1	SNHG8
TMEM371	1.97651e-09	0.35186	0.4	0.19	4.12419e-05	pancreatitis1	TMEM37
DPT1	1.98333e-09	0.409089	0.992	0.91	4.13841e-05	pancreatitis1	DPT
UQCR10	2.3938e-09	0.419068	0.936	0.883	4.9949e-05	pancreatitis1	UQCR10
CKB1	2.73142e-09	0.4442	0.688	0.453	5.69939e-05	pancreatitis1	CKB
COX4I11	8.05393e-09	0.338337	0.992	0.976	0.000168053	pancreatitis1	COX4I1
ATP5PO	1.31468e-08	0.385424	0.84	0.686	0.000274321	pancreatitis1	ATP5PO
SNHG291	1.37511e-08	0.330771	0.992	0.971	0.000286931	pancreatitis1	SNHG29
PFDN51	1.3884e-08	0.301985	1	0.994	0.000289704	pancreatitis1	PFDN5
SMDT11	1.40736e-08	0.382371	0.768	0.52	0.000293659	pancreatitis1	SMDT1
CYS11	1.59882e-08	0.315768	0.504	0.272	0.000333609	pancreatitis1	CYS1
PTPRN2	1.9965e-08	0.375953	0.456	0.248	0.00041659	pancreatitis1	PTPRN2
ID2	2.04418e-08	0.318127	0.544	0.307	0.000426539	pancreatitis1	ID2
CLDN2	2.07901e-08	0.356351	0.584	0.342	0.000433807	pancreatitis1	CLDN2
SCGB2A1	2.969e-08	0.309324	0.216	0.079	0.000619512	pancreatitis1	SCGB2A1
NDUFB1	3.50135e-08	0.41808	0.824	0.72	0.000730592	pancreatitis1	NDUFB1
PACSIN2	4.68579e-08	0.416514	0.552	0.329	0.000977737	pancreatitis1	PACSIN2
PDCD4	4.93774e-08	0.300625	0.592	0.352	0.00103031	pancreatitis1	PDCD4
UQCRB	6.07079e-08	0.382092	0.928	0.903	0.00126673	pancreatitis1	UQCRB
ANAPC16	6.88418e-08	0.335671	0.816	0.607	0.00143645	pancreatitis1	ANAPC16
PCBD1	6.93029e-08	0.338674	0.656	0.425	0.00144607	pancreatitis1	PCBD1
SUCLG1	8.65342e-08	0.302863	0.6	0.351	0.00180562	pancreatitis1	SUCLG1
COLEC111	1.01881e-07	0.430358	0.856	0.686	0.00212584	pancreatitis1	COLEC11
GNG11	1.25182e-07	0.506504	0.744	0.589	0.00261204	pancreatitis1	GNG11
SEC61B	1.26669e-07	0.301273	0.896	0.778	0.00264307	pancreatitis1	SEC61B
SPINT2	1.38714e-07	0.328242	0.872	0.705	0.00289441	pancreatitis1	SPINT2
EPB41L4A-AS1	1.49593e-07	0.310456	0.536	0.32	0.00312141	pancreatitis1	EPB41L4A-AS1
ATP5F1A	1.5265e-07	0.320095	0.944	0.773	0.0031852	pancreatitis1	ATP5F1A
MT-ATP8	2.00313e-07	0.325877	0.424	0.232	0.00417972	pancreatitis1	MT-ATP8
PEBP1	2.26124e-07	0.301921	0.984	0.929	0.00471831	pancreatitis1	PEBP1
SNHG71	3.26084e-07	0.317778	0.728	0.51	0.00680406	pancreatitis1	SNHG7
UQCRFS1	3.31208e-07	0.304221	0.72	0.476	0.00691098	pancreatitis1	UQCRFS1
AHCYL1	3.73999e-07	0.337769	0.688	0.488	0.00780387	pancreatitis1	AHCYL1
ATP5MC21	4.35734e-07	0.376744	0.912	0.887	0.00909203	pancreatitis1	ATP5MC2
NDUFA4	5.95555e-07	0.320903	0.976	0.965	0.0124269	pancreatitis1	NDUFA4
HADH	6.39623e-07	0.354182	0.496	0.3	0.0133464	pancreatitis1	HADH
ATP2A31	7.21526e-07	0.354462	0.416	0.23	0.0150554	pancreatitis1	ATP2A3
MPC2	1.4144e-06	0.325585	0.584	0.385	0.0295128	pancreatitis1	MPC2
DDT1	1.74774e-06	0.338617	0.808	0.688	0.0364684	pancreatitis1	DDT
ATP5F1B	1.9096e-06	0.317697	0.984	0.909	0.0398457	pancreatitis1	ATP5F1B
IGHA11	2.84431e-06	0.730141	0.992	0.986	0.0593494	pancreatitis1	IGHA1
RGS5	2.95767e-06	0.567707	0.512	0.321	0.0617148	pancreatitis1	RGS5
CLDN5	3.055e-06	0.392078	0.224	0.1	0.0637456	pancreatitis1	CLDN5
HYAL2	3.09362e-06	0.396881	0.64	0.435	0.0645515	pancreatitis1	HYAL2
SMIM26	4.05592e-06	0.31259	0.688	0.477	0.0846308	pancreatitis1	SMIM26
HERPUD1	6.10705e-06	0.329468	0.832	0.655	0.12743	pancreatitis1	HERPUD1
PLVAP1	1.07826e-05	0.310137	0.488	0.304	0.22499	pancreatitis1	PLVAP
MMP1	1.13949e-05	0.436614	0.224	0.104	0.237765	pancreatitis1	MMP1
SCG2	1.69779e-05	0.329857	0.32	0.18	0.35426	pancreatitis1	SCG2
JCHAIN	2.36443e-05	0.807024	0.872	0.817	0.493361	pancreatitis1	JCHAIN
ADH1B	0.000102763	0.308263	0.912	0.811	1	pancreatitis1	ADH1B
VWF1	0.0003207	0.34134	0.48	0.327	1	pancreatitis1	VWF
H191	0.000530489	0.306078	0.44	0.311	1	pancreatitis1	H19
IGHA21	0.00397617	0.839158	0.984	0.951	1	pancreatitis1	IGHA2
FXYD22	1.18446e-72	1.5046	1	0.89	2.4715e-68	pancreatitis2	FXYD2
C4BPA1	1.58018e-56	0.666	0.449	0.106	3.29721e-52	pancreatitis2	C4BPA
AMBP2	1.09414e-54	1.15906	0.853	0.423	2.28303e-50	pancreatitis2	AMBP
SERPINA52	1.37952e-50	0.995705	0.641	0.236	2.8785e-46	pancreatitis2	SERPINA5
REG1A	3.78628e-49	1.38713	0.918	0.606	7.90045e-45	pancreatitis2	REG1A
MT-CO22	5.00833e-49	0.700655	1	1	1.04504e-44	pancreatitis2	MT-CO2
SFRP52	1.83251e-48	0.9072	0.731	0.298	3.82373e-44	pancreatitis2	SFRP5
ATP1A12	4.2529e-46	1.06082	0.992	0.908	8.87411e-42	pancreatitis2	ATP1A1
MUC62	8.63778e-45	1.09788	0.959	0.751	1.80236e-40	pancreatitis2	MUC6
SLC3A12	3.77791e-44	1.06295	0.633	0.248	7.88299e-40	pancreatitis2	SLC3A1
AQP12	5.26143e-44	0.958858	0.878	0.544	1.09785e-39	pancreatitis2	AQP1
DEFB12	6.76785e-44	1.09159	0.776	0.401	1.41218e-39	pancreatitis2	DEFB1
SERPINA31	3.16979e-40	1.15481	0.927	0.738	6.61409e-36	pancreatitis2	SERPINA3
MT-CO12	8.22372e-38	0.73031	1	1	1.71596e-33	pancreatitis2	MT-CO1
GC2	1.20145e-36	0.626675	0.473	0.162	2.50695e-32	pancreatitis2	GC
CFTR2	2.16141e-36	0.833115	0.653	0.291	4.50999e-32	pancreatitis2	CFTR
CLU2	2.96459e-36	0.762409	1	0.983	6.18591e-32	pancreatitis2	CLU
SERPINA62	1.61721e-34	0.530715	0.408	0.132	3.37448e-30	pancreatitis2	SERPINA6
CITED42	1.64796e-34	0.787483	0.71	0.362	3.43864e-30	pancreatitis2	CITED4
CRP	1.14578e-33	1.0189	0.633	0.288	2.39078e-29	pancreatitis2	CRP
LEFTY12	1.45741e-30	0.571309	0.514	0.202	3.04103e-26	pancreatitis2	LEFTY1
HABP21	1.74555e-30	0.466377	0.339	0.102	3.64226e-26	pancreatitis2	HABP2
TTR2	6.91748e-29	1.54357	0.992	0.942	1.4434e-24	pancreatitis2	TTR
SERPINA1	5.04858e-28	0.885911	0.906	0.725	1.05344e-23	pancreatitis2	SERPINA1
INS2	9.36309e-28	1.27755	1	1	1.9537e-23	pancreatitis2	INS
ADRA2A2	9.66187e-28	0.686541	0.612	0.309	2.01605e-23	pancreatitis2	ADRA2A
BEX12	6.79693e-26	0.498527	0.388	0.142	1.41825e-21	pancreatitis2	BEX1
PTPRN3	9.71808e-26	0.703386	0.465	0.194	2.02778e-21	pancreatitis2	PTPRN
CLDN32	1.0596e-25	0.493327	0.531	0.241	2.21097e-21	pancreatitis2	CLDN3
KCNJ152	3.23081e-25	0.728854	0.441	0.185	6.7414e-21	pancreatitis2	KCNJ15
SLC4A42	3.62213e-25	0.764722	0.551	0.271	7.55794e-21	pancreatitis2	SLC4A4
NEURL32	1.16875e-24	0.301222	0.294	0.089	2.43871e-20	pancreatitis2	NEURL3
AC013275.11	2.24933e-24	0.323508	0.241	0.065	4.69344e-20	pancreatitis2	AC013275.1
SPP11	4.52782e-24	1.05995	0.865	0.652	9.44774e-20	pancreatitis2	SPP1
PPP1R1B2	6.2423e-24	0.568065	0.555	0.268	1.30252e-19	pancreatitis2	PPP1R1B
RAP1GAP2	2.12871e-23	0.491237	0.494	0.226	4.44178e-19	pancreatitis2	RAP1GAP
FGFR32	2.96442e-23	0.490334	0.404	0.163	6.18555e-19	pancreatitis2	FGFR3
RBP42	3.64575e-23	0.490975	0.551	0.262	7.60722e-19	pancreatitis2	RBP4
SCNN1A2	4.39564e-23	0.409571	0.473	0.204	9.17194e-19	pancreatitis2	SCNN1A
CLDN102	6.69645e-23	0.559634	0.527	0.253	1.39728e-18	pancreatitis2	CLDN10
CLDN21	1.25373e-22	0.737893	0.608	0.333	2.61604e-18	pancreatitis2	CLDN2
C61	1.72176e-22	0.546754	0.465	0.215	3.59262e-18	pancreatitis2	C6
SLC37A42	2.15113e-22	0.444527	0.498	0.23	4.48856e-18	pancreatitis2	SLC37A4
FGGY2	4.47349e-22	0.484046	0.486	0.228	9.33439e-18	pancreatitis2	FGGY
IER3	9.73537e-22	0.432948	0.698	0.414	2.03138e-17	pancreatitis2	IER3
CHGA2	9.96284e-22	0.706738	0.49	0.232	2.07885e-17	pancreatitis2	CHGA
NEURL11	1.28443e-21	0.317866	0.294	0.099	2.68009e-17	pancreatitis2	NEURL1
KIF122	1.80629e-21	0.436238	0.42	0.18	3.76901e-17	pancreatitis2	KIF12
ASRGL12	5.26838e-21	0.346272	0.343	0.129	1.0993e-16	pancreatitis2	ASRGL1
HIP1R1	5.48779e-21	0.436702	0.482	0.229	1.14508e-16	pancreatitis2	HIP1R
SYT81	9.82264e-21	0.528881	0.547	0.272	2.04959e-16	pancreatitis2	SYT8
ANXA42	1.96252e-20	0.82815	0.882	0.741	4.095e-16	pancreatitis2	ANXA4
SPINT11	2.54396e-20	0.35284	0.612	0.319	5.30823e-16	pancreatitis2	SPINT1
GCG2	2.75824e-20	1.50797	0.963	0.868	5.75534e-16	pancreatitis2	GCG
SLC9A3R12	4.15383e-20	0.426995	0.539	0.273	8.66738e-16	pancreatitis2	SLC9A3R1
DPT2	4.46233e-20	0.654898	0.935	0.912	9.3111e-16	pancreatitis2	DPT
MT1F2	7.65692e-20	0.472395	0.404	0.182	1.59769e-15	pancreatitis2	MT1F
HSD17B22	9.60291e-20	0.549265	0.457	0.219	2.00374e-15	pancreatitis2	HSD17B2
CRYBA22	1.35409e-19	0.616498	0.4	0.181	2.82544e-15	pancreatitis2	CRYBA2
MT-ND41	1.38447e-19	0.526034	1	1	2.88884e-15	pancreatitis2	MT-ND4
UQCRQ1	4.46807e-19	0.416378	0.996	0.966	9.32307e-15	pancreatitis2	UQCRQ
COX7C1	4.66428e-19	0.483738	0.988	0.968	9.73249e-15	pancreatitis2	COX7C
TSTD11	9.49328e-19	0.386055	0.563	0.296	1.98087e-14	pancreatitis2	TSTD1
WNK22	1.78332e-18	0.311126	0.318	0.123	3.72107e-14	pancreatitis2	WNK2
FAM3B1	1.8316e-18	0.3413	0.367	0.154	3.82182e-14	pancreatitis2	FAM3B
SCTR2	2.19307e-18	0.361239	0.408	0.183	4.57607e-14	pancreatitis2	SCTR
VGF	2.20476e-18	0.348773	0.22	0.068	4.60046e-14	pancreatitis2	VGF
GSTA12	2.83697e-18	0.637354	0.396	0.185	5.91961e-14	pancreatitis2	GSTA1
TMEM372	3.23725e-18	0.372332	0.404	0.183	6.75484e-14	pancreatitis2	TMEM37
ALKAL22	3.35759e-18	0.305991	0.249	0.084	7.00595e-14	pancreatitis2	ALKAL2
CALY	5.00713e-18	0.326136	0.233	0.076	1.04479e-13	pancreatitis2	CALY
PPY1	5.23803e-18	0.601889	0.588	0.346	1.09297e-13	pancreatitis2	PPY
HNF1B2	1.65861e-17	0.324517	0.318	0.129	3.46086e-13	pancreatitis2	HNF1B
HOMER22	1.86109e-17	0.35123	0.412	0.19	3.88336e-13	pancreatitis2	HOMER2
TST1	2.43955e-17	0.344223	0.527	0.274	5.09036e-13	pancreatitis2	TST
GADD45G1	2.53163e-17	0.422528	0.465	0.243	5.2825e-13	pancreatitis2	GADD45G
MT-CO31	2.7634e-17	0.464577	1	1	5.7661e-13	pancreatitis2	MT-CO3
RASSF71	3.15075e-17	0.331746	0.478	0.231	6.57435e-13	pancreatitis2	RASSF7
SCGN2	3.33104e-17	0.495993	0.4	0.182	6.95055e-13	pancreatitis2	SCGN
KCNK52	3.9487e-17	0.332639	0.298	0.116	8.23936e-13	pancreatitis2	KCNK5
PIGR1	5.55687e-17	0.522431	0.808	0.635	1.1595e-12	pancreatitis2	PIGR
DLK12	6.24271e-17	0.468831	0.396	0.18	1.3026e-12	pancreatitis2	DLK1
PTP4A3	6.44493e-17	0.423094	0.469	0.244	1.3448e-12	pancreatitis2	PTP4A3
CHGB2	6.55481e-17	1.11578	0.527	0.295	1.36773e-12	pancreatitis2	CHGB
PCSK22	1.21813e-16	0.414464	0.331	0.136	2.54176e-12	pancreatitis2	PCSK2
PROM11	1.57264e-16	0.313951	0.343	0.146	3.28147e-12	pancreatitis2	PROM1
RPS262	2.00764e-16	0.317511	1	0.999	4.18914e-12	pancreatitis2	RPS26
SLC29A41	6.68178e-16	0.304818	0.29	0.117	1.39422e-11	pancreatitis2	SLC29A4
COMTD11	6.9566e-16	0.357627	0.482	0.253	1.45156e-11	pancreatitis2	COMTD1
ATP1B12	7.85413e-16	0.606612	0.727	0.535	1.63884e-11	pancreatitis2	ATP1B1
ATP6V0B1	9.51114e-16	0.404336	0.878	0.805	1.9846e-11	pancreatitis2	ATP6V0B
GATM2	1.11913e-15	0.516414	0.437	0.227	2.33517e-11	pancreatitis2	GATM
PTX3	1.11973e-15	0.324621	0.339	0.147	2.33643e-11	pancreatitis2	PTX3
SLC30A82	1.20488e-15	0.516732	0.388	0.182	2.51409e-11	pancreatitis2	SLC30A8
FGFR42	1.32131e-15	0.302092	0.363	0.163	2.75704e-11	pancreatitis2	FGFR4
LLGL21	1.33768e-15	0.36737	0.461	0.239	2.79121e-11	pancreatitis2	LLGL2
PLPP21	1.60416e-15	0.387713	0.531	0.298	3.34724e-11	pancreatitis2	PLPP2
FCGBP	2.0333e-15	0.543697	0.661	0.433	4.24268e-11	pancreatitis2	FCGBP
HS6ST11	4.69148e-15	0.398725	0.633	0.391	9.78925e-11	pancreatitis2	HS6ST1
C7	7.81179e-15	0.443002	1	0.977	1.63001e-10	pancreatitis2	C7
LGALS41	1.18408e-14	0.389326	0.796	0.588	2.4707e-10	pancreatitis2	LGALS4
RASD11	1.39277e-14	0.528538	0.58	0.36	2.90614e-10	pancreatitis2	RASD1
THBS4	1.45531e-14	0.488958	0.759	0.533	3.03665e-10	pancreatitis2	THBS4
ABCC82	2.63549e-14	0.528403	0.38	0.185	5.49922e-10	pancreatitis2	ABCC8
IDH2	2.79299e-14	0.373883	0.604	0.376	5.82786e-10	pancreatitis2	IDH2
PHGR1	3.28616e-14	0.858238	0.494	0.305	6.8569e-10	pancreatitis2	PHGR1
TESC2	3.8168e-14	0.375506	0.661	0.411	7.96413e-10	pancreatitis2	TESC
DUSP23	1.3953e-13	0.385673	0.535	0.329	2.91143e-09	pancreatitis2	DUSP23
ADH1B1	1.40508e-13	0.398701	0.914	0.807	2.93183e-09	pancreatitis2	ADH1B
SLIT3	1.55843e-13	0.464204	0.682	0.499	3.25181e-09	pancreatitis2	SLIT3
ATP6V0E21	1.73652e-13	0.322133	0.457	0.251	3.62343e-09	pancreatitis2	ATP6V0E2
AGRN1	6.5043e-13	0.371376	0.592	0.384	1.35719e-08	pancreatitis2	AGRN
CKB2	1.17253e-12	0.380201	0.661	0.447	2.44661e-08	pancreatitis2	CKB
LAPTM4B1	1.34685e-12	0.339608	0.608	0.387	2.81033e-08	pancreatitis2	LAPTM4B
SPINT21	2.18102e-12	0.378203	0.837	0.702	4.55091e-08	pancreatitis2	SPINT2
NDUFB21	3.74975e-12	0.328337	0.951	0.876	7.82422e-08	pancreatitis2	NDUFB2
UQCR11	6.42197e-12	0.312973	0.992	0.983	1.34001e-07	pancreatitis2	UQCR11
SMDT12	7.43722e-12	0.362854	0.706	0.517	1.55185e-07	pancreatitis2	SMDT1
SCG31	1.20092e-11	0.339042	0.237	0.1	2.50585e-07	pancreatitis2	SCG3
SOD31	1.55478e-11	0.35455	0.976	0.953	3.24421e-07	pancreatitis2	SOD3
CD241	3.56205e-11	0.493281	0.776	0.624	7.43257e-07	pancreatitis2	CD24
ID21	4.76904e-11	0.322667	0.486	0.303	9.95108e-07	pancreatitis2	ID2
UQCRH1	5.28906e-11	0.358532	0.861	0.771	1.10362e-06	pancreatitis2	UQCRH
SMIM22	8.6305e-11	0.415413	0.616	0.441	1.80084e-06	pancreatitis2	SMIM22
METRN1	1.25933e-10	0.315976	0.633	0.424	2.62771e-06	pancreatitis2	METRN
TCEA31	2.77329e-10	0.311693	0.478	0.299	5.78675e-06	pancreatitis2	TCEA3
COL18A11	3.13611e-10	0.389409	0.922	0.844	6.5438e-06	pancreatitis2	COL18A1
COX7A21	3.5146e-10	0.314793	0.902	0.857	7.33357e-06	pancreatitis2	COX7A2
UQCR101	5.65329e-10	0.302941	0.931	0.881	1.17962e-05	pancreatitis2	UQCR10
HINT11	6.73635e-10	0.318198	0.922	0.879	1.40561e-05	pancreatitis2	HINT1
MT-ND11	7.59297e-10	0.369466	1	0.995	1.58435e-05	pancreatitis2	MT-ND1
CTSH2	1.1771e-09	0.384868	0.833	0.735	2.45613e-05	pancreatitis2	CTSH
ATP5F1C	1.20412e-09	0.309518	0.714	0.533	2.51252e-05	pancreatitis2	ATP5F1C
TMEM141	1.24286e-09	0.36755	0.641	0.457	2.59336e-05	pancreatitis2	TMEM141
ATP5MG1	1.28507e-09	0.312003	0.971	0.931	2.68143e-05	pancreatitis2	ATP5MG
NDUFB12	1.91933e-09	0.303671	0.833	0.717	4.00488e-05	pancreatitis2	NDUFB1
KRT81	2.14248e-09	0.380005	0.914	0.838	4.47049e-05	pancreatitis2	KRT8
TFF3	3.17948e-09	0.393462	0.555	0.391	6.63429e-05	pancreatitis2	TFF3
COX7B	3.39924e-09	0.321895	0.808	0.709	7.09285e-05	pancreatitis2	COX7B
PLVAP2	5.3849e-09	0.358986	0.469	0.3	0.000112361	pancreatitis2	PLVAP
DUSP1	6.58817e-09	0.423142	0.898	0.857	0.000137469	pancreatitis2	DUSP1
CFB	7.08264e-09	0.303189	0.665	0.481	0.000147786	pancreatitis2	CFB
SCG21	7.23814e-09	0.403839	0.318	0.176	0.000151031	pancreatitis2	SCG2
GNAS1	1.847e-08	0.360202	1	0.999	0.000385396	pancreatitis2	GNAS
SCG52	1.87971e-08	0.869479	0.4	0.254	0.000392221	pancreatitis2	SCG5
CHCHD101	2.51464e-08	0.347589	0.804	0.762	0.000524706	pancreatitis2	CHCHD10
VWA11	3.61065e-08	0.337178	0.686	0.557	0.000753398	pancreatitis2	VWA1
DBI1	4.96664e-08	0.303248	0.869	0.756	0.00103634	pancreatitis2	DBI
SST2	5.05178e-08	0.418432	0.588	0.406	0.00105411	pancreatitis2	SST
APCS	6.59938e-08	0.312216	0.233	0.117	0.00137703	pancreatitis2	APCS
INMT1	7.16941e-08	0.325333	0.935	0.928	0.00149597	pancreatitis2	INMT
MT-ND31	2.52215e-07	0.330059	1	1	0.00526272	pancreatitis2	MT-ND3
OGN	4.73607e-07	0.334121	0.645	0.502	0.00988229	pancreatitis2	OGN
PMEPA12	9.03011e-07	0.368671	0.71	0.605	0.0188422	pancreatitis2	PMEPA1
AGPAT2	1.1316e-06	0.307886	0.58	0.419	0.0236119	pancreatitis2	AGPAT2
PCSK1N1	1.97628e-06	0.956538	0.829	0.781	0.041237	pancreatitis2	PCSK1N
MT-ND4L1	2.20187e-06	0.309478	0.784	0.686	0.0459443	pancreatitis2	MT-ND4L
ERO1B2	2.4621e-06	0.356822	0.302	0.186	0.0513742	pancreatitis2	ERO1B
MT-ATP61	4.53547e-06	0.321455	1	1	0.0946371	pancreatitis2	MT-ATP6
REG3A	0.00137693	0.516603	0.208	0.137	1	pancreatitis2	REG3A
MSLN	0.00886794	0.310377	0.339	0.276	1	pancreatitis2	MSLN
UGT2B7	4.59597e-123	0.671313	0.401	0.026	9.58996e-119	panin2	UGT2B7
ARL14	5.61499e-113	1.1263	0.51	0.052	1.17162e-108	panin2	ARL14
CXCL17	2.229e-105	1.15976	0.631	0.092	4.65103e-101	panin2	CXCL17
ANPEP	2.40494e-89	1.07519	0.573	0.087	5.01815e-85	panin2	ANPEP
LYPD6B	9.92883e-85	0.698156	0.478	0.061	2.07175e-80	panin2	LYPD6B
RAB27B	2.5051e-80	0.661612	0.446	0.056	5.22714e-76	panin2	RAB27B
CORO2A	3.52148e-80	0.552541	0.427	0.05	7.34792e-76	panin2	CORO2A
MUCL3	1.04832e-77	2.89834	0.873	0.334	2.18742e-73	panin2	MUCL3
ANXA13	1.09095e-77	0.918763	0.548	0.091	2.27638e-73	panin2	ANXA13
FA2H	6.8801e-77	0.71277	0.427	0.053	1.4356e-72	panin2	FA2H
SULT1B1	2.67662e-75	0.417659	0.28	0.021	5.58504e-71	panin2	SULT1B1
AREG	7.85879e-75	0.850625	0.548	0.093	1.63981e-70	panin2	AREG
HLA-B	2.7887e-74	0.839537	1	1	5.81889e-70	panin2	HLA-B
B2M	3.89424e-74	1.16388	1	1	8.12573e-70	panin2	B2M
UGT2B15	7.30236e-74	0.582276	0.382	0.043	1.52371e-69	panin2	UGT2B15
ITGB6	8.00882e-71	1.27454	0.58	0.117	1.67112e-66	panin2	ITGB6
PGC	4.38464e-70	2.32251	0.809	0.244	9.14899e-66	panin2	PGC
ANXA10	4.77317e-70	1.40496	0.624	0.139	9.9597e-66	panin2	ANXA10
KRT16	1.87535e-69	0.664672	0.376	0.045	3.91311e-65	panin2	KRT16
SPINK1	5.2833e-69	2.5867	0.981	0.667	1.10241e-64	panin2	SPINK1
RGS51	3.05403e-68	1.57729	0.847	0.306	6.37253e-64	panin2	RGS5
GDF15	3.87843e-68	1.84125	0.892	0.376	8.09274e-64	panin2	GDF15
SFN	1.01825e-64	1.70121	0.732	0.218	2.12467e-60	panin2	SFN
NTS	1.03162e-64	0.323569	0.197	0.011	2.15257e-60	panin2	NTS
ZPLD1	1.23976e-63	0.306425	0.178	0.009	2.58689e-59	panin2	ZPLD1
CTSE	2.5077e-63	2.08052	0.783	0.274	5.23258e-59	panin2	CTSE
ACE2	5.3897e-63	0.348222	0.261	0.022	1.12462e-58	panin2	ACE2
RHOF	1.66664e-62	0.653835	0.49	0.088	3.4776e-58	panin2	RHOF
PSCA	7.72277e-62	2.30777	0.796	0.282	1.61143e-57	panin2	PSCA
SULT1E1	4.21168e-61	0.340241	0.236	0.019	8.7881e-57	panin2	SULT1E1
CXCL5	1.4134e-60	0.784825	0.49	0.088	2.94921e-56	panin2	CXCL5
CD44	2.14071e-60	1.32057	0.93	0.488	4.4668e-56	panin2	CD44
SULT1C2	1.00279e-57	0.712847	0.369	0.053	2.09242e-53	panin2	SULT1C2
LYZ	5.73188e-57	1.37368	1	0.936	1.19601e-52	panin2	LYZ
DUOX2	7.24865e-57	1.52603	0.58	0.141	1.5125e-52	panin2	DUOX2
HS3ST1	5.18044e-56	0.789886	0.478	0.092	1.08095e-51	panin2	HS3ST1
FAM102A	1.4565e-55	1.5148	0.822	0.347	3.03913e-51	panin2	FAM102A
TM4SF4	2.53226e-55	2.20182	0.777	0.31	5.28382e-51	panin2	TM4SF4
RHPN2	2.99663e-55	0.733655	0.459	0.086	6.25278e-51	panin2	RHPN2
LAMB3	3.16492e-55	1.32269	0.72	0.221	6.60391e-51	panin2	LAMB3
CLDN18	4.2107e-55	1.22307	0.611	0.154	8.78604e-51	panin2	CLDN18
VSIG1	2.67102e-54	0.519132	0.35	0.049	5.57334e-50	panin2	VSIG1
S100A2	4.30928e-54	0.987011	0.439	0.082	8.99173e-50	panin2	S100A2
REG3A1	1.3453e-53	1.28666	0.548	0.125	2.8071e-49	panin2	REG3A
POU2AF1	6.12115e-52	0.598613	0.401	0.069	1.27724e-47	panin2	POU2AF1
BIK	1.0927e-51	0.498324	0.401	0.068	2.28002e-47	panin2	BIK
OLFM4	4.82167e-51	1.74456	0.739	0.274	1.00609e-46	panin2	OLFM4
CLDN23	5.32249e-51	0.573734	0.363	0.057	1.11059e-46	panin2	CLDN23
AKR1C3	1.21552e-49	1.09448	0.643	0.196	2.53631e-45	panin2	AKR1C3
MMP7	2.03194e-49	1.90895	0.885	0.449	4.23984e-45	panin2	MMP7
CTSC	3.74938e-49	1.2061	0.949	0.651	7.82346e-45	panin2	CTSC
KRT17	4.95357e-49	1.64299	0.713	0.254	1.03361e-44	panin2	KRT17
GPRC5A	6.61814e-49	1.39162	0.694	0.238	1.38094e-44	panin2	GPRC5A
EZR	1.27165e-48	1.45179	0.924	0.583	2.65342e-44	panin2	EZR
UGT2A3	1.5247e-48	0.572103	0.369	0.062	3.18143e-44	panin2	UGT2A3
AGR3	2.0872e-48	0.828374	0.446	0.093	4.35516e-44	panin2	AGR3
SLC22A3	5.84708e-48	0.362685	0.242	0.026	1.22005e-43	panin2	SLC22A3
MUC5AC	1.12561e-47	1.39575	0.72	0.236	2.3487e-43	panin2	MUC5AC
TM4SF1	4.98315e-47	1.97301	0.879	0.524	1.03978e-42	panin2	TM4SF1
TSPAN8	8.51544e-47	1.95324	0.892	0.532	1.77683e-42	panin2	TSPAN8
CCL19	2.54504e-46	1.71001	0.541	0.145	5.31048e-42	panin2	CCL19
AKR1C2	3.75628e-46	0.574779	0.338	0.055	7.83784e-42	panin2	AKR1C2
LIF	2.1222e-45	0.698353	0.401	0.079	4.42819e-41	panin2	LIF
PIGR2	4.06852e-45	1.91546	0.924	0.634	8.48937e-41	panin2	PIGR
TNFRSF21	4.73276e-45	1.0328	0.65	0.219	9.87539e-41	panin2	TNFRSF21
MAL2	5.10157e-45	1.00718	0.535	0.145	1.06449e-40	panin2	MAL2
AGR2	6.64707e-45	1.54727	0.879	0.472	1.38698e-40	panin2	AGR2
RASEF	2.59733e-44	0.714398	0.369	0.069	5.41958e-40	panin2	RASEF
SERPINB5	7.82644e-44	0.489109	0.376	0.068	1.63306e-39	panin2	SERPINB5
IGKV1-5	1.31904e-43	0.697492	0.344	0.06	2.7523e-39	panin2	IGKV1-5
ACSL5	3.16841e-43	0.673369	0.554	0.15	6.61121e-39	panin2	ACSL5
NR0B2	3.34525e-43	0.399867	0.293	0.043	6.9802e-39	panin2	NR0B2
REG1A1	2.7695e-42	2.07402	0.949	0.611	5.77883e-38	panin2	REG1A
CEACAM6	3.619e-42	1.72984	0.777	0.352	7.55141e-38	panin2	CEACAM6
SLC6A14	1.0294e-41	0.534848	0.357	0.066	2.14794e-37	panin2	SLC6A14
AKR1B10	1.33009e-41	0.653809	0.382	0.076	2.77537e-37	panin2	AKR1B10
PDIA2	2.77807e-41	0.48376	0.242	0.031	5.79672e-37	panin2	PDIA2
JCHAIN1	4.65827e-41	2.03404	0.975	0.812	9.71994e-37	panin2	JCHAIN
CLCF1	5.64892e-41	0.487583	0.331	0.059	1.1787e-36	panin2	CLCF1
IL1RN	9.19152e-41	0.635229	0.389	0.082	1.9179e-36	panin2	IL1RN
VCAM1	1.0567e-40	0.761338	0.662	0.226	2.20491e-36	panin2	VCAM1
ADAM28	1.23155e-40	0.573453	0.478	0.117	2.56974e-36	panin2	ADAM28
CD242	1.8386e-40	2.07133	0.873	0.623	3.83643e-36	panin2	CD24
SDCBP2	2.54906e-40	0.958107	0.599	0.191	5.31887e-36	panin2	SDCBP2
KLK11	3.70405e-40	0.732723	0.439	0.106	7.72887e-36	panin2	KLK11
SLC2A1	4.37284e-40	0.991714	0.656	0.231	9.12436e-36	panin2	SLC2A1
COL9A1	6.75305e-40	0.422327	0.287	0.045	1.40909e-35	panin2	COL9A1
ISG20	7.12168e-40	0.777237	0.637	0.216	1.48601e-35	panin2	ISG20
TXN	1.19152e-38	1.01172	0.949	0.775	2.48624e-34	panin2	TXN
MT-CO32	1.32793e-38	1.05599	1	1	2.77086e-34	panin2	MT-CO3
IL7R	1.3493e-38	0.659781	0.395	0.087	2.81544e-34	panin2	IL7R
PTMA	2.03498e-38	0.671209	1	0.997	4.2462e-34	panin2	PTMA
COTL1	3.82693e-38	0.945942	0.841	0.431	7.98527e-34	panin2	COTL1
F3	3.99277e-38	1.31314	0.962	0.828	8.33132e-34	panin2	F3
CDHR2	4.26448e-38	0.520622	0.306	0.054	8.89826e-34	panin2	CDHR2
DUOXA2	4.77452e-38	0.881979	0.459	0.119	9.96252e-34	panin2	DUOXA2
BAIAP2L1	4.99537e-38	0.763263	0.535	0.16	1.04233e-33	panin2	BAIAP2L1
KRT19	1.56789e-37	1.55347	0.981	0.778	3.27157e-33	panin2	KRT19
TFF21	2.40203e-37	2.01717	0.701	0.29	5.01208e-33	panin2	TFF2
MET	4.9315e-37	0.575538	0.382	0.084	1.02901e-32	panin2	MET
CH25H	6.66348e-37	0.369841	0.274	0.044	1.3904e-32	panin2	CH25H
FOXF1	1.04598e-36	0.57708	0.51	0.145	2.18255e-32	panin2	FOXF1
ONECUT2	1.60281e-36	0.52769	0.357	0.075	3.34441e-32	panin2	ONECUT2
HK2	3.50205e-36	0.469274	0.389	0.086	7.30738e-32	panin2	HK2
RETREG1	3.53863e-36	0.427108	0.331	0.065	7.3837e-32	panin2	RETREG1
AL365226.2	4.65138e-36	0.422722	0.389	0.085	9.70556e-32	panin2	AL365226.2
CPA3	5.69154e-36	0.866259	0.567	0.185	1.1876e-31	panin2	CPA3
COL17A1	6.01402e-36	0.655071	0.484	0.132	1.25488e-31	panin2	COL17A1
OCIAD2	6.57383e-36	1.05507	0.72	0.294	1.37169e-31	panin2	OCIAD2
ITGA6	1.02003e-35	0.78539	0.656	0.238	2.12839e-31	panin2	ITGA6
ABHD2	1.07614e-35	1.39999	0.822	0.492	2.24548e-31	panin2	ABHD2
LDLR	1.15544e-35	0.734803	0.682	0.261	2.41095e-31	panin2	LDLR
AL355312.4	1.34884e-35	0.430946	0.35	0.073	2.81448e-31	panin2	AL355312.4
DSG2	1.47632e-35	0.978288	0.503	0.156	3.08048e-31	panin2	DSG2
SLAMF7	2.02608e-35	0.310033	0.268	0.043	4.22762e-31	panin2	SLAMF7
ELOVL7	2.18172e-35	0.308264	0.242	0.036	4.55237e-31	panin2	ELOVL7
HLA-A	2.25804e-35	0.62157	1	1	4.71163e-31	panin2	HLA-A
KRT7	2.62518e-35	1.8417	0.841	0.495	5.4777e-31	panin2	KRT7
MYO5B	3.27641e-35	0.4707	0.369	0.082	6.83656e-31	panin2	MYO5B
FDCSP	3.40623e-35	1.49878	0.248	0.039	7.10743e-31	panin2	FDCSP
EPHA2	3.51775e-35	0.882753	0.573	0.2	7.34013e-31	panin2	EPHA2
TMPRSS2	4.00564e-35	0.515599	0.401	0.095	8.35818e-31	panin2	TMPRSS2
POU5F1	6.4146e-35	0.337837	0.255	0.04	1.33847e-30	panin2	POU5F1
DUSP4	8.18411e-35	0.541772	0.471	0.131	1.7077e-30	panin2	DUSP4
TCN1	9.40928e-35	1.0875	0.541	0.178	1.96334e-30	panin2	TCN1
LY6D	1.17681e-34	0.367873	0.217	0.03	2.45554e-30	panin2	LY6D
KLF5	1.33201e-34	0.818744	0.529	0.163	2.77938e-30	panin2	KLF5
FAM3B2	1.79105e-34	0.61375	0.51	0.154	3.7372e-30	panin2	FAM3B
SGMS2	1.8039e-34	0.720781	0.471	0.137	3.76403e-30	panin2	SGMS2
TXNDC17	2.26699e-34	0.809952	0.752	0.346	4.7303e-30	panin2	TXNDC17
INPP4B	4.27488e-34	0.433903	0.439	0.111	8.91997e-30	panin2	INPP4B
ADM	9.9871e-34	0.548843	0.535	0.169	2.08391e-29	panin2	ADM
PFKFB3	1.0237e-33	0.77504	0.611	0.234	2.13606e-29	panin2	PFKFB3
PPA1	1.12863e-33	0.793305	0.828	0.424	2.35499e-29	panin2	PPA1
NECTIN4	1.18893e-33	0.315636	0.274	0.047	2.48082e-29	panin2	NECTIN4
PTCH1	1.38595e-33	0.569696	0.471	0.133	2.89193e-29	panin2	PTCH1
TMEM163	1.45731e-33	0.34249	0.268	0.046	3.04082e-29	panin2	TMEM163
RIPK4	1.48447e-33	0.537584	0.338	0.073	3.09749e-29	panin2	RIPK4
CXCL13	1.55746e-33	0.510057	0.127	0.01	3.2498e-29	panin2	CXCL13
CLDN103	2.63288e-33	0.828323	0.662	0.254	5.49377e-29	panin2	CLDN10
PHLDA2	3.64075e-33	0.826	0.656	0.26	7.59679e-29	panin2	PHLDA2
MARCKSL1	4.3403e-33	0.807623	0.752	0.319	9.05648e-29	panin2	MARCKSL1
CKLF	4.52078e-33	0.763987	0.701	0.293	9.43305e-29	panin2	CKLF
CA9	5.05302e-33	0.329532	0.236	0.037	1.05436e-28	panin2	CA9
WFDC1	5.59235e-33	0.393402	0.287	0.053	1.1669e-28	panin2	WFDC1
ZG16B	1.02497e-32	0.600754	0.471	0.136	2.1387e-28	panin2	ZG16B
ERN2	1.04356e-32	0.571405	0.414	0.106	2.17749e-28	panin2	ERN2
SHROOM3	1.10585e-32	0.599741	0.529	0.166	2.30747e-28	panin2	SHROOM3
LMO4	1.17501e-32	0.638928	0.732	0.308	2.45179e-28	panin2	LMO4
ST6GALNAC1	1.20553e-32	0.349638	0.293	0.055	2.51546e-28	panin2	ST6GALNAC1
CD59	1.52992e-32	0.981633	0.994	0.98	3.19233e-28	panin2	CD59
SLC44A4	3.00628e-32	0.955788	0.618	0.246	6.2729e-28	panin2	SLC44A4
SLPI	3.03076e-32	1.13849	0.758	0.36	6.32398e-28	panin2	SLPI
TMSB4X	3.1036e-32	0.602071	1	1	6.47598e-28	panin2	TMSB4X
TNFRSF11A	4.07949e-32	0.342162	0.287	0.054	8.51227e-28	panin2	TNFRSF11A
LCN2	5.30674e-32	1.87125	0.892	0.665	1.1073e-27	panin2	LCN2
SDC11	9.83163e-32	1.14274	0.828	0.476	2.05147e-27	panin2	SDC1
LINC01133	1.2487e-31	0.369547	0.261	0.046	2.60553e-27	panin2	LINC01133
LAMA3	2.79623e-31	0.757094	0.414	0.117	5.83461e-27	panin2	LAMA3
ANXA3	3.1408e-31	0.847928	0.548	0.193	6.5536e-27	panin2	ANXA3
CD48	3.62287e-31	0.388897	0.28	0.054	7.55948e-27	panin2	CD48
ITGB4	4.0297e-31	1.1953	0.675	0.31	8.40837e-27	panin2	ITGB4
ADGRE5	4.27517e-31	0.668704	0.764	0.355	8.92058e-27	panin2	ADGRE5
AK4	5.29632e-31	0.318007	0.28	0.053	1.10513e-26	panin2	AK4
DKK1	5.78567e-31	0.463596	0.299	0.06	1.20724e-26	panin2	DKK1
CD58	6.07461e-31	0.450036	0.408	0.108	1.26753e-26	panin2	CD58
GOLM1	6.45012e-31	1.27986	0.764	0.447	1.34588e-26	panin2	GOLM1
CR2	6.88402e-31	0.509176	0.102	0.007	1.43642e-26	panin2	CR2
GPX2	7.02322e-31	1.08164	0.815	0.429	1.46547e-26	panin2	GPX2
KCNK1	8.17044e-31	0.49494	0.401	0.105	1.70484e-26	panin2	KCNK1
MGLL	8.45954e-31	0.790539	0.732	0.334	1.76517e-26	panin2	MGLL
TSPAN1	8.55115e-31	1.04694	0.611	0.24	1.78428e-26	panin2	TSPAN1
PLAT	1.32474e-30	1.15232	0.898	0.821	2.7642e-26	panin2	PLAT
KCNN4	1.78269e-30	0.440758	0.452	0.127	3.71977e-26	panin2	KCNN4
EGLN3	2.8956e-30	0.384367	0.459	0.131	6.04196e-26	panin2	EGLN3
CD52	2.90599e-30	1.07919	0.586	0.227	6.06363e-26	panin2	CD52
CD2	3.54153e-30	0.36606	0.325	0.072	7.38975e-26	panin2	CD2
EEF1A11	4.69553e-30	0.410539	1	1	9.79769e-26	panin2	EEF1A1
VEGFA	5.70082e-30	0.610733	0.732	0.32	1.18953e-25	panin2	VEGFA
ITPR3	1.01935e-29	0.733402	0.586	0.227	2.12697e-25	panin2	ITPR3
SERPINB1	1.15806e-29	0.825779	0.796	0.429	2.41641e-25	panin2	SERPINB1
PERP	1.33855e-29	1.13478	0.694	0.332	2.79301e-25	panin2	PERP
LY75	1.73268e-29	0.344092	0.287	0.058	3.61541e-25	panin2	LY75
TC2N	2.44367e-29	0.485595	0.401	0.109	5.09897e-25	panin2	TC2N
CYSTM11	2.51759e-29	1.07961	0.898	0.701	5.25319e-25	panin2	CYSTM1
TPSB21	2.83908e-29	1.09579	0.752	0.378	5.92402e-25	panin2	TPSB2
CYP3A5	2.96546e-29	0.711365	0.49	0.161	6.18772e-25	panin2	CYP3A5
SLC1A1	3.27007e-29	0.634061	0.408	0.116	6.82332e-25	panin2	SLC1A1
PDZK1IP1	3.94775e-29	0.975744	0.643	0.288	8.23737e-25	panin2	PDZK1IP1
TMC5	4.05029e-29	0.669453	0.427	0.126	8.45134e-25	panin2	TMC5
MPZL2	4.52221e-29	0.544923	0.459	0.144	9.43605e-25	panin2	MPZL2
SPTSSA	5.22918e-29	0.563759	0.65	0.264	1.09112e-24	panin2	SPTSSA
EPS8L1	5.73183e-29	0.706117	0.433	0.13	1.196e-24	panin2	EPS8L1
MGST1	6.68197e-29	0.794425	0.49	0.17	1.39426e-24	panin2	MGST1
NQO1	9.42528e-29	0.716872	0.682	0.298	1.96668e-24	panin2	NQO1
NBEAL2	1.03138e-28	1.10955	0.643	0.293	2.15208e-24	panin2	NBEAL2
ADAMTS14	1.08235e-28	0.32606	0.268	0.052	2.25842e-24	panin2	ADAMTS14
IFI6	1.14434e-28	1.03881	0.898	0.742	2.38779e-24	panin2	IFI6
TCIM	1.15875e-28	0.604872	0.682	0.282	2.41784e-24	panin2	TCIM
JPT1	1.75607e-28	0.762982	0.694	0.319	3.66421e-24	panin2	JPT1
CAPN8	2.27899e-28	0.640073	0.401	0.111	4.75534e-24	panin2	CAPN8
SPNS21	3.38356e-28	0.977485	0.51	0.19	7.06014e-24	panin2	SPNS2
SLC12A2	3.44674e-28	0.839645	0.548	0.217	7.19196e-24	panin2	SLC12A2
CD3D	1.34624e-27	0.402475	0.331	0.081	2.80907e-23	panin2	CD3D
TPSAB11	1.44552e-27	1.00751	0.675	0.311	3.01623e-23	panin2	TPSAB1
ARL6IP1	1.55408e-27	0.713715	0.701	0.329	3.24274e-23	panin2	ARL6IP1
CASP1	1.62889e-27	0.345433	0.446	0.13	3.39884e-23	panin2	CASP1
HLA-C1	1.79026e-27	0.544599	1	0.981	3.73556e-23	panin2	HLA-C
BAIAP2L2	3.33356e-27	0.373774	0.242	0.046	6.95581e-23	panin2	BAIAP2L2
CYP2S1	3.79439e-27	0.63864	0.395	0.115	7.91738e-23	panin2	CYP2S1
FXYD3	4.35402e-27	0.980747	0.854	0.479	9.08509e-23	panin2	FXYD3
H3F3A	5.49335e-27	0.622975	0.987	0.916	1.14624e-22	panin2	H3F3A
EFNA1	6.10387e-27	0.760884	0.516	0.189	1.27363e-22	panin2	EFNA1
SLC9A3R13	7.91742e-27	0.541941	0.656	0.274	1.65205e-22	panin2	SLC9A3R1
EIF4A1	1.08618e-26	0.567577	1	0.966	2.26643e-22	panin2	EIF4A1
TMPRSS4	1.22894e-26	0.542729	0.382	0.108	2.5643e-22	panin2	TMPRSS4
B3GNT7	1.40815e-26	0.529459	0.42	0.13	2.93825e-22	panin2	B3GNT7
PNP	1.75758e-26	0.484779	0.529	0.188	3.66738e-22	panin2	PNP
SLC9B2	2.10936e-26	0.381589	0.344	0.089	4.4014e-22	panin2	SLC9B2
ARHGEF16	2.2302e-26	0.422245	0.35	0.092	4.65353e-22	panin2	ARHGEF16
RPS27L	2.31786e-26	0.660889	0.994	0.922	4.83644e-22	panin2	RPS27L
MYO6	2.57904e-26	0.486088	0.592	0.228	5.38142e-22	panin2	MYO6
ABI3BP	2.58308e-26	0.721047	0.809	0.46	5.38986e-22	panin2	ABI3BP
AHR	2.77572e-26	0.6768	0.758	0.376	5.79182e-22	panin2	AHR
ADAM9	3.23249e-26	0.678368	0.682	0.311	6.74491e-22	panin2	ADAM9
TRAC	3.53717e-26	0.44139	0.312	0.076	7.38067e-22	panin2	TRAC
SAT1	3.87714e-26	0.794353	0.968	0.799	8.09004e-22	panin2	SAT1
GSN1	4.71958e-26	0.725732	1	0.995	9.84787e-22	panin2	GSN
KIT	4.85808e-26	0.363151	0.318	0.077	1.01369e-21	panin2	KIT
PPIA	4.93387e-26	0.494966	1	0.996	1.0295e-21	panin2	PPIA
HMGA1	6.70132e-26	0.637013	0.682	0.302	1.3983e-21	panin2	HMGA1
SYNGR2	7.68097e-26	0.859711	0.79	0.464	1.60271e-21	panin2	SYNGR2
WNT5A	9.10438e-26	0.692173	0.529	0.208	1.89972e-21	panin2	WNT5A
SLC6A20	1.07315e-25	0.435559	0.376	0.107	2.23924e-21	panin2	SLC6A20
BCAS1	1.17279e-25	0.326156	0.287	0.064	2.44715e-21	panin2	BCAS1
HKDC1	1.24564e-25	0.378878	0.299	0.07	2.59915e-21	panin2	HKDC1
LCP1	1.36241e-25	0.668528	0.548	0.206	2.84281e-21	panin2	LCP1
TOB1	1.37807e-25	0.781602	0.599	0.264	2.87548e-21	panin2	TOB1
GCNT3	1.46222e-25	0.571101	0.446	0.144	3.05107e-21	panin2	GCNT3
FGF19	1.56834e-25	0.300429	0.185	0.029	3.2725e-21	panin2	FGF19
MYRF	1.57099e-25	0.738107	0.51	0.198	3.27802e-21	panin2	MYRF
B4GALT5	1.57934e-25	0.532049	0.541	0.2	3.29545e-21	panin2	B4GALT5
PLS1	2.01598e-25	0.462207	0.369	0.103	4.20655e-21	panin2	PLS1
RAC2	2.72235e-25	0.58828	0.471	0.165	5.68046e-21	panin2	RAC2
TINAGL1	2.73801e-25	0.9362	0.707	0.368	5.71313e-21	panin2	TINAGL1
CDH1	3.12889e-25	0.889651	0.522	0.207	6.52874e-21	panin2	CDH1
ABCC31	4.14755e-25	0.643651	0.631	0.274	8.65427e-21	panin2	ABCC3
KCNE3	4.42103e-25	0.405026	0.35	0.095	9.22493e-21	panin2	KCNE3
FOXQ1	5.26587e-25	0.363071	0.325	0.082	1.09878e-20	panin2	FOXQ1
CEACAM7	5.90625e-25	0.594501	0.293	0.07	1.2324e-20	panin2	CEACAM7
SYNJ2	6.61531e-25	0.363657	0.344	0.092	1.38035e-20	panin2	SYNJ2
TES	6.67698e-25	0.553731	0.427	0.143	1.39322e-20	panin2	TES
C12orf75	8.90795e-25	0.748098	0.567	0.242	1.85873e-20	panin2	C12orf75
MMP9	9.34767e-25	0.609505	0.217	0.041	1.95049e-20	panin2	MMP9
ALOX5	1.11451e-24	0.43824	0.503	0.179	2.32554e-20	panin2	ALOX5
ATP5F1E	1.15529e-24	0.529709	1	0.99	2.41063e-20	panin2	ATP5F1E
LGALS3	1.64168e-24	0.751214	0.975	0.892	3.42553e-20	panin2	LGALS3
PACSIN21	1.64988e-24	0.561881	0.682	0.322	3.44263e-20	panin2	PACSIN2
MLPH	1.67761e-24	0.662211	0.497	0.184	3.5005e-20	panin2	MLPH
IL18	1.80737e-24	0.562284	0.478	0.173	3.77125e-20	panin2	IL18
DUSP5	2.11089e-24	0.596895	0.675	0.314	4.40458e-20	panin2	DUSP5
LAMC2	2.35425e-24	0.662803	0.389	0.122	4.91237e-20	panin2	LAMC2
GALNT12	3.04609e-24	0.45854	0.274	0.064	6.35598e-20	panin2	GALNT12
MYL12A	3.25271e-24	0.547653	0.962	0.898	6.7871e-20	panin2	MYL12A
STK39	3.99703e-24	0.497194	0.452	0.156	8.3402e-20	panin2	STK39
SEC11C1	5.0773e-24	0.518121	0.656	0.291	1.05943e-19	panin2	SEC11C
YWHAZ	5.94144e-24	0.643786	0.975	0.86	1.23974e-19	panin2	YWHAZ
SEL1L3	6.46566e-24	0.57175	0.611	0.265	1.34913e-19	panin2	SEL1L3
TFF1	7.43338e-24	0.528837	0.815	0.477	1.55105e-19	panin2	TFF1
BMP2	7.48807e-24	0.45182	0.382	0.116	1.56246e-19	panin2	BMP2
PLBD1	8.10258e-24	0.621872	0.624	0.289	1.69068e-19	panin2	PLBD1
H3F3B	8.55461e-24	0.501897	1	0.972	1.78501e-19	panin2	H3F3B
HLA-F	9.94883e-24	0.572629	0.713	0.347	2.07592e-19	panin2	HLA-F
TMC6	1.36564e-23	0.509176	0.446	0.154	2.84954e-19	panin2	TMC6
RNF128	1.58204e-23	0.51769	0.338	0.097	3.30109e-19	panin2	RNF128
CD55	1.9424e-23	0.909486	0.624	0.3	4.05302e-19	panin2	CD55
PRSS22	2.09174e-23	0.580427	0.338	0.097	4.36463e-19	panin2	PRSS22
LINC02688	2.2614e-23	0.457264	0.331	0.092	4.71864e-19	panin2	LINC02688
HSPA8	2.69268e-23	0.535318	0.987	0.937	5.61854e-19	panin2	HSPA8
KRT82	2.86467e-23	1.28882	0.955	0.838	5.97742e-19	panin2	KRT8
TGM2	3.11614e-23	0.779221	0.981	0.917	6.50213e-19	panin2	TGM2
WFDC2	3.65455e-23	0.939296	0.669	0.334	7.62559e-19	panin2	WFDC2
MYEOV	3.72714e-23	0.35813	0.325	0.086	7.77704e-19	panin2	MYEOV
F2RL1	3.7751e-23	0.466298	0.401	0.127	7.87713e-19	panin2	F2RL1
GALNT4	4.30619e-23	0.366504	0.369	0.11	8.9853e-19	panin2	GALNT4
RPL36A1	4.3905e-23	0.455367	1	0.999	9.16122e-19	panin2	RPL36A
PROM12	4.94489e-23	0.507642	0.433	0.147	1.0318e-18	panin2	PROM1
F2RL2	7.01802e-23	0.599128	0.548	0.235	1.46438e-18	panin2	F2RL2
ELF3	7.23406e-23	0.943769	0.796	0.487	1.50946e-18	panin2	ELF3
SERINC2	8.18808e-23	1.06858	0.599	0.297	1.70852e-18	panin2	SERINC2
MGAT5	9.88978e-23	0.426817	0.554	0.219	2.0636e-18	panin2	MGAT5
KLRB1	1.29737e-22	0.331115	0.236	0.051	2.70708e-18	panin2	KLRB1
BHLHE40	1.34067e-22	0.686244	0.866	0.582	2.79744e-18	panin2	BHLHE40
SMIM24	1.65665e-22	0.366278	0.312	0.084	3.45677e-18	panin2	SMIM24
PLA2G10	1.96903e-22	0.41442	0.318	0.087	4.10857e-18	panin2	PLA2G10
LAP3	1.98561e-22	0.512023	0.631	0.28	4.14316e-18	panin2	LAP3
MISP	2.22113e-22	0.396758	0.414	0.133	4.63461e-18	panin2	MISP
GALE	2.59383e-22	0.501982	0.452	0.164	5.41229e-18	panin2	GALE
DNAAF1	2.95081e-22	0.350679	0.229	0.049	6.15715e-18	panin2	DNAAF1
ID1	3.03099e-22	0.684926	0.688	0.349	6.32446e-18	panin2	ID1
SMIM6	3.30143e-22	0.362635	0.287	0.074	6.88876e-18	panin2	SMIM6
FCRL5	3.3229e-22	0.322203	0.229	0.049	6.93356e-18	panin2	FCRL5
PTPRK	3.50647e-22	0.526083	0.554	0.23	7.31661e-18	panin2	PTPRK
FAM107B	3.90001e-22	0.522863	0.484	0.185	8.13776e-18	panin2	FAM107B
TRBC2	3.90561e-22	0.665535	0.433	0.152	8.14944e-18	panin2	TRBC2
RPS61	4.26048e-22	0.444837	1	1	8.88992e-18	panin2	RPS6
HSP90AA1	5.19084e-22	0.596358	0.975	0.927	1.08312e-17	panin2	HSP90AA1
RBM47	5.68368e-22	0.474142	0.465	0.175	1.18596e-17	panin2	RBM47
ALDH2	5.88702e-22	0.573924	0.783	0.441	1.22839e-17	panin2	ALDH2
PLAUR	8.21442e-22	0.554743	0.541	0.232	1.71402e-17	panin2	PLAUR
RAB11FIP1	8.37934e-22	0.579032	0.478	0.187	1.74843e-17	panin2	RAB11FIP1
MACC1	1.08061e-21	0.326151	0.261	0.063	2.25481e-17	panin2	MACC1
MT2A	1.25836e-21	0.994561	0.981	0.995	2.6257e-17	panin2	MT2A
GABRP	1.4036e-21	0.484483	0.338	0.101	2.92876e-17	panin2	GABRP
ITGA2	1.84741e-21	0.57708	0.611	0.274	3.8548e-17	panin2	ITGA2
SLC5A1	2.33601e-21	0.338553	0.306	0.083	4.87433e-17	panin2	SLC5A1
SLC40A1	2.49485e-21	0.568138	0.707	0.368	5.20576e-17	panin2	SLC40A1
ITGA3	2.561e-21	0.717877	0.58	0.276	5.34379e-17	panin2	ITGA3
PAPPA	2.82684e-21	0.45261	0.439	0.159	5.89849e-17	panin2	PAPPA
EPS8L3	3.49227e-21	0.346311	0.287	0.075	7.28698e-17	panin2	EPS8L3
EFNB2	4.30115e-21	0.320616	0.306	0.083	8.97479e-17	panin2	EFNB2
SH3BGRL3	4.39959e-21	0.572	0.994	0.923	9.18018e-17	panin2	SH3BGRL3
BCL10	5.94653e-21	0.373168	0.382	0.124	1.2408e-16	panin2	BCL10
DDX5	6.51964e-21	0.495214	1	0.961	1.36039e-16	panin2	DDX5
ABRACL	8.7911e-21	0.34527	0.395	0.129	1.83435e-16	panin2	ABRACL
AQP5	9.41071e-21	0.509613	0.389	0.132	1.96364e-16	panin2	AQP5
MYO5C	9.89461e-21	0.386015	0.28	0.075	2.06461e-16	panin2	MYO5C
LFNG	1.17889e-20	0.364142	0.363	0.115	2.45987e-16	panin2	LFNG
PSMA5	1.23267e-20	0.471904	0.694	0.349	2.57208e-16	panin2	PSMA5
PFKP	1.27458e-20	0.536795	0.573	0.256	2.65954e-16	panin2	PFKP
SYTL1	1.38045e-20	0.38484	0.389	0.13	2.88045e-16	panin2	SYTL1
IL1RL1	1.39535e-20	0.308954	0.248	0.06	2.91154e-16	panin2	IL1RL1
RPN2	1.59352e-20	0.580711	0.898	0.592	3.32504e-16	panin2	RPN2
RPL39	1.6179e-20	0.400915	1	0.999	3.37592e-16	panin2	RPL39
TMEM59	2.07573e-20	0.570794	0.93	0.815	4.33121e-16	panin2	TMEM59
RPS121	2.56301e-20	0.37677	1	1	5.34797e-16	panin2	RPS12
CMPK1	2.89817e-20	0.677008	0.777	0.495	6.04732e-16	panin2	CMPK1
MT-CO13	3.1666e-20	0.657727	1	1	6.60742e-16	panin2	MT-CO1
APLP2	3.26827e-20	0.644711	0.93	0.821	6.81956e-16	panin2	APLP2
LSP1	3.32637e-20	0.51659	0.548	0.24	6.9408e-16	panin2	LSP1
ERAP1	3.64642e-20	0.391428	0.548	0.224	7.60861e-16	panin2	ERAP1
S100P	4.16199e-20	0.416337	0.675	0.341	8.68442e-16	panin2	S100P
FDX1	4.49039e-20	0.461158	0.49	0.2	9.36965e-16	panin2	FDX1
ATP8B1	4.51847e-20	0.370003	0.293	0.083	9.42823e-16	panin2	ATP8B1
RPS6KA2	5.24031e-20	0.507971	0.459	0.184	1.09344e-15	panin2	RPS6KA2
PRDM1	6.58203e-20	0.31426	0.325	0.097	1.37341e-15	panin2	PRDM1
TUBA4A	6.98484e-20	0.431133	0.439	0.164	1.45746e-15	panin2	TUBA4A
EFNA5	7.43767e-20	0.310561	0.35	0.109	1.55194e-15	panin2	EFNA5
HMGN1	7.90776e-20	0.594881	0.841	0.528	1.65003e-15	panin2	HMGN1
LITAF	9.11964e-20	0.538032	0.898	0.583	1.9029e-15	panin2	LITAF
IGKC1	1.09698e-19	1.82563	1	1	2.28896e-15	panin2	IGKC
ZFP36L2	1.20041e-19	0.550776	0.987	0.954	2.50478e-15	panin2	ZFP36L2
CD79A	1.38714e-19	0.572758	0.293	0.085	2.89442e-15	panin2	CD79A
PMEPA13	1.62558e-19	0.662654	0.873	0.601	3.39193e-15	panin2	PMEPA1
KLK10	1.6436e-19	0.432305	0.376	0.127	3.42955e-15	panin2	KLK10
RAN	2.02801e-19	0.534026	0.924	0.668	4.23164e-15	panin2	RAN
SH3RF1	2.13599e-19	0.305619	0.344	0.108	4.45695e-15	panin2	SH3RF1
LSR	2.28155e-19	0.630925	0.592	0.282	4.76067e-15	panin2	LSR
VSIG2	2.34944e-19	0.399107	0.414	0.148	4.90234e-15	panin2	VSIG2
CRISP3	2.38519e-19	0.802503	0.274	0.076	4.97693e-15	panin2	CRISP3
PLLP	2.50434e-19	0.504204	0.389	0.141	5.22556e-15	panin2	PLLP
C11orf96	2.56132e-19	0.990514	0.904	0.85	5.34444e-15	panin2	C11orf96
ABCD3	2.59136e-19	0.39373	0.427	0.159	5.40714e-15	panin2	ABCD3
SDC4	2.98683e-19	0.598637	0.809	0.51	6.23232e-15	panin2	SDC4
ARHGAP27	3.0961e-19	0.414254	0.446	0.171	6.46031e-15	panin2	ARHGAP27
PRDX1	3.33353e-19	0.607992	0.981	0.88	6.95575e-15	panin2	PRDX1
F11R	4.06625e-19	0.554736	0.465	0.191	8.48465e-15	panin2	F11R
GALNT7	4.91477e-19	0.328975	0.325	0.1	1.02552e-14	panin2	GALNT7
XBP1	5.70863e-19	0.675995	0.828	0.543	1.19116e-14	panin2	XBP1
CLDN1	6.19313e-19	0.422007	0.369	0.127	1.29226e-14	panin2	CLDN1
TRBC1	6.24338e-19	0.405054	0.261	0.071	1.30274e-14	panin2	TRBC1
BTG1	6.2838e-19	0.53901	0.847	0.504	1.31118e-14	panin2	BTG1
MUC1	6.50007e-19	1.13535	0.796	0.55	1.3563e-14	panin2	MUC1
KPNA2	6.77329e-19	0.391585	0.376	0.13	1.41332e-14	panin2	KPNA2
PROCR	7.15169e-19	0.317349	0.369	0.124	1.49227e-14	panin2	PROCR
H2AFY	7.69038e-19	0.482691	0.732	0.394	1.60467e-14	panin2	H2AFY
ERBB3	9.25225e-19	0.391479	0.401	0.144	1.93057e-14	panin2	ERBB3
TMBIM6	9.77258e-19	0.542998	0.968	0.939	2.03915e-14	panin2	TMBIM6
HNF1B3	9.95481e-19	0.332937	0.382	0.13	2.07717e-14	panin2	HNF1B
TPT1	1.10346e-18	0.354849	1	1	2.30248e-14	panin2	TPT1
SARAF	1.28432e-18	0.551641	0.898	0.704	2.67986e-14	panin2	SARAF
UGCG	1.3587e-18	0.466445	0.599	0.282	2.83506e-14	panin2	UGCG
CCND2	1.52131e-18	0.587575	0.854	0.581	3.17437e-14	panin2	CCND2
STK17A	1.59727e-18	0.336954	0.357	0.119	3.33287e-14	panin2	STK17A
APOL6	1.72679e-18	0.348906	0.452	0.174	3.60313e-14	panin2	APOL6
RPL261	1.78749e-18	0.455701	1	0.999	3.72977e-14	panin2	RPL26
LRMP	2.14258e-18	0.361896	0.191	0.042	4.47071e-14	panin2	LRMP
GPBAR1	2.67221e-18	0.497402	0.605	0.296	5.57584e-14	panin2	GPBAR1
CDKN2A	2.79299e-18	0.306233	0.287	0.084	5.82785e-14	panin2	CDKN2A
TFF31	3.01818e-18	0.88002	0.707	0.388	6.29774e-14	panin2	TFF3
DSC2	3.07972e-18	0.353816	0.299	0.092	6.42615e-14	panin2	DSC2
S100A6	3.27182e-18	0.63066	1	1	6.82699e-14	panin2	S100A6
AKR7A3	3.37552e-18	0.33152	0.325	0.103	7.04336e-14	panin2	AKR7A3
DERL3	3.41892e-18	0.567539	0.586	0.277	7.13392e-14	panin2	DERL3
IRF8	3.91041e-18	0.348831	0.287	0.084	8.15946e-14	panin2	IRF8
CA21	4.36589e-18	0.529801	0.427	0.17	9.10987e-14	panin2	CA2
NTN4	4.38557e-18	0.362675	0.357	0.122	9.15094e-14	panin2	NTN4
CXCL9	4.43551e-18	0.510258	0.134	0.022	9.25513e-14	panin2	CXCL9
IGHG3	4.6008e-18	2.02902	0.682	0.385	9.60003e-14	panin2	IGHG3
GPRC5B	4.69632e-18	0.412961	0.446	0.177	9.79933e-14	panin2	GPRC5B
MICALL2	4.72329e-18	0.391351	0.605	0.278	9.85562e-14	panin2	MICALL2
MT-CO23	4.78818e-18	0.646372	1	1	9.99101e-14	panin2	MT-CO2
SRSF7	4.81022e-18	0.47832	0.701	0.393	1.0037e-13	panin2	SRSF7
STEAP4	5.00761e-18	0.30859	0.344	0.113	1.04489e-13	panin2	STEAP4
CHRDL2	5.07429e-18	0.366764	0.331	0.11	1.0588e-13	panin2	CHRDL2
SERPINA11	5.1561e-18	0.854457	0.879	0.73	1.07587e-13	panin2	SERPINA1
SRGN	5.25983e-18	0.801238	0.809	0.541	1.09752e-13	panin2	SRGN
ABHD3	5.31996e-18	0.301538	0.299	0.09	1.11006e-13	panin2	ABHD3
C1GALT1	5.57941e-18	0.337991	0.35	0.118	1.1642e-13	panin2	C1GALT1
CSTB	5.78065e-18	0.678807	0.962	0.875	1.20619e-13	panin2	CSTB
RPS71	6.59589e-18	0.478832	1	0.997	1.3763e-13	panin2	RPS7
NACA	6.85011e-18	0.401901	1	0.991	1.42934e-13	panin2	NACA
SLC38A1	7.29052e-18	0.340792	0.382	0.136	1.52124e-13	panin2	SLC38A1
RFK	8.64413e-18	0.445199	0.408	0.158	1.80368e-13	panin2	RFK
PIM31	1.01653e-17	0.523241	0.694	0.385	2.12109e-13	panin2	PIM3
SRSF2	1.04385e-17	0.474748	0.885	0.582	2.17809e-13	panin2	SRSF2
COX7C2	1.07477e-17	0.421213	1	0.968	2.24261e-13	panin2	COX7C
MT1X	1.22026e-17	0.864688	0.924	0.907	2.54619e-13	panin2	MT1X
SYPL1	1.22303e-17	0.46421	0.726	0.392	2.55198e-13	panin2	SYPL1
BACE2	1.35076e-17	0.625062	0.662	0.395	2.81849e-13	panin2	BACE2
ATP1B13	1.49502e-17	1.04878	0.764	0.538	3.1195e-13	panin2	ATP1B1
ARHGDIB	1.53121e-17	0.647102	0.796	0.512	3.19501e-13	panin2	ARHGDIB
RPS6KA3	1.56831e-17	0.379658	0.51	0.221	3.27244e-13	panin2	RPS6KA3
LRRC8A	1.62412e-17	0.413907	0.548	0.245	3.38889e-13	panin2	LRRC8A
STX1A	1.64905e-17	0.409664	0.325	0.11	3.44091e-13	panin2	STX1A
TM7SF3	1.79412e-17	0.449048	0.618	0.303	3.74361e-13	panin2	TM7SF3
CCNC	1.80812e-17	0.363103	0.459	0.186	3.77282e-13	panin2	CCNC
MYL12B	1.97746e-17	0.472668	0.987	0.95	4.12617e-13	panin2	MYL12B
LAD1	2.13945e-17	0.585003	0.535	0.256	4.46418e-13	panin2	LAD1
PARP4	2.44868e-17	0.393231	0.567	0.257	5.10941e-13	panin2	PARP4
LACTB2	2.53545e-17	0.314866	0.312	0.1	5.29046e-13	panin2	LACTB2
SELENOT	2.55807e-17	0.429989	0.611	0.298	5.33767e-13	panin2	SELENOT
ATP5MD	2.98985e-17	0.450042	0.962	0.838	6.23862e-13	panin2	ATP5MD
FRMD4B	3.18547e-17	0.344309	0.357	0.125	6.64681e-13	panin2	FRMD4B
ETNK1	3.31514e-17	0.501051	0.51	0.236	6.91737e-13	panin2	ETNK1
TACSTD2	3.43008e-17	0.582093	0.484	0.215	7.1572e-13	panin2	TACSTD2
CCT6A	3.60618e-17	0.425077	0.669	0.345	7.52465e-13	panin2	CCT6A
SLC25A25	4.34229e-17	0.401297	0.446	0.184	9.06062e-13	panin2	SLC25A25
RPL22L1	4.65004e-17	0.485004	0.72	0.408	9.70278e-13	panin2	RPL22L1
MST1R	4.82187e-17	0.320127	0.357	0.124	1.00613e-12	panin2	MST1R
CRYZ	5.227e-17	0.382897	0.382	0.144	1.09067e-12	panin2	CRYZ
GSR	5.39902e-17	0.448784	0.567	0.269	1.12656e-12	panin2	GSR
PABPC1	5.54996e-17	0.412476	0.994	0.963	1.15806e-12	panin2	PABPC1
PON2	5.71695e-17	0.450784	0.49	0.218	1.1929e-12	panin2	PON2
TMEM165	5.974e-17	0.479345	0.694	0.395	1.24654e-12	panin2	TMEM165
FAS	6.14479e-17	0.337039	0.42	0.162	1.28217e-12	panin2	FAS
A2M	6.21883e-17	0.998177	0.968	0.966	1.29762e-12	panin2	A2M
TRIB1	6.25288e-17	0.347901	0.408	0.156	1.30473e-12	panin2	TRIB1
CAPN5	6.97551e-17	0.377037	0.497	0.214	1.45551e-12	panin2	CAPN5
RPL341	7.55448e-17	0.333336	1	1	1.57632e-12	panin2	RPL34
STEAP1	7.72103e-17	0.317226	0.306	0.099	1.61107e-12	panin2	STEAP1
GRSF1	7.9226e-17	0.374952	0.631	0.312	1.65313e-12	panin2	GRSF1
CXCR4	8.66147e-17	0.696629	0.631	0.342	1.8073e-12	panin2	CXCR4
HES1	8.74716e-17	0.48652	0.541	0.26	1.82518e-12	panin2	HES1
AMN	1.00399e-16	0.345722	0.35	0.121	2.09492e-12	panin2	AMN
MT1G1	1.01031e-16	0.407996	0.427	0.17	2.10812e-12	panin2	MT1G
MT1M1	1.04009e-16	0.855723	0.86	0.747	2.17024e-12	panin2	MT1M
LCP2	1.26286e-16	0.353375	0.42	0.168	2.63508e-12	panin2	LCP2
CCT5	1.28464e-16	0.435613	0.682	0.373	2.68053e-12	panin2	CCT5
WNT2B	1.29363e-16	0.363571	0.312	0.105	2.69929e-12	panin2	WNT2B
CTSS	2.23594e-16	0.544077	0.701	0.397	4.66552e-12	panin2	CTSS
C1QBP	2.64327e-16	0.448008	0.656	0.352	5.51545e-12	panin2	C1QBP
KIAA15222	2.68735e-16	0.471069	0.478	0.217	5.60742e-12	panin2	KIAA1522
FBLIM1	2.75108e-16	0.501739	0.854	0.574	5.7404e-12	panin2	FBLIM1
CMTM7	2.76425e-16	0.330038	0.484	0.204	5.76789e-12	panin2	CMTM7
IL15RA	2.7818e-16	0.317804	0.325	0.112	5.8045e-12	panin2	IL15RA
PSME2	3.08827e-16	0.507213	0.841	0.565	6.44399e-12	panin2	PSME2
GALNT5	3.2815e-16	0.302905	0.274	0.083	6.84717e-12	panin2	GALNT5
AHCYL2	3.68724e-16	0.350642	0.325	0.113	7.69379e-12	panin2	AHCYL2
PDZD8	4.22391e-16	0.396447	0.516	0.24	8.81362e-12	panin2	PDZD8
FABP5	4.26984e-16	0.317268	0.338	0.117	8.90946e-12	panin2	FABP5
HIF1A	4.29613e-16	0.596969	0.745	0.5	8.96431e-12	panin2	HIF1A
TSPAN13	4.30571e-16	0.384117	0.395	0.155	8.98429e-12	panin2	TSPAN13
C19orf33	4.81621e-16	0.610167	0.803	0.557	1.00495e-11	panin2	C19orf33
ITPRID2	5.27331e-16	0.422375	0.535	0.251	1.10033e-11	panin2	ITPRID2
SMAD3	5.27364e-16	0.37855	0.408	0.165	1.1004e-11	panin2	SMAD3
APCDD1	5.43293e-16	0.558796	0.561	0.285	1.13364e-11	panin2	APCDD1
CAPZA1	5.9275e-16	0.437612	0.707	0.399	1.23683e-11	panin2	CAPZA1
HSPE1	6.10357e-16	0.461383	0.834	0.537	1.27357e-11	panin2	HSPE1
GMFG	6.58988e-16	0.467697	0.541	0.261	1.37504e-11	panin2	GMFG
BIRC3	6.70497e-16	0.343182	0.344	0.124	1.39906e-11	panin2	BIRC3
DLL1	6.89648e-16	0.396917	0.408	0.166	1.43902e-11	panin2	DLL1
CRYBG1	7.01727e-16	0.307262	0.299	0.1	1.46422e-11	panin2	CRYBG1
MIDN	7.52288e-16	0.43834	0.707	0.406	1.56972e-11	panin2	MIDN
HEXB	8.19025e-16	0.683903	0.822	0.622	1.70898e-11	panin2	HEXB
ANXA43	9.24333e-16	0.920667	0.879	0.745	1.92871e-11	panin2	ANXA4
PTPN6	9.27772e-16	0.321555	0.382	0.146	1.93589e-11	panin2	PTPN6
SLC16A3	1.08078e-15	0.404929	0.459	0.201	2.25515e-11	panin2	SLC16A3
ANGPTL4	1.12083e-15	0.345964	0.465	0.199	2.33872e-11	panin2	ANGPTL4
CMTM6	1.18311e-15	0.403971	0.586	0.292	2.46868e-11	panin2	CMTM6
CLDN22	1.35567e-15	0.697383	0.618	0.338	2.82873e-11	panin2	CLDN2
SFT2D1	1.42799e-15	0.430377	0.51	0.244	2.97965e-11	panin2	SFT2D1
TNFAIP3	1.59524e-15	0.38618	0.325	0.115	3.32863e-11	panin2	TNFAIP3
CAV2	1.64645e-15	0.6266	0.567	0.31	3.43548e-11	panin2	CAV2
IL2RG	1.74821e-15	0.344135	0.318	0.112	3.64781e-11	panin2	IL2RG
CHP1	1.75028e-15	0.501412	0.599	0.314	3.65214e-11	panin2	CHP1
CXADR	1.90047e-15	0.313329	0.268	0.084	3.96553e-11	panin2	CXADR
SEMA3B	1.91568e-15	0.689052	0.459	0.224	3.99725e-11	panin2	SEMA3B
COL15A1	1.93032e-15	0.458206	0.554	0.269	4.02781e-11	panin2	COL15A1
ADGRG11	2.1251e-15	0.505405	0.522	0.256	4.43424e-11	panin2	ADGRG1
LIME1	2.12719e-15	0.321638	0.401	0.16	4.43859e-11	panin2	LIME1
PFN1	2.22522e-15	0.548471	1	0.98	4.64314e-11	panin2	PFN1
NOP58	2.64318e-15	0.313962	0.452	0.189	5.51526e-11	panin2	NOP58
GMDS	3.06689e-15	0.503768	0.497	0.236	6.39937e-11	panin2	GMDS
HERPUD11	3.15498e-15	0.62196	0.834	0.654	6.58317e-11	panin2	HERPUD1
CALM2	3.31249e-15	0.395969	0.994	0.96	6.91185e-11	panin2	CALM2
TAGLN2	3.44317e-15	0.50475	0.994	0.908	7.18451e-11	panin2	TAGLN2
SOX4	3.46079e-15	0.352443	0.459	0.202	7.22129e-11	panin2	SOX4
DYNLL1	3.56629e-15	0.43501	0.987	0.9	7.44142e-11	panin2	DYNLL1
PTPRC	4.9981e-15	0.426445	0.452	0.2	1.0429e-10	panin2	PTPRC
AQP3	5.58407e-15	0.323266	0.376	0.146	1.16517e-10	panin2	AQP3
PDIA4	5.86779e-15	0.459417	0.758	0.473	1.22437e-10	panin2	PDIA4
DNAJC10	6.06212e-15	0.411711	0.631	0.345	1.26492e-10	panin2	DNAJC10
ITM2B	7.09143e-15	0.35575	1	0.999	1.4797e-10	panin2	ITM2B
HINT12	7.27543e-15	0.441578	0.975	0.878	1.51809e-10	panin2	HINT1
TUBA1C	7.31981e-15	0.491444	0.726	0.454	1.52735e-10	panin2	TUBA1C
ANXA1	7.70048e-15	0.625984	0.943	0.852	1.60678e-10	panin2	ANXA1
ANXA2	7.7507e-15	0.802798	1	0.989	1.61726e-10	panin2	ANXA2
KRT18	9.40136e-15	0.882162	0.924	0.822	1.96169e-10	panin2	KRT18
BZW1	9.77541e-15	0.395789	0.764	0.44	2.03974e-10	panin2	BZW1
TMEM181	9.82402e-15	0.348839	0.446	0.194	2.04988e-10	panin2	TMEM181
CDCP1	1.02113e-14	0.319749	0.344	0.129	2.1307e-10	panin2	CDCP1
YWHAB	1.17077e-14	0.4719	0.898	0.674	2.44292e-10	panin2	YWHAB
RAB11A	1.35777e-14	0.488534	0.726	0.463	2.83312e-10	panin2	RAB11A
PROM2	1.365e-14	0.304352	0.325	0.118	2.84821e-10	panin2	PROM2
HIGD1A	1.53638e-14	0.427521	0.732	0.444	3.20581e-10	panin2	HIGD1A
UNC13D	1.84225e-14	0.314777	0.331	0.123	3.84403e-10	panin2	UNC13D
WWP1	1.84254e-14	0.311644	0.408	0.169	3.84465e-10	panin2	WWP1
MDM2	2.0004e-14	0.519561	0.656	0.402	4.17404e-10	panin2	MDM2
GNL3	2.02567e-14	0.345637	0.516	0.245	4.22676e-10	panin2	GNL3
CLPTM1L	2.15476e-14	0.388903	0.669	0.379	4.49612e-10	panin2	CLPTM1L
PLEKHB2	2.33004e-14	0.407525	0.541	0.274	4.86185e-10	panin2	PLEKHB2
JAG1	2.337e-14	0.550595	0.605	0.366	4.87638e-10	panin2	JAG1
HPCAL1	2.77888e-14	0.319745	0.459	0.203	5.79841e-10	panin2	HPCAL1
VPS4B	2.83631e-14	0.311493	0.465	0.206	5.91824e-10	panin2	VPS4B
VDAC1	3.08134e-14	0.440254	0.669	0.407	6.42952e-10	panin2	VDAC1
CAVIN2	3.1815e-14	0.336209	0.401	0.168	6.63853e-10	panin2	CAVIN2
NAA50	3.21914e-14	0.356841	0.643	0.343	6.71706e-10	panin2	NAA50
RAB5IF	3.24284e-14	0.455223	0.656	0.385	6.76651e-10	panin2	RAB5IF
LGALS9	3.44072e-14	0.384849	0.599	0.318	7.1794e-10	panin2	LGALS9
ACAA2	3.54788e-14	0.463353	0.573	0.315	7.40301e-10	panin2	ACAA2
CPT1A	3.58381e-14	0.318606	0.42	0.182	7.47798e-10	panin2	CPT1A
COX7B1	4.03224e-14	0.434763	0.904	0.707	8.41366e-10	panin2	COX7B
HID1	4.71693e-14	0.330705	0.357	0.143	9.84235e-10	panin2	HID1
KLF2	4.8198e-14	0.478607	0.688	0.418	1.0057e-09	panin2	KLF2
ZNF706	4.93309e-14	0.368201	0.732	0.433	1.02934e-09	panin2	ZNF706
ARPC3	5.01166e-14	0.459271	0.892	0.735	1.04573e-09	panin2	ARPC3
LAMTOR5	5.06829e-14	0.488474	0.822	0.581	1.05755e-09	panin2	LAMTOR5
LYPLA2	5.50566e-14	0.342344	0.573	0.291	1.14881e-09	panin2	LYPLA2
C1orf116	5.63926e-14	0.347638	0.357	0.141	1.17669e-09	panin2	C1orf116
DYNLT1	5.65549e-14	0.464977	0.752	0.491	1.18008e-09	panin2	DYNLT1
INPP1	6.73769e-14	0.326701	0.484	0.225	1.40589e-09	panin2	INPP1
TNC	6.78963e-14	0.350443	0.331	0.125	1.41673e-09	panin2	TNC
SPRY1	6.91752e-14	0.449011	0.554	0.299	1.44341e-09	panin2	SPRY1
MT-CYB1	6.96376e-14	0.538423	1	0.999	1.45306e-09	panin2	MT-CYB
HMGN3	8.00812e-14	0.400257	0.618	0.346	1.67097e-09	panin2	HMGN3
ALS2CL	8.32279e-14	0.372654	0.433	0.194	1.73663e-09	panin2	ALS2CL
COX6C	8.56719e-14	0.431872	0.968	0.827	1.78763e-09	panin2	COX6C
SOX9	9.01121e-14	0.3451	0.331	0.128	1.88028e-09	panin2	SOX9
RPS82	9.28823e-14	0.323062	1	1	1.93808e-09	panin2	RPS8
IGHA12	9.63515e-14	2.02515	1	0.986	2.01047e-09	panin2	IGHA1
ADAMTS4	9.72144e-14	0.350324	0.255	0.084	2.02848e-09	panin2	ADAMTS4
TFG	9.74581e-14	0.39037	0.631	0.349	2.03356e-09	panin2	TFG
HDAC1	1.03005e-13	0.413229	0.554	0.296	2.14931e-09	panin2	HDAC1
SRSF10	1.04111e-13	0.350005	0.541	0.273	2.17238e-09	panin2	SRSF10
VMP1	1.09632e-13	0.407316	0.981	0.921	2.28757e-09	panin2	VMP1
TRNP1	1.12074e-13	0.411338	0.51	0.26	2.33854e-09	panin2	TRNP1
CD82	1.20149e-13	0.34243	0.376	0.159	2.50703e-09	panin2	CD82
ETS2	1.21705e-13	0.481073	0.726	0.468	2.53949e-09	panin2	ETS2
SLC20A1	1.30307e-13	0.361182	0.478	0.225	2.71899e-09	panin2	SLC20A1
DNAJB11	1.36103e-13	0.331843	0.497	0.237	2.83993e-09	panin2	DNAJB11
CAP1	1.57703e-13	0.385153	0.904	0.695	3.29062e-09	panin2	CAP1
TMOD3	1.59879e-13	0.333649	0.49	0.233	3.33603e-09	panin2	TMOD3
OSMR	1.63684e-13	0.419371	0.688	0.393	3.41543e-09	panin2	OSMR
NEAT1	1.78617e-13	0.583078	0.994	0.968	3.72702e-09	panin2	NEAT1
RAP2B	1.8543e-13	0.368943	0.452	0.211	3.86919e-09	panin2	RAP2B
SRC	2.00434e-13	0.318248	0.382	0.159	4.18226e-09	panin2	SRC
CST6	2.30778e-13	0.348038	0.274	0.096	4.81541e-09	panin2	CST6
IRF1	2.33399e-13	0.351182	0.338	0.134	4.87011e-09	panin2	IRF1
SNRPD1	2.38261e-13	0.322395	0.58	0.292	4.97156e-09	panin2	SNRPD1
PLIN2	2.43926e-13	0.389902	0.618	0.345	5.08975e-09	panin2	PLIN2
AKR1C1	2.53372e-13	0.302131	0.312	0.117	5.28686e-09	panin2	AKR1C1
GRAMD4	2.55919e-13	0.307943	0.344	0.139	5.34001e-09	panin2	GRAMD4
CXCL8	2.73912e-13	0.302752	0.178	0.047	5.71545e-09	panin2	CXCL8
CFH	2.83201e-13	0.544124	0.962	0.912	5.90927e-09	panin2	CFH
PELI1	2.84533e-13	0.321696	0.369	0.154	5.93706e-09	panin2	PELI1
POMP	2.9224e-13	0.385639	0.803	0.507	6.09788e-09	panin2	POMP
CGN	2.97727e-13	0.339084	0.261	0.091	6.21237e-09	panin2	CGN
VASP	3.25724e-13	0.397961	0.656	0.369	6.79655e-09	panin2	VASP
LTF	3.2873e-13	0.626367	0.185	0.051	6.85927e-09	panin2	LTF
STRAP	3.33966e-13	0.330967	0.548	0.277	6.96853e-09	panin2	STRAP
TAP1	4.08228e-13	0.345058	0.573	0.296	8.51809e-09	panin2	TAP1
RPS27A1	4.22931e-13	0.313251	1	1	8.82488e-09	panin2	RPS27A
S100A10	4.31042e-13	0.463626	0.994	0.959	8.99413e-09	panin2	S100A10
PAMR11	4.87743e-13	0.539089	0.541	0.3	1.01773e-08	panin2	PAMR1
ARF6	5.0968e-13	0.367247	0.713	0.421	1.0635e-08	panin2	ARF6
DGKA	5.17839e-13	0.306469	0.439	0.201	1.08052e-08	panin2	DGKA
CAPG	5.23346e-13	0.340784	0.656	0.36	1.09201e-08	panin2	CAPG
CTSH3	5.55368e-13	0.549715	0.873	0.736	1.15883e-08	panin2	CTSH
SEC61G	5.89342e-13	0.341059	0.917	0.706	1.22972e-08	panin2	SEC61G
RPS131	6.34369e-13	0.308746	1	1	1.32367e-08	panin2	RPS13
TAF1D	6.60195e-13	0.314885	0.573	0.293	1.37756e-08	panin2	TAF1D
SEMA4B	6.64293e-13	0.320241	0.459	0.214	1.38611e-08	panin2	SEMA4B
ECE1	6.67381e-13	0.38427	0.605	0.341	1.39256e-08	panin2	ECE1
SQOR	6.82214e-13	0.340978	0.452	0.214	1.42351e-08	panin2	SQOR
IGHM1	7.05829e-13	1.31131	0.554	0.332	1.47278e-08	panin2	IGHM
MT-ND32	7.27627e-13	0.464592	1	1	1.51827e-08	panin2	MT-ND3
TSPAN3	7.36302e-13	0.605025	0.854	0.816	1.53637e-08	panin2	TSPAN3
ERO1A	7.47962e-13	0.442474	0.465	0.237	1.5607e-08	panin2	ERO1A
SH3KBP1	7.6673e-13	0.324805	0.452	0.213	1.59986e-08	panin2	SH3KBP1
SNRK	7.71407e-13	0.316035	0.427	0.193	1.60962e-08	panin2	SNRK
SCGB3A11	8.00127e-13	1.66612	0.465	0.238	1.66955e-08	panin2	SCGB3A1
CCL2	8.07394e-13	0.506339	0.541	0.284	1.68471e-08	panin2	CCL2
ADAM10	8.41051e-13	0.323044	0.497	0.239	1.75494e-08	panin2	ADAM10
MTREX	8.72072e-13	0.362216	0.433	0.203	1.81966e-08	panin2	MTREX
RCC2	9.17894e-13	0.339273	0.503	0.255	1.91528e-08	panin2	RCC2
CLU3	9.58463e-13	0.372995	1	0.983	1.99993e-08	panin2	CLU
TMEM50A	9.95485e-13	0.402809	0.675	0.405	2.07718e-08	panin2	TMEM50A
ETS1	1.09066e-12	0.444384	0.42	0.2	2.27578e-08	panin2	ETS1
COX5A	1.09608e-12	0.363354	0.752	0.477	2.28708e-08	panin2	COX5A
CD53	1.21893e-12	0.473023	0.459	0.228	2.54343e-08	panin2	CD53
BTF3	1.30035e-12	0.346076	0.987	0.915	2.71331e-08	panin2	BTF3
TPM3	1.38097e-12	0.453404	0.834	0.657	2.88152e-08	panin2	TPM3
ARL4C	1.41321e-12	0.311559	0.51	0.251	2.9488e-08	panin2	ARL4C
S100A16	1.42345e-12	0.50768	0.898	0.724	2.97018e-08	panin2	S100A16
CD164	1.42891e-12	0.389961	0.866	0.633	2.98156e-08	panin2	CD164
M6PR	1.48341e-12	0.339973	0.561	0.296	3.09529e-08	panin2	M6PR
PLXNA2	1.67118e-12	0.338241	0.427	0.201	3.48709e-08	panin2	PLXNA2
TXNDC5	1.83528e-12	0.598231	0.892	0.763	3.8295e-08	panin2	TXNDC5
CASP4	2.05236e-12	0.318487	0.522	0.265	4.28246e-08	panin2	CASP4
CYCS	2.20107e-12	0.36421	0.662	0.382	4.59276e-08	panin2	CYCS
USP3	2.35362e-12	0.308886	0.376	0.163	4.91106e-08	panin2	USP3
RALA	2.52402e-12	0.325751	0.446	0.214	5.26663e-08	panin2	RALA
TST2	2.75039e-12	0.397215	0.522	0.28	5.73897e-08	panin2	TST
ST6GAL1	2.8526e-12	0.323848	0.408	0.183	5.95224e-08	panin2	ST6GAL1
AGFG1	2.9141e-12	0.322937	0.459	0.223	6.08055e-08	panin2	AGFG1
JUP	3.08321e-12	0.569817	0.599	0.362	6.43342e-08	panin2	JUP
EFHD2	3.32133e-12	0.355398	0.611	0.345	6.93028e-08	panin2	EFHD2
WARS	3.44365e-12	0.494375	0.573	0.323	7.18553e-08	panin2	WARS
PDCD6	3.94578e-12	0.348959	0.643	0.372	8.23326e-08	panin2	PDCD6
SRSF3	4.21427e-12	0.399412	0.796	0.528	8.7935e-08	panin2	SRSF3
TOP1	4.42624e-12	0.363593	0.605	0.338	9.23579e-08	panin2	TOP1
STAT1	4.43305e-12	0.465731	0.624	0.371	9.25001e-08	panin2	STAT1
GTF3C6	4.53008e-12	0.343562	0.516	0.271	9.45246e-08	panin2	GTF3C6
MUC5B	4.62633e-12	0.748813	0.465	0.24	9.6533e-08	panin2	MUC5B
DHX9	4.68903e-12	0.358988	0.573	0.318	9.78413e-08	panin2	DHX9
SH3BP2	4.84567e-12	0.306179	0.433	0.207	1.0111e-07	panin2	SH3BP2
SPINT22	4.90636e-12	0.570621	0.86	0.704	1.02376e-07	panin2	SPINT2
LRRFIP1	4.91323e-12	0.429857	0.618	0.36	1.0252e-07	panin2	LRRFIP1
DTX1	5.02242e-12	0.338037	0.357	0.157	1.04798e-07	panin2	DTX1
LAPTM4B2	5.63543e-12	0.358628	0.669	0.39	1.17589e-07	panin2	LAPTM4B
MCCC2	5.74685e-12	0.33437	0.369	0.166	1.19914e-07	panin2	MCCC2
HNRNPAB	5.84495e-12	0.364602	0.771	0.51	1.21961e-07	panin2	HNRNPAB
SPP12	6.65007e-12	0.902568	0.828	0.658	1.3876e-07	panin2	SPP1
VPS37B	7.13573e-12	0.441	0.471	0.248	1.48894e-07	panin2	VPS37B
CBX3	8.1981e-12	0.371867	0.701	0.43	1.71061e-07	panin2	CBX3
NOLC1	8.29249e-12	0.320101	0.49	0.251	1.73031e-07	panin2	NOLC1
PSMA2	8.36293e-12	0.395371	0.701	0.446	1.74501e-07	panin2	PSMA2
RPS201	8.61785e-12	0.310235	1	0.999	1.7982e-07	panin2	RPS20
TJP2	9.47869e-12	0.309679	0.471	0.234	1.97782e-07	panin2	TJP2
RCSD1	1.07489e-11	0.301547	0.331	0.139	2.24286e-07	panin2	RCSD1
RAB10	1.416e-11	0.407563	0.624	0.373	2.95463e-07	panin2	RAB10
RNF103	1.48205e-11	0.377057	0.433	0.218	3.09244e-07	panin2	RNF103
NARS	1.48384e-11	0.310543	0.592	0.33	3.09618e-07	panin2	NARS
CDV3	1.48958e-11	0.330599	0.758	0.463	3.10815e-07	panin2	CDV3
ELOC	1.64855e-11	0.351847	0.561	0.318	3.43986e-07	panin2	ELOC
ZFP36	1.70442e-11	0.311723	0.987	0.906	3.55645e-07	panin2	ZFP36
SNRPE	1.72683e-11	0.419612	0.656	0.408	3.6032e-07	panin2	SNRPE
B4GALT4	1.73674e-11	0.35727	0.433	0.218	3.62387e-07	panin2	B4GALT4
NDUFB3	1.91586e-11	0.331959	0.65	0.377	3.99764e-07	panin2	NDUFB3
TFRC	1.94655e-11	0.312005	0.446	0.217	4.06167e-07	panin2	TFRC
EMP1	1.99857e-11	0.489698	0.854	0.703	4.17021e-07	panin2	EMP1
ANXA5	2.02767e-11	0.372596	0.987	0.931	4.23094e-07	panin2	ANXA5
TMCO1	2.11938e-11	0.365236	0.573	0.335	4.4223e-07	panin2	TMCO1
COPB2	2.16749e-11	0.36687	0.631	0.374	4.52269e-07	panin2	COPB2
ARF1	2.25002e-11	0.325873	0.987	0.921	4.69488e-07	panin2	ARF1
VAMP8	2.33323e-11	0.359644	0.79	0.506	4.86852e-07	panin2	VAMP8
FAM3C	2.38978e-11	0.471794	0.65	0.437	4.98651e-07	panin2	FAM3C
CHMP1B	2.41415e-11	0.322927	0.497	0.258	5.03737e-07	panin2	CHMP1B
RAB5A	2.56115e-11	0.318059	0.51	0.263	5.34409e-07	panin2	RAB5A
ATP2A2	2.57299e-11	0.372621	0.732	0.484	5.3688e-07	panin2	ATP2A2
ST14	2.67831e-11	0.526321	0.554	0.332	5.58856e-07	panin2	ST14
SNRPG	3.18812e-11	0.386648	0.783	0.524	6.65232e-07	panin2	SNRPG
RTN4	3.30294e-11	0.442741	0.911	0.781	6.89191e-07	panin2	RTN4
SLC25A5	3.34301e-11	0.353435	0.796	0.548	6.97553e-07	panin2	SLC25A5
MKNK21	3.42283e-11	0.365615	0.675	0.419	7.14209e-07	panin2	MKNK2
SEPTIN9	3.46942e-11	0.416951	0.771	0.532	7.2393e-07	panin2	SEPTIN9
CYTH1	3.77595e-11	0.35256	0.427	0.213	7.87889e-07	panin2	CYTH1
MACF1	3.89077e-11	0.428345	0.803	0.584	8.11848e-07	panin2	MACF1
MFN2	4.24758e-11	0.318238	0.452	0.226	8.863e-07	panin2	MFN2
TNFRSF10B	4.50194e-11	0.370352	0.567	0.327	9.39374e-07	panin2	TNFRSF10B
EIF4G2	4.52419e-11	0.356649	0.93	0.877	9.44018e-07	panin2	EIF4G2
MAP2K3	4.81164e-11	0.385178	0.611	0.373	1.004e-06	panin2	MAP2K3
MT-ATP62	4.93836e-11	0.3505	1	1	1.03044e-06	panin2	MT-ATP6
HNRNPA2B1	6.12732e-11	0.377754	0.962	0.889	1.27853e-06	panin2	HNRNPA2B1
PSMA3	6.34483e-11	0.324869	0.561	0.317	1.32391e-06	panin2	PSMA3
CAPZA2	6.35623e-11	0.34191	0.637	0.372	1.32629e-06	panin2	CAPZA2
SMS	6.71232e-11	0.307082	0.42	0.207	1.40059e-06	panin2	SMS
RNASET2	6.80198e-11	0.392479	0.726	0.494	1.4193e-06	panin2	RNASET2
TNFAIP2	7.0202e-11	0.365994	0.58	0.33	1.46483e-06	panin2	TNFAIP2
GLRX	7.71472e-11	0.326635	0.408	0.204	1.60975e-06	panin2	GLRX
CD47	8.10938e-11	0.324192	0.605	0.352	1.6921e-06	panin2	CD47
SRI	8.20951e-11	0.374753	0.732	0.482	1.713e-06	panin2	SRI
GSPT1	8.29674e-11	0.362591	0.586	0.338	1.7312e-06	panin2	GSPT1
DDX21	8.42062e-11	0.300005	0.535	0.287	1.75705e-06	panin2	DDX21
SOCS3	8.52157e-11	0.464779	0.592	0.371	1.77811e-06	panin2	SOCS3
TMEM123	8.69955e-11	0.348002	0.796	0.523	1.81525e-06	panin2	TMEM123
ATP5PB	9.75059e-11	0.303892	0.675	0.398	2.03456e-06	panin2	ATP5PB
TGFBI	9.76486e-11	0.455425	0.535	0.317	2.03754e-06	panin2	TGFBI
SQSTM1	9.9724e-11	0.357988	0.968	0.945	2.08084e-06	panin2	SQSTM1
CDC42	1.11937e-10	0.39502	0.911	0.787	2.33567e-06	panin2	CDC42
MMP12	1.29747e-10	0.416623	0.261	0.101	2.7073e-06	panin2	MMP1
HSD17B12	1.33386e-10	0.312892	0.567	0.324	2.78323e-06	panin2	HSD17B12
MUC201	1.38154e-10	0.390265	0.465	0.249	2.88271e-06	panin2	MUC20
FAT1	1.39017e-10	0.373952	0.631	0.382	2.90072e-06	panin2	FAT1
LIMS1	1.48142e-10	0.314517	0.573	0.332	3.09114e-06	panin2	LIMS1
IVNS1ABP	1.60174e-10	0.309333	0.522	0.282	3.3422e-06	panin2	IVNS1ABP
MZB1	1.8242e-10	0.588259	0.42	0.225	3.80638e-06	panin2	MZB1
SMIM14	1.85532e-10	0.348374	0.51	0.282	3.8713e-06	panin2	SMIM14
CCL11	2.12973e-10	0.313469	0.344	0.157	4.4439e-06	panin2	CCL11
LGALS42	2.30567e-10	0.515093	0.758	0.594	4.81101e-06	panin2	LGALS4
KIF5B	2.4872e-10	0.326298	0.675	0.401	5.1898e-06	panin2	KIF5B
LIMA1	2.51989e-10	0.383223	0.599	0.367	5.258e-06	panin2	LIMA1
SH2B3	2.5774e-10	0.32085	0.357	0.17	5.37799e-06	panin2	SH2B3
MUC13	2.71381e-10	0.32753	0.331	0.148	5.66264e-06	panin2	MUC13
HNRNPH1	2.792e-10	0.354214	0.854	0.64	5.82578e-06	panin2	HNRNPH1
MT1A1	2.79217e-10	0.369224	0.599	0.361	5.82614e-06	panin2	MT1A
DIAPH1	2.83263e-10	0.300775	0.529	0.289	5.91056e-06	panin2	DIAPH1
FUCA1	2.85148e-10	0.30482	0.535	0.301	5.94991e-06	panin2	FUCA1
TESC3	3.05788e-10	0.367617	0.669	0.417	6.38057e-06	panin2	TESC
EPCAM	3.10835e-10	0.580332	0.586	0.372	6.48587e-06	panin2	EPCAM
H2AFZ	3.12031e-10	0.421374	0.694	0.441	6.51085e-06	panin2	H2AFZ
HECTD1	3.52393e-10	0.349321	0.516	0.293	7.35302e-06	panin2	HECTD1
SEC61B1	3.54787e-10	0.326925	0.93	0.776	7.40299e-06	panin2	SEC61B
HNRNPK	3.59598e-10	0.321554	0.968	0.924	7.50336e-06	panin2	HNRNPK
FAM120A	3.84233e-10	0.386778	0.643	0.405	8.01741e-06	panin2	FAM120A
CNDP2	4.00294e-10	0.316029	0.675	0.432	8.35254e-06	panin2	CNDP2
MAGT1	4.16517e-10	0.301493	0.592	0.34	8.69105e-06	panin2	MAGT1
FGF7	4.26767e-10	0.309731	0.395	0.196	8.90491e-06	panin2	FGF7
INPP5D	4.90995e-10	0.300511	0.35	0.165	1.02451e-05	panin2	INPP5D
UBE2D3	4.99513e-10	0.325329	0.904	0.739	1.04228e-05	panin2	UBE2D3
IGHG4	5.45958e-10	1.80389	0.707	0.51	1.1392e-05	panin2	IGHG4
AZGP1	6.04758e-10	0.334928	0.357	0.168	1.26189e-05	panin2	AZGP1
WDR1	6.29653e-10	0.331976	0.873	0.668	1.31383e-05	panin2	WDR1
DAD1	6.57446e-10	0.329475	0.879	0.771	1.37183e-05	panin2	DAD1
SELENOF	7.15771e-10	0.355087	0.803	0.614	1.49353e-05	panin2	SELENOF
DHRS7	7.21753e-10	0.322203	0.631	0.391	1.50601e-05	panin2	DHRS7
YWHAG	7.34996e-10	0.302874	0.726	0.451	1.53364e-05	panin2	YWHAG
SRP9	7.84346e-10	0.329625	0.726	0.493	1.63662e-05	panin2	SRP9
ATP5MC3	8.28741e-10	0.307278	0.898	0.745	1.72925e-05	panin2	ATP5MC3
PSMA4	8.76657e-10	0.327614	0.682	0.447	1.82923e-05	panin2	PSMA4
ATP2B4	9.2068e-10	0.366511	0.554	0.332	1.92109e-05	panin2	ATP2B4
CLTC	1.03933e-09	0.345092	0.904	0.697	2.16867e-05	panin2	CLTC
HNRNPD	1.23579e-09	0.343489	0.815	0.57	2.5786e-05	panin2	HNRNPD
TGFBR1	1.34033e-09	0.321347	0.548	0.319	2.79674e-05	panin2	TGFBR1
FOS	1.38374e-09	0.359076	0.758	0.543	2.88731e-05	panin2	FOS
MDH1	1.41705e-09	0.320574	0.618	0.383	2.95682e-05	panin2	MDH1
ATP6V1G1	1.47194e-09	0.36812	0.79	0.566	3.07135e-05	panin2	ATP6V1G1
TGOLN2	1.51829e-09	0.309352	0.854	0.591	3.16807e-05	panin2	TGOLN2
DDX3X	1.65431e-09	0.338307	0.949	0.792	3.45187e-05	panin2	DDX3X
SRD5A3	1.70741e-09	0.319079	0.363	0.18	3.56268e-05	panin2	SRD5A3
SLC35B1	1.71192e-09	0.304345	0.389	0.199	3.5721e-05	panin2	SLC35B1
ARPC2	1.7196e-09	0.348794	0.904	0.81	3.58811e-05	panin2	ARPC2
IGLC31	1.78518e-09	1.16719	0.917	0.892	3.72495e-05	panin2	IGLC3
LAMA5	1.85081e-09	0.379071	0.503	0.296	3.86191e-05	panin2	LAMA5
PRXL2B	1.90229e-09	0.306307	0.274	0.118	3.96932e-05	panin2	PRXL2B
EFNB1	1.93609e-09	0.308549	0.433	0.23	4.03985e-05	panin2	EFNB1
TRAK1	2.00613e-09	0.456877	0.51	0.312	4.18599e-05	panin2	TRAK1
TOMM5	2.04414e-09	0.315	0.662	0.413	4.2653e-05	panin2	TOMM5
SUB1	2.09401e-09	0.323057	0.866	0.651	4.36935e-05	panin2	SUB1
MYH14	2.21844e-09	0.347592	0.363	0.183	4.629e-05	panin2	MYH14
RAP1B	2.21873e-09	0.338379	0.796	0.53	4.62961e-05	panin2	RAP1B
LLGL22	2.22353e-09	0.365519	0.446	0.245	4.63962e-05	panin2	LLGL2
NAA20	2.24971e-09	0.303101	0.484	0.272	4.69424e-05	panin2	NAA20
KIF13B	2.43732e-09	0.319487	0.51	0.29	5.08571e-05	panin2	KIF13B
SPCS1	2.57973e-09	0.31553	0.854	0.617	5.38286e-05	panin2	SPCS1
HSP90B1	2.75666e-09	0.310896	0.975	0.948	5.75205e-05	panin2	HSP90B1
TOMM6	2.7733e-09	0.335005	0.847	0.605	5.78677e-05	panin2	TOMM6
MICOS10	2.87159e-09	0.356013	0.828	0.659	5.99185e-05	panin2	MICOS10
PSMA7	3.19262e-09	0.342997	0.803	0.629	6.66173e-05	panin2	PSMA7
ACTR2	3.26873e-09	0.33296	0.809	0.624	6.82053e-05	panin2	ACTR2
DHX15	3.53805e-09	0.330808	0.541	0.327	7.38249e-05	panin2	DHX15
ITGB1	3.57228e-09	0.380028	0.936	0.934	7.45393e-05	panin2	ITGB1
DNAJA1	3.9388e-09	0.346111	0.662	0.445	8.21869e-05	panin2	DNAJA1
MUC63	3.94195e-09	1.03397	0.834	0.761	8.22527e-05	panin2	MUC6
TMED10	4.04352e-09	0.343577	0.936	0.833	8.43721e-05	panin2	TMED10
TCP1	4.08398e-09	0.319842	0.586	0.357	8.52164e-05	panin2	TCP1
LEPROTL1	4.32673e-09	0.309084	0.478	0.269	9.02815e-05	panin2	LEPROTL1
ABLIM1	4.5503e-09	0.433457	0.51	0.324	9.49466e-05	panin2	ABLIM1
MTUS1	4.70725e-09	0.307994	0.471	0.272	9.82215e-05	panin2	MTUS1
ATP5F1A1	4.85895e-09	0.335293	0.917	0.773	0.000101387	panin2	ATP5F1A
DDAH1	4.912e-09	0.330595	0.58	0.365	0.000102494	panin2	DDAH1
CAMK2N1	4.92125e-09	0.366777	0.771	0.55	0.000102687	panin2	CAMK2N1
CSNK1A1	5.2509e-09	0.318955	0.777	0.55	0.000109565	panin2	CSNK1A1
CCL5	5.54305e-09	0.419121	0.363	0.187	0.000115661	panin2	CCL5
HNRNPF	5.60889e-09	0.32652	0.656	0.433	0.000117035	panin2	HNRNPF
PSMA1	6.01129e-09	0.307154	0.669	0.432	0.000125431	panin2	PSMA1
HEBP2	6.76136e-09	0.345668	0.561	0.349	0.000141082	panin2	HEBP2
SNAP23	6.96256e-09	0.321163	0.452	0.259	0.000145281	panin2	SNAP23
TNFRSF12A	7.09056e-09	0.457888	0.834	0.759	0.000147952	panin2	TNFRSF12A
VPS29	7.33684e-09	0.30502	0.618	0.394	0.000153091	panin2	VPS29
CTNNA1	8.21072e-09	0.42181	0.79	0.628	0.000171325	panin2	CTNNA1
SDC3	8.22002e-09	0.306302	0.586	0.364	0.000171519	panin2	SDC3
CXCL16	8.51821e-09	0.352395	0.611	0.392	0.000177741	panin2	CXCL16
GNG5	8.51934e-09	0.375322	0.854	0.693	0.000177764	panin2	GNG5
PDIA6	8.87941e-09	0.301692	0.879	0.681	0.000185278	panin2	PDIA6
TMA7	8.96128e-09	0.306681	0.975	0.962	0.000186986	panin2	TMA7
SNHG5	9.11027e-09	0.326473	0.93	0.825	0.000190095	panin2	SNHG5
APCS1	9.42283e-09	0.398434	0.268	0.119	0.000196617	panin2	APCS
JAK1	9.88709e-09	0.317136	0.758	0.509	0.000206304	panin2	JAK1
SYNCRIP	1.13775e-08	0.312277	0.599	0.387	0.000237403	panin2	SYNCRIP
CDC42SE1	1.17258e-08	0.302864	0.535	0.331	0.00024467	panin2	CDC42SE1
MMP11	1.23821e-08	0.834948	0.682	0.482	0.000258364	panin2	MMP11
TBX2	1.34141e-08	0.358008	0.535	0.333	0.000279899	panin2	TBX2
RAC1	1.34433e-08	0.314287	0.962	0.866	0.000280508	panin2	RAC1
IL32	1.39942e-08	0.300227	0.739	0.48	0.000292002	panin2	IL32
EPHA3	2.06767e-08	0.494037	0.618	0.453	0.000431439	panin2	EPHA3
GALNS	2.25151e-08	0.387814	0.599	0.399	0.000469799	panin2	GALNS
CORO1A	2.38492e-08	0.653121	0.42	0.251	0.000497637	panin2	CORO1A
SNHG81	2.57861e-08	0.318761	0.771	0.576	0.000538053	panin2	SNHG8
PCBP1	2.69957e-08	0.30069	0.898	0.773	0.000563292	panin2	PCBP1
AHNAK2	2.75956e-08	0.458665	0.459	0.275	0.000575811	panin2	AHNAK2
CYB5A	3.38952e-08	0.360557	0.701	0.496	0.000707258	panin2	CYB5A
IFI27	3.58884e-08	0.508947	0.879	0.838	0.000748847	panin2	IFI27
TXNIP	3.71452e-08	0.439776	0.975	0.989	0.000775072	panin2	TXNIP
HLA-DRA	4.82814e-08	0.573059	0.981	0.983	0.00100744	panin2	HLA-DRA
CLDN7	5.14307e-08	0.423477	0.49	0.311	0.00107315	panin2	CLDN7
LTBP1	8.04666e-08	0.427372	0.796	0.679	0.00167902	panin2	LTBP1
CXCL12	8.28467e-08	0.54532	0.803	0.773	0.00172868	panin2	CXCL12
SPTBN1	9.47452e-08	0.379074	0.904	0.85	0.00197695	panin2	SPTBN1
PCDH18	1.05078e-07	0.307395	0.382	0.214	0.00219256	panin2	PCDH18
PNPLA2	1.51092e-07	0.314945	0.567	0.371	0.00315269	panin2	PNPLA2
SUSD6	1.99338e-07	0.309656	0.592	0.401	0.00415938	panin2	SUSD6
PRSS8	2.11618e-07	0.45396	0.439	0.276	0.00441562	panin2	PRSS8
NR4A1	2.27234e-07	0.501953	0.86	0.751	0.00474147	panin2	NR4A1
PTPRF	2.43302e-07	0.381487	0.471	0.302	0.00507673	panin2	PTPRF
CAPN2	2.44216e-07	0.395458	0.796	0.701	0.00509581	panin2	CAPN2
PSMB9	2.98269e-07	0.343991	0.471	0.296	0.00622369	panin2	PSMB9
CALM1	3.07237e-07	0.300529	0.93	0.887	0.00641081	panin2	CALM1
HSD17B11	3.36169e-07	0.300043	0.478	0.302	0.0070145	panin2	HSD17B11
MGAT4B	3.40704e-07	0.413362	0.573	0.409	0.00710913	panin2	MGAT4B
HLA-DQA1	3.87873e-07	0.523207	0.694	0.537	0.00809337	panin2	HLA-DQA1
NID1	3.89097e-07	0.358805	0.643	0.464	0.0081189	panin2	NID1
MBNL2	4.94252e-07	0.308682	0.656	0.451	0.0103131	panin2	MBNL2
GPC3	5.46897e-07	0.327539	0.573	0.382	0.0114116	panin2	GPC3
MT-ND42	5.84566e-07	0.320876	1	1	0.0121976	panin2	MT-ND4
GREM1	6.67404e-07	0.594654	0.701	0.562	0.013926	panin2	GREM1
LTB	7.90248e-07	0.364063	0.223	0.103	0.0164893	panin2	LTB
STOM	9.42267e-07	0.329413	0.866	0.822	0.0196613	panin2	STOM
TM9SF3	1.05069e-06	0.324695	0.809	0.667	0.0219238	panin2	TM9SF3
DDR11	1.06798e-06	0.395659	0.529	0.371	0.0222845	panin2	DDR1
CD9	1.26186e-06	0.353915	0.764	0.596	0.0263299	panin2	CD9
RGS1	1.69294e-06	0.406087	0.599	0.419	0.0353249	panin2	RGS1
SOD2	1.93405e-06	0.371551	0.783	0.629	0.0403558	panin2	SOD2
DPM2	2.49379e-06	0.335667	0.497	0.331	0.0520354	panin2	DPM2
ADAMTS1	2.55674e-06	0.404009	0.701	0.545	0.0533488	panin2	ADAMTS1
SPINT12	2.84692e-06	0.328072	0.51	0.33	0.0594038	panin2	SPINT1
LIMD2	2.89603e-06	0.382889	0.293	0.159	0.0604285	panin2	LIMD2
F2R	5.38956e-06	0.487617	0.783	0.702	0.112459	panin2	F2R
MT-ND5	5.54166e-06	0.464893	0.949	0.974	0.115632	panin2	MT-ND5
APOC1	6.25991e-06	0.322043	0.389	0.231	0.130619	panin2	APOC1
IGHA22	7.5725e-06	0.759313	0.962	0.952	0.158008	panin2	IGHA2
SLC12A7	7.73592e-06	0.351674	0.522	0.374	0.161418	panin2	SLC12A7
TSPO	1.33422e-05	0.34999	0.917	0.85	0.278398	panin2	TSPO
APLN	2.21232e-05	0.353095	0.318	0.192	0.461623	panin2	APLN
ACADVL1	2.71434e-05	0.304194	0.841	0.781	0.566375	panin2	ACADVL
IFI30	4.53166e-05	0.369078	0.522	0.374	0.945576	panin2	IFI30
MT-ND21	7.44655e-05	0.396066	0.981	0.997	1	panin2	MT-ND2
CCL17	8.63437e-05	0.393056	0.153	0.071	1	panin2	CCL17
PODXL	8.82644e-05	0.349059	0.318	0.196	1	panin2	PODXL
MMP19	0.000105369	0.311835	0.554	0.428	1	panin2	MMP19
HLA-DPA1	0.000335545	0.439332	0.924	0.895	1	panin2	HLA-DPA1
HLA-DQB1	0.000354871	0.39713	0.79	0.653	1	panin2	HLA-DQB1
HOPX	0.000525542	0.325383	0.414	0.29	1	panin2	HOPX
IGHG2	0.000712854	1.07556	0.828	0.787	1	panin2	IGHG2
APOD	0.000899686	0.402163	0.898	0.878	1	panin2	APOD
IGHG1	0.00296717	1.10841	0.65	0.558	1	panin2	IGHG1
MEP1A	3.22746e-273	0.994284	0.733	0.004	6.73442e-269	panin1	MEP1A
FABP2	8.32295e-187	0.941457	0.733	0.007	1.73667e-182	panin1	FABP2
GPA33	1.33775e-132	1.45461	0.933	0.018	2.79135e-128	panin1	GPA33
MOGAT3	2.89759e-129	0.608817	0.533	0.005	6.04612e-125	panin1	MOGAT3
CHST5	7.64098e-125	0.726266	0.6	0.007	1.59437e-120	panin1	CHST5
PDZD3	1.09497e-124	0.925543	0.867	0.016	2.28476e-120	panin1	PDZD3
FABP1	1.07474e-119	1.67841	0.867	0.018	2.24256e-115	panin1	FABP1
MUC17	1.58709e-117	1.8795	1	0.025	3.31162e-113	panin1	MUC17
LAIR2	2.44978e-112	0.830208	0.667	0.01	5.11171e-108	panin1	LAIR2
PIP	9.97945e-107	0.339963	0.2	0	2.08231e-102	panin1	PIP
CIDEC	6.06178e-99	2.05107	1	0.031	1.26485e-94	panin1	CIDEC
KLK1	1.98095e-94	1.49603	1	0.032	4.13345e-90	panin1	KLK1
RNF186	1.7062e-92	0.542552	0.467	0.006	3.56016e-88	panin1	RNF186
CAPN9	9.02951e-92	1.23117	0.8	0.02	1.8841e-87	panin1	CAPN9
APOBEC1	6.66947e-91	0.719176	0.6	0.011	1.39165e-86	panin1	APOBEC1
ANKRD40CL	5.02617e-87	0.604196	0.533	0.009	1.04876e-82	panin1	ANKRD40CL
EFNA2	6.13104e-87	0.603486	0.533	0.009	1.2793e-82	panin1	EFNA2
IGSF9	6.33475e-83	1.66845	1	0.037	1.32181e-78	panin1	IGSF9
CLRN3	3.20628e-82	0.873159	0.733	0.019	6.69022e-78	panin1	CLRN3
KLK8	4.94609e-80	1.03694	0.933	0.032	1.03205e-75	panin1	KLK8
KCTD14	1.18708e-78	0.768705	0.667	0.016	2.47697e-74	panin1	KCTD14
HHLA2	1.47442e-77	0.870352	0.733	0.02	3.07652e-73	panin1	HHLA2
MYO7B	2.64373e-77	1.483	1	0.04	5.5164e-73	panin1	MYO7B
AP005233.2	1.36838e-76	1.79948	1	0.041	2.85527e-72	panin1	AP005233.2
BTNL8	5.92701e-74	1.09656	0.8	0.026	1.23673e-69	panin1	BTNL8
SDR16C5	6.49396e-73	1.56593	1	0.042	1.35503e-68	panin1	SDR16C5
ITPKA	9.05553e-73	1.00602	0.8	0.026	1.88953e-68	panin1	ITPKA
MYO1A	2.12465e-71	1.25018	0.867	0.032	4.43329e-67	panin1	MYO1A
OVOL1	3.13122e-70	0.665242	0.467	0.008	6.53361e-66	panin1	OVOL1
P2RY2	3.98229e-68	0.708607	0.667	0.019	8.30944e-64	panin1	P2RY2
GUCY2C	1.04233e-67	0.337461	0.267	0.002	2.17492e-63	panin1	GUCY2C
TMEM238L	3.06556e-65	0.763437	0.667	0.02	6.39661e-61	panin1	TMEM238L
GDPD2	3.23042e-63	0.337104	0.267	0.003	6.74059e-59	panin1	GDPD2
LMTK3	1.28759e-62	1.08168	0.867	0.036	2.68668e-58	panin1	LMTK3
CDHR5	1.35786e-61	1.77857	1	0.053	2.83331e-57	panin1	CDHR5
EPB41L4B	1.32953e-60	1.37093	1	0.052	2.7742e-56	panin1	EPB41L4B
TRIM31	1.54922e-60	2.69838	1	0.055	3.2326e-56	panin1	TRIM31
PTK6	3.50956e-60	1.69731	1	0.054	7.32304e-56	panin1	PTK6
CDA	1.67288e-59	1.14639	0.933	0.044	3.49063e-55	panin1	CDA
UCA1	3.06641e-58	1.15593	0.867	0.039	6.39838e-54	panin1	UCA1
CKMT1B	3.56515e-58	0.986666	0.867	0.039	7.43904e-54	panin1	CKMT1B
SPRR1B	3.74243e-58	1.24846	0.733	0.028	7.80896e-54	panin1	SPRR1B
MIR194-2HG	7.21067e-58	0.948658	0.8	0.033	1.50458e-53	panin1	MIR194-2HG
ANKS4B	2.96063e-57	0.536875	0.467	0.011	6.17764e-53	panin1	ANKS4B
RNF39	5.59503e-57	1.04523	0.733	0.028	1.16746e-52	panin1	RNF39
ESRP2	4.21655e-56	1.35778	1	0.056	8.79826e-52	panin1	ESRP2
GJB5	7.76199e-56	0.650064	0.6	0.019	1.61962e-51	panin1	GJB5
NMU	9.16773e-56	0.808449	0.667	0.023	1.91294e-51	panin1	NMU
GUCA2A	7.18238e-55	0.763437	0.6	0.019	1.49867e-50	panin1	GUCA2A
CDH17	1.13888e-54	2.78264	1	0.062	2.37639e-50	panin1	CDH17
TRIM15	6.44275e-54	0.918572	0.933	0.048	1.34434e-49	panin1	TRIM15
BMP7	6.6958e-54	1.68365	1	0.06	1.39715e-49	panin1	BMP7
PTTG1	1.02412e-53	1.04462	1	0.056	2.13692e-49	panin1	PTTG1
CCL20	1.46527e-53	1.79259	1	0.06	3.05744e-49	panin1	CCL20
ENTPD8	1.53039e-53	0.708256	0.6	0.02	3.19332e-49	panin1	ENTPD8
ABO	2.09809e-53	0.746359	0.733	0.03	4.37788e-49	panin1	ABO
MUC4	2.23926e-53	1.03832	0.733	0.03	4.67244e-49	panin1	MUC4
LINC011331	4.00829e-53	1.29269	0.933	0.051	8.36369e-49	panin1	LINC01133
HAS3	5.48188e-53	0.747399	0.733	0.03	1.14385e-48	panin1	HAS3
SULT1C21	2.49542e-52	1.52656	1	0.062	5.20694e-48	panin1	SULT1C2
IL1R2	2.50558e-52	1.23778	1	0.059	5.22815e-48	panin1	IL1R2
ATP10B	3.92099e-52	1.33023	0.933	0.053	8.18153e-48	panin1	ATP10B
NR1I2	6.32272e-52	0.534045	0.467	0.012	1.3193e-47	panin1	NR1I2
CRNDE	7.68634e-52	0.890108	0.8	0.036	1.60383e-47	panin1	CRNDE
SULT2B1	2.71816e-51	0.992858	0.733	0.032	5.6717e-47	panin1	SULT2B1
ST6GALNAC11	3.21138e-51	1.19698	1	0.061	6.70087e-47	panin1	ST6GALNAC1
AP002498.1	8.0039e-51	0.406115	0.333	0.006	1.67009e-46	panin1	AP002498.1
TMEM45B	1.10834e-50	1.85198	1	0.065	2.31266e-46	panin1	TMEM45B
CKMT1A	2.7706e-50	1.10967	0.867	0.046	5.78113e-46	panin1	CKMT1A
SLC22A18AS	5.26379e-50	0.705101	0.6	0.021	1.09834e-45	panin1	SLC22A18AS
TMEM139	6.53871e-50	0.885311	0.867	0.045	1.36437e-45	panin1	TMEM139
BCAS11	4.01276e-49	1.98974	1	0.069	8.37303e-45	panin1	BCAS1
LRRC26	4.16761e-49	0.472242	0.4	0.009	8.69614e-45	panin1	LRRC26
UBE2C	1.00986e-47	1.33124	0.867	0.049	2.10717e-43	panin1	UBE2C
MUC3A	1.08063e-47	1.0263	0.8	0.04	2.25484e-43	panin1	MUC3A
VSIG11	3.20388e-47	1.27492	0.933	0.058	6.68521e-43	panin1	VSIG1
CDHR21	6.17293e-47	1.34308	0.933	0.06	1.28804e-42	panin1	CDHR2
AL121761.1	1.16447e-46	3.28984	1	0.074	2.42978e-42	panin1	AL121761.1
GRTP1	1.23194e-46	1.00628	0.933	0.057	2.57057e-42	panin1	GRTP1
HPGD	2.49288e-46	2.45465	1	0.073	5.20164e-42	panin1	HPGD
CRCT1	3.01092e-46	2.77199	1	0.074	6.28258e-42	panin1	CRCT1
HOXC10	3.17069e-46	0.596409	0.467	0.014	6.61595e-42	panin1	HOXC10
POF1B	3.84452e-46	1.66126	1	0.072	8.02198e-42	panin1	POF1B
IL17RE	4.32826e-46	1.4433	1	0.072	9.03135e-42	panin1	IL17RE
TRIM16	5.01164e-46	1.31345	0.933	0.061	1.04573e-41	panin1	TRIM16
FFAR4	7.09223e-46	0.795619	0.733	0.035	1.47986e-41	panin1	FFAR4
TRIM7	8.46464e-46	0.799768	0.667	0.029	1.76623e-41	panin1	TRIM7
SLCO4A1	1.0384e-45	1.01507	0.867	0.05	2.16672e-41	panin1	SLCO4A1
CRYBG2	4.36072e-45	0.748786	0.667	0.029	9.09907e-41	panin1	CRYBG2
EFNA3	5.46714e-45	0.698812	0.6	0.024	1.14077e-40	panin1	EFNA3
C5orf30	6.32347e-45	0.794239	0.733	0.036	1.31946e-40	panin1	C5orf30
HKDC11	1.17676e-44	1.68223	1	0.076	2.45543e-40	panin1	HKDC1
SERPINB51	1.59096e-44	2.17262	1	0.077	3.3197e-40	panin1	SERPINB5
PLAC8	1.90494e-44	2.95834	1	0.079	3.97484e-40	panin1	PLAC8
C2orf88	2.18216e-44	0.838795	0.733	0.036	4.55329e-40	panin1	C2orf88
INSC	6.79312e-44	0.469053	0.4	0.01	1.41745e-39	panin1	INSC
VIL1	1.43471e-43	2.4742	1	0.08	2.99367e-39	panin1	VIL1
PRR15	1.44573e-43	2.07161	1	0.08	3.01666e-39	panin1	PRR15
CCK	2.06993e-43	3.73259	1	0.081	4.31911e-39	panin1	CCK
C4BPB	2.30716e-43	0.698812	0.6	0.025	4.81412e-39	panin1	C4BPB
PSAPL1	3.4018e-43	0.334607	0.267	0.004	7.09819e-39	panin1	PSAPL1
PLEK2	3.46759e-43	1.75258	1	0.078	7.23547e-39	panin1	PLEK2
PTPRR	4.92135e-43	0.469761	0.4	0.011	1.02689e-38	panin1	PTPRR
IHH	5.01739e-43	0.699858	0.6	0.025	1.04693e-38	panin1	IHH
GDA	9.89489e-43	1.34109	0.933	0.066	2.06467e-38	panin1	GDA
DKK11	1.98203e-42	1.73716	0.933	0.067	4.13571e-38	panin1	DKK1
SPIRE2	1.99245e-42	1.05439	0.867	0.055	4.15746e-38	panin1	SPIRE2
PRSS12	1.45058e-41	0.975724	0.8	0.047	3.02678e-37	panin1	PRSS12
GJB3	3.00066e-41	1.18901	0.933	0.066	6.26119e-37	panin1	GJB3
EPS8L31	3.05685e-41	1.53927	1	0.08	6.37842e-37	panin1	EPS8L3
KCP	3.35272e-41	0.761334	0.533	0.021	6.99578e-37	panin1	KCP
AKR1B101	5.17544e-41	2.57405	1	0.084	1.07991e-36	panin1	AKR1B10
MIR210HG	6.78932e-41	1.65182	1	0.082	1.41666e-36	panin1	MIR210HG
PLEKHH1	9.87875e-41	0.787014	0.733	0.039	2.0613e-36	panin1	PLEKHH1
ABHD17C	1.07653e-40	2.07923	1	0.087	2.24628e-36	panin1	ABHD17C
DAPP1	1.53598e-40	0.744282	0.667	0.033	3.20498e-36	panin1	DAPP1
B3GNT5	2.56343e-40	1.50208	1	0.082	5.34884e-36	panin1	B3GNT5
RALGPS2	7.7852e-40	0.945385	0.933	0.067	1.62446e-35	panin1	RALGPS2
PSORS1C1	8.13273e-40	0.638176	0.6	0.027	1.69698e-35	panin1	PSORS1C1
AOC1	8.91996e-40	1.81917	1	0.088	1.86124e-35	panin1	AOC1
LY6G6C	1.34976e-39	0.333539	0.267	0.005	2.81642e-35	panin1	LY6G6C
DHRS9	3.90141e-39	3.70649	1	0.092	8.14069e-35	panin1	DHRS9
SPINK4	4.63083e-39	2.86834	1	0.09	9.66269e-35	panin1	SPINK4
INO80C	8.33303e-39	0.986194	0.933	0.069	1.73877e-34	panin1	INO80C
CEACAM1	9.2941e-39	1.58232	1	0.084	1.93931e-34	panin1	CEACAM1
MYEOV1	1.63339e-38	2.28986	1	0.092	3.40822e-34	panin1	MYEOV
PITX1	4.71163e-38	1.31446	0.933	0.073	9.83129e-34	panin1	PITX1
AL365226.21	5.2699e-38	2.03386	1	0.094	1.09962e-33	panin1	AL365226.2
TUFT1	7.67036e-38	1.06868	0.933	0.071	1.6005e-33	panin1	TUFT1
KBTBD12	9.23599e-38	0.402207	0.333	0.008	1.92718e-33	panin1	KBTBD12
LIPH	1.47726e-37	1.50208	1	0.086	3.08244e-33	panin1	LIPH
PI3	3.64623e-37	1.49275	0.8	0.055	7.60823e-33	panin1	PI3
FOXA3	3.96629e-37	1.26034	0.933	0.076	8.27606e-33	panin1	FOXA3
PLA2G101	6.19799e-37	1.6799	1	0.093	1.29327e-32	panin1	PLA2G10
PTPRH	1.48493e-36	0.960812	0.8	0.054	3.09845e-32	panin1	PTPRH
EPHA1	1.80519e-36	0.78256	0.733	0.044	3.7667e-32	panin1	EPHA1
TJP3	2.08313e-36	1.73652	1	0.096	4.34667e-32	panin1	TJP3
FUT3	3.62051e-36	1.28733	0.933	0.078	7.55455e-32	panin1	FUT3
BTNL3	4.47031e-36	0.336747	0.2	0.003	9.32774e-32	panin1	BTNL3
MKI67	5.13314e-36	0.766908	0.733	0.044	1.07108e-31	panin1	MKI67
CREG2	7.02258e-36	0.400789	0.333	0.009	1.46533e-31	panin1	CREG2
FUT2	9.91565e-36	0.734627	0.667	0.037	2.069e-31	panin1	FUT2
PIK3C2B	1.49558e-35	0.765217	0.8	0.054	3.12068e-31	panin1	PIK3C2B
GPT2	3.02859e-35	0.777778	0.733	0.046	6.31947e-31	panin1	GPT2
CKS2	3.26992e-35	1.70829	1	0.1	6.82301e-31	panin1	CKS2
DLGAP5	5.67719e-35	0.398309	0.333	0.009	1.1846e-30	panin1	DLGAP5
ARL4A	6.02342e-35	1.17322	0.933	0.079	1.25685e-30	panin1	ARL4A
CLDN231	6.34701e-35	1.02429	0.867	0.066	1.32437e-30	panin1	CLDN23
BDH1	6.64057e-35	0.85251	0.867	0.065	1.38562e-30	panin1	BDH1
CDS1	8.76038e-35	0.953413	0.8	0.056	1.82794e-30	panin1	CDS1
P3H2	9.67467e-35	1.05779	0.933	0.079	2.01872e-30	panin1	P3H2
FAM3D	1.2155e-34	1.45209	1	0.096	2.53626e-30	panin1	FAM3D
PKP1	1.967e-34	0.463401	0.4	0.014	4.10434e-30	panin1	PKP1
VNN1	2.26333e-34	1.05743	0.733	0.049	4.72267e-30	panin1	VNN1
TFAP2A	2.67106e-34	0.639918	0.533	0.025	5.57343e-30	panin1	TFAP2A
PET117	4.11395e-34	0.84917	0.867	0.066	8.58417e-30	panin1	PET117
CEACAM5	5.24415e-34	4.19049	1	0.108	1.09424e-29	panin1	CEACAM5
GALNT51	5.70274e-34	1.49369	0.933	0.087	1.18993e-29	panin1	GALNT5
NOX1	6.6295e-34	0.330692	0.267	0.006	1.38331e-29	panin1	NOX1
GPR35	1.40134e-33	1.41016	0.933	0.086	2.92403e-29	panin1	GPR35
AC008397.1	1.5174e-33	2.50177	1	0.11	3.1662e-29	panin1	AC008397.1
B3GALT5	2.64996e-33	0.629496	0.6	0.032	5.52942e-29	panin1	B3GALT5
SPRR3	3.08813e-33	0.908458	0.667	0.04	6.44369e-29	panin1	SPRR3
SH3RF2	3.93107e-33	0.874068	0.733	0.05	8.20258e-29	panin1	SH3RF2
PRAP1	4.013e-33	0.762035	0.467	0.02	8.37352e-29	panin1	PRAP1
CDK1	4.36941e-33	0.792515	0.6	0.033	9.1172e-29	panin1	CDK1
ESRP1	4.76825e-33	1.40143	0.933	0.087	9.94942e-29	panin1	ESRP1
PLS11	6.39934e-33	1.99922	1	0.11	1.33529e-28	panin1	PLS1
KRT80	8.38675e-33	0.769957	0.733	0.049	1.74998e-28	panin1	KRT80
SH2D3A	1.09189e-32	1.0888	0.933	0.083	2.27834e-28	panin1	SH2D3A
EDN3	1.77277e-32	1.09745	0.733	0.052	3.69906e-28	panin1	EDN3
CENPV	1.88537e-32	1.17224	0.933	0.086	3.93401e-28	panin1	CENPV
PPARG	1.91628e-32	0.997876	0.8	0.062	3.99852e-28	panin1	PPARG
SCEL	2.78545e-32	0.582358	0.467	0.02	5.81213e-28	panin1	SCEL
RRM2	3.40532e-32	1.01609	0.667	0.042	7.10553e-28	panin1	RRM2
AADAC	3.86544e-32	0.519976	0.467	0.02	8.06562e-28	panin1	AADAC
UNC5B-AS1	4.48847e-32	0.906779	0.8	0.061	9.36563e-28	panin1	UNC5B-AS1
TMPRSS41	2.2333e-31	1.9416	1	0.116	4.66e-27	panin1	TMPRSS4
BAIAP2L21	2.47845e-31	0.762178	0.733	0.051	5.17153e-27	panin1	BAIAP2L2
ZNF57	2.6539e-31	0.584107	0.467	0.021	5.53763e-27	panin1	ZNF57
AKR7A31	3.49189e-31	1.31066	1	0.108	7.28617e-27	panin1	AKR7A3
B3GNT3	3.81887e-31	1.49603	1	0.108	7.96845e-27	panin1	B3GNT3
C15orf48	3.83228e-31	2.23619	1	0.118	7.99643e-27	panin1	C15orf48
PLK1	4.56989e-31	0.794239	0.6	0.035	9.53552e-27	panin1	PLK1
KCNK11	4.84883e-31	1.98992	1	0.113	1.01176e-26	panin1	KCNK1
RASEF1	5.20931e-31	1.33787	0.867	0.078	1.08697e-26	panin1	RASEF
MBOAT1	5.82699e-31	1.08294	0.933	0.088	1.21586e-26	panin1	MBOAT1
CAPN81	6.8261e-31	2.40997	1	0.119	1.42433e-26	panin1	CAPN8
RAPGEFL1	8.28927e-31	0.765893	0.733	0.052	1.72964e-26	panin1	RAPGEFL1
C6orf132	9.08186e-31	1.07742	0.933	0.09	1.89502e-26	panin1	C6orf132
IL22RA1	9.38196e-31	0.593588	0.4	0.016	1.95764e-26	panin1	IL22RA1
CYP2S11	1.0156e-30	2.35015	1	0.123	2.11914e-26	panin1	CYP2S1
INAVA	1.75332e-30	1.69743	1	0.117	3.65847e-26	panin1	INAVA
SMPD3	1.9486e-30	0.724695	0.667	0.044	4.06595e-26	panin1	SMPD3
TTC9	2.18399e-30	0.850839	0.8	0.064	4.55712e-26	panin1	TTC9
CHMP4C	2.27522e-30	0.767246	0.733	0.053	4.74748e-26	panin1	CHMP4C
CCNB1	2.2858e-30	1.06422	0.667	0.046	4.76956e-26	panin1	CCNB1
EFNB21	2.63652e-30	1.06806	0.933	0.089	5.50135e-26	panin1	EFNB2
RIPK3	3.25543e-30	0.902088	0.8	0.065	6.79278e-26	panin1	RIPK3
IL1RN1	3.44973e-30	1.09685	0.933	0.091	7.19821e-26	panin1	IL1RN
CGN1	3.8464e-30	1.22322	0.933	0.094	8.02591e-26	panin1	CGN
EVX1	9.52008e-30	0.330692	0.267	0.007	1.98646e-25	panin1	EVX1
MST1R1	1.55908e-29	2.2307	1	0.13	3.25319e-25	panin1	MST1R
FA2H1	1.84377e-29	0.834567	0.8	0.065	3.84722e-25	panin1	FA2H
AMN1	2.73273e-29	2.27013	1	0.127	5.70211e-25	panin1	AMN
AGR31	3.45473e-29	1.70996	0.933	0.103	7.20863e-25	panin1	AGR3
PCSK6	3.59184e-29	0.863922	0.733	0.057	7.49473e-25	panin1	PCSK6
FGFBP1	3.62584e-29	0.576079	0.467	0.022	7.56568e-25	panin1	FGFBP1
TRIM29	3.97601e-29	3.00654	1	0.131	8.29634e-25	panin1	TRIM29
CDKN3	4.85223e-29	0.515434	0.467	0.022	1.01247e-24	panin1	CDKN3
GJB4	7.50014e-29	0.397956	0.333	0.011	1.56498e-24	panin1	GJB4
ELMO3	9.90484e-29	1.36169	1	0.124	2.06674e-24	panin1	ELMO3
MROH6	1.06252e-28	1.0369	0.933	0.097	2.21706e-24	panin1	MROH6
RHPN21	1.28706e-28	1.16437	0.933	0.098	2.68557e-24	panin1	RHPN2
KLK101	1.30101e-28	2.49505	1	0.133	2.71469e-24	panin1	KLK10
FAM83A	1.45014e-28	0.823103	0.6	0.038	3.02586e-24	panin1	FAM83A
PLA2G2A	6.0495e-28	2.54917	1	0.131	1.26229e-23	panin1	PLA2G2A
DHFR	9.84834e-28	0.929132	0.8	0.071	2.05495e-23	panin1	DHFR
MISP1	1.09974e-27	2.70371	1	0.141	2.29472e-23	panin1	MISP
MSX2	1.28689e-27	0.617776	0.6	0.039	2.68522e-23	panin1	MSX2
IRF6	1.48929e-27	1.49476	0.933	0.109	3.10755e-23	panin1	IRF6
AREG1	1.61897e-27	2.00851	0.933	0.108	3.37814e-23	panin1	AREG
EGLN31	1.77237e-27	2.46859	1	0.141	3.69823e-23	panin1	EGLN3
KCNE31	2.06097e-27	1.13256	0.933	0.102	4.30043e-23	panin1	KCNE3
BATF	2.42238e-27	1.25205	0.933	0.104	5.05453e-23	panin1	BATF
PBX4	2.76959e-27	0.569135	0.533	0.031	5.77902e-23	panin1	PBX4
GSKIP	3.14206e-27	1.94221	1	0.135	6.55622e-23	panin1	GSKIP
MXD1	3.27961e-27	2.26558	1	0.138	6.84323e-23	panin1	MXD1
COL17A11	4.0445e-27	3.13297	1	0.143	8.43925e-23	panin1	COL17A1
SFTA2	6.56568e-27	2.54172	1	0.147	1.36999e-22	panin1	SFTA2
PKP3	7.34248e-27	2.32967	1	0.146	1.53208e-22	panin1	PKP3
ERN21	8.40563e-27	1.78058	0.933	0.115	1.75392e-22	panin1	ERN2
ATP8A1	8.46173e-27	0.769618	0.667	0.05	1.76563e-22	panin1	ATP8A1
RNF43	1.00748e-26	0.83986	0.8	0.073	2.10221e-22	panin1	RNF43
SMAGP	1.00764e-26	1.84146	1	0.143	2.10254e-22	panin1	SMAGP
KRT23	1.41708e-26	0.706718	0.667	0.05	2.95688e-22	panin1	KRT23
EPS8L11	1.47164e-26	1.92494	1	0.139	3.07073e-22	panin1	EPS8L1
CLDN12	2.24238e-26	1.3994	1	0.132	4.67895e-22	panin1	CLDN12
ULBP2	3.08437e-26	0.395481	0.333	0.013	6.43585e-22	panin1	ULBP2
AP1S3	3.35063e-26	0.712122	0.667	0.051	6.99143e-22	panin1	AP1S3
HK21	4.14971e-26	1.25205	0.867	0.095	8.65879e-22	panin1	HK2
TM4SF5	4.1651e-26	0.514387	0.467	0.025	8.69091e-22	panin1	TM4SF5
LAMC21	4.38831e-26	1.48992	1	0.129	9.15665e-22	panin1	LAMC2
C4orf19	4.41681e-26	0.852844	0.733	0.063	9.21611e-22	panin1	C4orf19
KLK7	6.15661e-26	0.720945	0.6	0.042	1.28464e-21	panin1	KLK7
GCNT31	6.37061e-26	2.58379	1	0.153	1.32929e-21	panin1	GCNT3
PRC1	9.36803e-26	0.611267	0.6	0.042	1.95473e-21	panin1	PRC1
FBXO34	1.15673e-25	1.19773	0.933	0.114	2.41363e-21	panin1	FBXO34
RASSF6	1.20096e-25	0.708067	0.667	0.052	2.50593e-21	panin1	RASSF6
MTMR11	1.53829e-25	1.75921	1	0.148	3.2098e-21	panin1	MTMR11
HSD11B2	1.65926e-25	2.26499	1	0.156	3.46221e-21	panin1	HSD11B2
PRELID2	1.69081e-25	0.564639	0.533	0.033	3.52803e-21	panin1	PRELID2
SEMA4G	2.10252e-25	0.928473	0.8	0.079	4.38711e-21	panin1	SEMA4G
CRB3	2.34454e-25	1.36155	1	0.136	4.89211e-21	panin1	CRB3
PRSS3	2.34825e-25	3.30626	1	0.158	4.89986e-21	panin1	PRSS3
TOX3	2.85665e-25	0.665043	0.6	0.043	5.96068e-21	panin1	TOX3
KCTD5	3.11692e-25	1.0231	1	0.124	6.50377e-21	panin1	KCTD5
NEBL	3.77491e-25	0.79821	0.733	0.065	7.87673e-21	panin1	NEBL
ANXA101	3.98779e-25	2.46976	1	0.154	8.32093e-21	panin1	ANXA10
LRATD1	5.01869e-25	0.747412	0.733	0.065	1.0472e-20	panin1	LRATD1
VSIG21	5.14723e-25	2.58968	1	0.155	1.07402e-20	panin1	VSIG2
TRABD2A	5.40218e-25	0.565329	0.533	0.034	1.12722e-20	panin1	TRABD2A
MET1	6.70104e-25	1.0543	0.867	0.093	1.39824e-20	panin1	MET
MAL21	7.87852e-25	2.46192	1	0.157	1.64393e-20	panin1	MAL2
MUC131	1.07686e-24	2.58535	1	0.152	2.24698e-20	panin1	MUC13
PARD6B	1.28403e-24	0.864259	0.667	0.056	2.67926e-20	panin1	PARD6B
C3orf52	1.38129e-24	0.573297	0.467	0.027	2.8822e-20	panin1	C3orf52
F2RL11	1.45887e-24	1.24949	1	0.135	3.04408e-20	panin1	F2RL1
SNORC	1.56359e-24	0.561534	0.533	0.035	3.26258e-20	panin1	SNORC
HJURP	2.17477e-24	0.325725	0.267	0.009	4.53788e-20	panin1	HJURP
KCNN41	2.55909e-24	1.25933	1	0.136	5.33981e-20	panin1	KCNN4
CLIC3	3.07048e-24	2.00387	1	0.155	6.40687e-20	panin1	CLIC3
OAS1	4.01331e-24	1.82175	1	0.156	8.37418e-20	panin1	OAS1
ZC3H12A	4.95943e-24	1.35605	0.933	0.127	1.03484e-19	panin1	ZC3H12A
MBOAT2	5.63246e-24	1.45834	0.933	0.13	1.17527e-19	panin1	MBOAT2
PLCB3	5.69792e-24	0.899435	1	0.125	1.18893e-19	panin1	PLCB3
ADAP1	6.14336e-24	1.28679	1	0.141	1.28187e-19	panin1	ADAP1
BIK1	7.7732e-24	0.720618	0.8	0.079	1.62196e-19	panin1	BIK
CBLC	8.13865e-24	0.573992	0.467	0.028	1.69821e-19	panin1	CBLC
CXCL51	8.54308e-24	1.17206	0.867	0.101	1.7826e-19	panin1	CXCL5
TPMT	1.15785e-23	1.3469	1	0.143	2.41597e-19	panin1	TPMT
USP54	1.18773e-23	0.962783	0.8	0.086	2.47832e-19	panin1	USP54
FAM177B	1.29631e-23	0.390897	0.333	0.014	2.70488e-19	panin1	FAM177B
DSC21	1.34967e-23	0.890406	0.867	0.097	2.81623e-19	panin1	DSC2
SGPP2	1.41481e-23	0.956721	0.933	0.114	2.95214e-19	panin1	SGPP2
STAP2	1.42257e-23	1.69729	1	0.169	2.96834e-19	panin1	STAP2
CLDN181	1.42377e-23	2.96014	1	0.168	2.97085e-19	panin1	CLDN18
ECT2	1.42405e-23	0.603767	0.6	0.045	2.97142e-19	panin1	ECT2
CYP3A51	1.49081e-23	2.61163	1	0.171	3.11073e-19	panin1	CYP3A5
BMP21	1.64769e-23	1.2765	0.933	0.124	3.43808e-19	panin1	BMP2
USH1C	2.15976e-23	1.24732	0.933	0.129	4.50656e-19	panin1	USH1C
ASPHD2	2.22451e-23	0.572603	0.467	0.028	4.64166e-19	panin1	ASPHD2
BNIP5	2.36136e-23	0.401498	0.267	0.009	4.92721e-19	panin1	BNIP5
AC009275.1	2.64426e-23	0.393011	0.333	0.014	5.51751e-19	panin1	AC009275.1
CALML4	3.47253e-23	2.51819	1	0.179	7.24578e-19	panin1	CALML4
DUOX21	3.69966e-23	2.20351	1	0.155	7.71971e-19	panin1	DUOX2
TPD52	4.37327e-23	1.8902	1	0.174	9.12526e-19	panin1	TPD52
ERBB31	4.39577e-23	1.46086	1	0.151	9.17221e-19	panin1	ERBB3
TMEM184A	4.43903e-23	0.741747	0.733	0.07	9.26247e-19	panin1	TMEM184A
FOXQ11	4.55208e-23	1.25685	0.8	0.089	9.49837e-19	panin1	FOXQ1
ABHD11	6.16545e-23	1.56847	1	0.163	1.28648e-18	panin1	ABHD11
ANXA131	7.49778e-23	1.09797	0.867	0.105	1.56449e-18	panin1	ANXA13
TACC2	7.6084e-23	0.980283	0.867	0.102	1.58757e-18	panin1	TACC2
MECOM	8.13093e-23	0.813633	0.6	0.049	1.6966e-18	panin1	MECOM
NUSAP1	8.54619e-23	0.506737	0.467	0.029	1.78325e-18	panin1	NUSAP1
MCU	8.77069e-23	1.04054	1	0.137	1.83009e-18	panin1	MCU
ADM1	8.92286e-23	3.04038	1	0.181	1.86184e-18	panin1	ADM
CLIC5	9.03343e-23	0.517528	0.4	0.021	1.88492e-18	panin1	CLIC5
LAMA31	1.05311e-22	1.25963	0.933	0.126	2.19742e-18	panin1	LAMA3
HOXA13	1.0637e-22	0.327142	0.267	0.009	2.21951e-18	panin1	HOXA13
NCAPG	1.11846e-22	0.326434	0.267	0.009	2.33378e-18	panin1	NCAPG
LINC01006	1.24782e-22	0.756119	0.667	0.06	2.60371e-18	panin1	LINC01006
UBE2T	1.32143e-22	0.620525	0.533	0.038	2.75729e-18	panin1	UBE2T
MYO5B1	1.39478e-22	1.07128	0.8	0.09	2.91035e-18	panin1	MYO5B
SIPA1L2	1.4859e-22	0.857869	0.667	0.061	3.10048e-18	panin1	SIPA1L2
ZFYVE28	1.61542e-22	0.842514	0.733	0.074	3.37074e-18	panin1	ZFYVE28
GDPD3	1.62287e-22	1.0406	0.667	0.064	3.38628e-18	panin1	GDPD3
ZNF185	1.92e-22	0.833577	0.733	0.073	4.00628e-18	panin1	ZNF185
PPP1R14B-AS1	1.92832e-22	0.507778	0.467	0.029	4.02363e-18	panin1	PPP1R14B-AS1
VILL	2.39546e-22	2.79711	1	0.189	4.99836e-18	panin1	VILL
DUSP41	3.0865e-22	1.14076	1	0.141	6.44029e-18	panin1	DUSP4
LETM2	3.33858e-22	0.628804	0.467	0.03	6.96629e-18	panin1	LETM2
ANO9	3.44035e-22	0.737098	0.733	0.073	7.17863e-18	panin1	ANO9
LPCAT4	3.68972e-22	2.08469	1	0.186	7.69897e-18	panin1	LPCAT4
SQLE	3.72648e-22	1.06686	0.933	0.121	7.77567e-18	panin1	SQLE
TMPRSS21	3.79333e-22	0.957353	0.867	0.104	7.91517e-18	panin1	TMPRSS2
REG4	4.12911e-22	4.4146	1	0.191	8.61579e-18	panin1	REG4
RHOF1	4.7579e-22	0.828088	0.867	0.1	9.92784e-18	panin1	RHOF
CRACR2B	4.98149e-22	1.52323	0.933	0.145	1.03944e-17	panin1	CRACR2B
PPL	5.48304e-22	0.943204	0.933	0.12	1.14409e-17	panin1	PPL
DOK4	5.53232e-22	1.71329	1	0.179	1.15437e-17	panin1	DOK4
PROM21	5.94105e-22	1.0259	0.933	0.123	1.23966e-17	panin1	PROM2
IMPA21	7.02863e-22	1.50802	1	0.173	1.46659e-17	panin1	IMPA2
STK391	7.1924e-22	1.45998	1	0.164	1.50077e-17	panin1	STK39
MLPH1	7.3499e-22	2.97449	1	0.193	1.53363e-17	panin1	MLPH
SLC6A201	7.84282e-22	1.08478	0.867	0.114	1.63648e-17	panin1	SLC6A20
KRBOX1	8.71408e-22	0.602408	0.6	0.049	1.81828e-17	panin1	KRBOX1
SIRT7	1.03756e-21	1.17577	1	0.152	2.16498e-17	panin1	SIRT7
ACY1	1.16209e-21	1.48973	1	0.174	2.42481e-17	panin1	ACY1
CCNA2	1.1847e-21	0.448668	0.4	0.022	2.47199e-17	panin1	CCNA2
STYK1	1.21508e-21	0.325017	0.267	0.01	2.53539e-17	panin1	STYK1
DEGS2	1.72884e-21	0.877301	0.867	0.106	3.60741e-17	panin1	DEGS2
PTPN3	2.594e-21	0.639388	0.667	0.062	5.41263e-17	panin1	PTPN3
MELK	2.91425e-21	0.390897	0.333	0.016	6.08088e-17	panin1	MELK
OCLN	2.95936e-21	1.4559	0.867	0.118	6.17501e-17	panin1	OCLN
RDH13	2.96624e-21	0.861195	0.8	0.093	6.18936e-17	panin1	RDH13
GSDMB	3.11638e-21	0.698651	0.667	0.063	6.50264e-17	panin1	GSDMB
MOB3B	3.17303e-21	1.11171	0.867	0.119	6.62084e-17	panin1	MOB3B
EFNA11	3.47917e-21	2.50399	1	0.199	7.25963e-17	panin1	EFNA1
KLF51	4.00456e-21	1.64699	1	0.174	8.35591e-17	panin1	KLF5
ABHD31	4.18981e-21	0.984463	0.8	0.096	8.74246e-17	panin1	ABHD3
RAB11FIP11	4.62518e-21	2.31727	1	0.195	9.6509e-17	panin1	RAB11FIP1
SDCBP21	5.2542e-21	2.74619	1	0.204	1.09634e-16	panin1	SDCBP2
PPP1R14D	6.0421e-21	0.390193	0.333	0.016	1.26075e-16	panin1	PPP1R14D
PLLP1	6.10548e-21	1.45376	0.933	0.148	1.27397e-16	panin1	PLLP
HNF4G	6.72959e-21	0.685624	0.467	0.032	1.4042e-16	panin1	HNF4G
NTSR1	7.69715e-21	0.449716	0.4	0.023	1.60609e-16	panin1	NTSR1
SCD	8.48123e-21	2.13186	1	0.197	1.76969e-16	panin1	SCD
SAPCD2	8.66177e-21	0.448668	0.4	0.023	1.80736e-16	panin1	SAPCD2
TUBA4A1	9.24824e-21	1.33114	1	0.172	1.92974e-16	panin1	TUBA4A
CDCA3	1.1993e-20	0.38949	0.333	0.016	2.50246e-16	panin1	CDCA3
ATP7B	1.3432e-20	0.566712	0.467	0.032	2.80271e-16	panin1	ATP7B
MYH141	1.42726e-20	1.69122	1	0.187	2.97812e-16	panin1	MYH14
TMEM265	1.625e-20	1.44978	1	0.186	3.39072e-16	panin1	TMEM265
ANXA31	1.6682e-20	2.31241	1	0.204	3.48087e-16	panin1	ANXA3
TMC51	1.74661e-20	1.0936	0.933	0.135	3.64447e-16	panin1	TMC5
PAQR8	1.78214e-20	1.54673	0.867	0.134	3.71861e-16	panin1	PAQR8
CEBPG	1.8605e-20	1.30631	0.933	0.152	3.88211e-16	panin1	CEBPG
PRR15L	1.9079e-20	1.82846	1	0.199	3.98102e-16	panin1	PRR15L
ATP2C2	2.0496e-20	0.553974	0.533	0.042	4.27669e-16	panin1	ATP2C2
MYO5C1	2.40889e-20	0.817824	0.733	0.08	5.02639e-16	panin1	MYO5C
IL2RG1	2.41369e-20	0.989405	0.867	0.117	5.03641e-16	panin1	IL2RG
SCIN	2.50086e-20	0.388084	0.333	0.017	5.21829e-16	panin1	SCIN
ATG16L1	2.75205e-20	0.871585	0.867	0.112	5.74244e-16	panin1	ATG16L1
C1orf1161	2.87998e-20	1.21443	0.933	0.147	6.00936e-16	panin1	C1orf116
MAD2L1	3.52162e-20	0.44797	0.4	0.024	7.34822e-16	panin1	MAD2L1
MMP15	3.94221e-20	1.43575	1	0.192	8.22582e-16	panin1	MMP15
SLC16A5	4.35081e-20	0.751292	0.8	0.094	9.0784e-16	panin1	SLC16A5
CASP7	4.45354e-20	1.37649	0.933	0.15	9.29277e-16	panin1	CASP7
RDH10	4.46745e-20	0.951047	0.867	0.115	9.32177e-16	panin1	RDH10
RAB25	5.23569e-20	2.15027	1	0.217	1.09248e-15	panin1	RAB25
PHACTR3	5.33047e-20	0.498093	0.467	0.033	1.11226e-15	panin1	PHACTR3
SLC6A8	5.69513e-20	1.50687	1	0.198	1.18835e-15	panin1	SLC6A8
FZD5	6.2671e-20	0.744077	0.667	0.068	1.30769e-15	panin1	FZD5
SLC29A2	7.93827e-20	0.612977	0.533	0.044	1.6564e-15	panin1	SLC29A2
KIF11	8.39615e-20	0.38703	0.333	0.017	1.75194e-15	panin1	KIF11
PRELID3B	9.22521e-20	1.54241	1	0.2	1.92493e-15	panin1	PRELID3B
ACSL51	9.6195e-20	1.12277	1	0.163	2.00721e-15	panin1	ACSL5
HNF4A	1.03952e-19	0.759145	0.6	0.056	2.16905e-15	panin1	HNF4A
KLF4	1.12724e-19	2.26993	1	0.214	2.3521e-15	panin1	KLF4
PIM1	1.16673e-19	1.57838	1	0.209	2.43449e-15	panin1	PIM1
BICDL2	1.25989e-19	0.790892	0.667	0.069	2.62888e-15	panin1	BICDL2
SLC7A7	1.59223e-19	1.09953	0.867	0.128	3.32234e-15	panin1	SLC7A7
GALC	1.85037e-19	1.09533	1	0.173	3.86099e-15	panin1	GALC
DSG21	1.8592e-19	1.6651	0.933	0.167	3.8794e-15	panin1	DSG2
RAB27A	1.865e-19	1.2395	0.933	0.154	3.8915e-15	panin1	RAB27A
TC2N1	1.99494e-19	0.940391	0.867	0.118	4.16264e-15	panin1	TC2N
DGKQ	2.01239e-19	1	0.733	0.091	4.19905e-15	panin1	DGKQ
CNNM4	2.21483e-19	0.742079	0.667	0.07	4.62146e-15	panin1	CNNM4
BAIAP2L11	2.40156e-19	1.83913	0.933	0.171	5.0111e-15	panin1	BAIAP2L1
CEMIP	2.51644e-19	0.992247	0.867	0.118	5.2508e-15	panin1	CEMIP
ARHGEF35	2.5375e-19	0.930782	0.667	0.074	5.29474e-15	panin1	ARHGEF35
RASAL1	2.66223e-19	0.651821	0.6	0.056	5.555e-15	panin1	RASAL1
S100A14	2.91019e-19	3.811	1	0.233	6.07241e-15	panin1	S100A14
CDH11	3.35391e-19	2.1379	1	0.217	6.99827e-15	panin1	CDH1
CDKN2AIP	3.50719e-19	0.889764	0.8	0.102	7.31809e-15	panin1	CDKN2AIP
F11R1	3.66577e-19	1.49617	1	0.198	7.649e-15	panin1	F11R
ANG	4.46512e-19	1.54099	1	0.211	9.31693e-15	panin1	ANG
BX255925.3	5.0345e-19	0.964535	0.933	0.142	1.0505e-14	panin1	BX255925.3
DDC	5.27412e-19	0.38703	0.333	0.018	1.1005e-14	panin1	DDC
CCDC183	5.27412e-19	0.386679	0.333	0.018	1.1005e-14	panin1	CCDC183
ANKRD37	5.55857e-19	1.12684	0.8	0.108	1.15985e-14	panin1	ANKRD37
DUOXA21	5.63705e-19	1.35572	0.867	0.13	1.17623e-14	panin1	DUOXA2
RCOR1	5.84926e-19	0.768098	0.867	0.115	1.22051e-14	panin1	RCOR1
TACSTD21	6.30885e-19	2.44501	1	0.222	1.3164e-14	panin1	TACSTD2
HPCAL11	7.26655e-19	1.59479	1	0.21	1.51624e-14	panin1	HPCAL1
EPHA21	7.70018e-19	1.71158	1	0.211	1.60672e-14	panin1	EPHA2
CLDN11	9.03507e-19	1.28223	0.867	0.133	1.88526e-14	panin1	CLDN1
DSP	9.49888e-19	1.89212	1	0.226	1.98204e-14	panin1	DSP
MALL	1.15675e-18	3.02798	1	0.244	2.41368e-14	panin1	MALL
LRR1	1.16333e-18	0.544408	0.533	0.046	2.42739e-14	panin1	LRR1
GALNT121	1.17602e-18	0.671094	0.667	0.07	2.45387e-14	panin1	GALNT12
[truncated: 3,533 more rows]

## Sheet: HT259P1_ST_DEG
gene1	p_val	avg_log2FC	pct.1	pct.2	p_val_adj	cluster	gene
SFRP2	5.70194e-95	2.43858	0.999	0.836	1.25312e-90	tumor	SFRP2
CCDC80	3.11492e-87	2.02311	0.988	0.559	6.84566e-83	tumor	CCDC80
CCN1	2.2158e-85	2.44517	0.98	0.544	4.86967e-81	tumor	CCN1
TAGLN	3.71713e-85	1.61317	0.999	0.872	8.16914e-81	tumor	TAGLN
COL1A2	3.33652e-82	1.90461	1	0.985	7.33266e-78	tumor	COL1A2
CCN2	6.52895e-82	2.08088	0.999	0.867	1.43487e-77	tumor	CCN2
COL1A1	7.85371e-80	1.86684	1	0.985	1.72601e-75	tumor	COL1A1
SERPINE1	2.41943e-79	2.50167	0.981	0.651	5.31717e-75	tumor	SERPINE1
COL3A1	1.02687e-78	1.98937	1	0.933	2.25675e-74	tumor	COL3A1
THBS1	3.66668e-77	1.91862	0.969	0.554	8.05825e-73	tumor	THBS1
MGP	1.81716e-76	1.59776	1	0.923	3.99357e-72	tumor	MGP
ACTB	1.24743e-71	0.985648	1	1	2.74147e-67	tumor	ACTB
SPARC	2.09525e-70	1.57569	1	0.949	4.60474e-66	tumor	SPARC
COL6A3	6.70441e-67	1.60336	0.983	0.662	1.47343e-62	tumor	COL6A3
IGLC1	9.69598e-67	3.38962	0.899	0.359	2.13088e-62	tumor	IGLC1
LUM	3.04046e-64	1.32791	0.999	0.882	6.68202e-60	tumor	LUM
NNMT	7.80559e-63	1.17105	0.999	0.913	1.71544e-58	tumor	NNMT
MMP2	2.97266e-61	1.27767	0.993	0.749	6.53301e-57	tumor	MMP2
COL6A1	3.61961e-60	1.14366	0.997	0.79	7.95482e-56	tumor	COL6A1
GADD45B	3.70648e-59	1.60096	0.959	0.579	8.14573e-55	tumor	GADD45B
ACTA2	3.09686e-58	1.31576	0.993	0.897	6.80597e-54	tumor	ACTA2
FOSB	6.60781e-57	2.21129	0.892	0.472	1.4522e-52	tumor	FOSB
CTSK	1.52943e-54	1.3968	0.973	0.621	3.36124e-50	tumor	CTSK
VIM	4.67327e-52	1.04637	1	0.872	1.02704e-47	tumor	VIM
HTRA1	5.12967e-51	1.2445	0.967	0.672	1.12735e-46	tumor	HTRA1
C3	1.05211e-49	1.2668	0.997	0.867	2.31221e-45	tumor	C3
NR4A1	3.64995e-49	1.36761	0.974	0.769	8.0215e-45	tumor	NR4A1
COL5A1	7.46532e-49	1.16702	0.971	0.723	1.64065e-44	tumor	COL5A1
FBN1	1.08208e-48	1.18104	0.903	0.456	2.37808e-44	tumor	FBN1
CNN1	2.44651e-48	1.26147	0.77	0.251	5.37669e-44	tumor	CNN1
THBS2	3.78235e-48	1.30912	0.938	0.605	8.31247e-44	tumor	THBS2
COL8A1	6.80989e-48	1.34179	0.789	0.262	1.49661e-43	tumor	COL8A1
COL14A1	1.13767e-46	1.09306	0.895	0.467	2.50026e-42	tumor	COL14A1
SERPINH1	6.1795e-46	1.00714	0.955	0.651	1.35807e-41	tumor	SERPINH1
FBLN1	1.8877e-45	1.09133	0.995	0.769	4.14859e-41	tumor	FBLN1
COL6A2	2.9058e-45	0.958607	0.997	0.815	6.38607e-41	tumor	COL6A2
COL5A2	2.07372e-44	1.23479	0.921	0.544	4.55742e-40	tumor	COL5A2
IGLC2	2.66458e-44	2.15425	0.968	0.815	5.85595e-40	tumor	IGLC2
TUBA1A	2.8175e-44	0.943999	0.973	0.738	6.19203e-40	tumor	TUBA1A
VCAN	5.29103e-44	1.1357	0.94	0.579	1.16281e-39	tumor	VCAN
FSTL1	1.75113e-43	1.04822	0.958	0.667	3.84846e-39	tumor	FSTL1
DCN	2.07903e-43	1.00462	0.999	0.856	4.56909e-39	tumor	DCN
TNFRSF12A	1.74878e-42	1.06599	0.906	0.538	3.84329e-38	tumor	TNFRSF12A
LGALS1	7.94026e-42	0.850215	1	0.933	1.74503e-37	tumor	LGALS1
DUSP1	2.46381e-41	1.30485	0.97	0.831	5.4147e-37	tumor	DUSP1
DPYSL3	2.74574e-41	1.00741	0.842	0.395	6.03432e-37	tumor	DPYSL3
TIMP3	4.12779e-40	1.19119	0.976	0.774	9.07164e-36	tumor	TIMP3
ID3	6.52587e-40	0.973818	0.916	0.569	1.43419e-35	tumor	ID3
FN1	1.29137e-39	1.51463	0.986	0.867	2.83803e-35	tumor	FN1
IGHG1	2.46947e-38	1.50687	0.932	0.595	5.42716e-34	tumor	IGHG1
HLA-DRA	2.47439e-38	1.22321	0.992	0.887	5.43797e-34	tumor	HLA-DRA
ITGA5	4.39646e-38	1.18498	0.803	0.374	9.66209e-34	tumor	ITGA5
SERPINF1	2.50368e-37	0.837599	0.998	0.826	5.50233e-33	tumor	SERPINF1
LMCD1	3.82909e-37	1.03905	0.834	0.482	8.41518e-33	tumor	LMCD1
SPON1	5.44094e-37	1.00377	0.751	0.303	1.19575e-32	tumor	SPON1
FBLN2	6.72892e-37	0.87198	0.953	0.6	1.47881e-32	tumor	FBLN2
UBC	5.90611e-36	0.587274	1	1	1.29799e-31	tumor	UBC
IGFBP4	1.17603e-35	0.917342	0.997	0.903	2.58455e-31	tumor	IGFBP4
AEBP1	1.88336e-35	0.859403	0.997	0.903	4.13906e-31	tumor	AEBP1
EFEMP1	3.30628e-35	0.977839	0.739	0.287	7.26621e-31	tumor	EFEMP1
ELN	2.57581e-34	0.950243	0.924	0.595	5.66085e-30	tumor	ELN
SFRP4	5.16497e-34	0.894207	0.98	0.749	1.13511e-29	tumor	SFRP4
EGR1	7.8952e-34	0.962707	0.82	0.482	1.73513e-29	tumor	EGR1
GREM1	1.9451e-33	1.48862	0.645	0.231	4.27475e-29	tumor	GREM1
C11orf96	3.42646e-33	1.06063	0.987	0.8	7.53034e-29	tumor	C11orf96
CRISPLD2	1.7047e-32	0.843786	0.925	0.656	3.74642e-28	tumor	CRISPLD2
CILP	1.78093e-32	1.01375	0.502	0.041	3.91395e-28	tumor	CILP
FLNA	4.41084e-32	0.741024	0.999	0.856	9.6937e-28	tumor	FLNA
TGFB3	1.14627e-31	0.922441	0.714	0.292	2.51915e-27	tumor	TGFB3
LOXL1	1.76967e-31	0.993048	0.821	0.482	3.88921e-27	tumor	LOXL1
HLA-DPA1	4.62741e-31	0.919596	0.964	0.677	1.01696e-26	tumor	HLA-DPA1
CTHRC1	1.61875e-30	1.12867	0.772	0.426	3.55753e-26	tumor	CTHRC1
INHBA	2.78058e-30	1.10263	0.661	0.262	6.11088e-26	tumor	INHBA
SOCS3	5.03479e-30	0.97811	0.685	0.262	1.1065e-25	tumor	SOCS3
SEMA3C	1.36277e-29	0.84803	0.75	0.359	2.99496e-25	tumor	SEMA3C
TUBB6	1.48842e-29	0.820677	0.781	0.431	3.2711e-25	tumor	TUBB6
IGLC3	2.76618e-29	1.22347	0.861	0.549	6.07923e-25	tumor	IGLC3
CFD	8.69489e-29	0.915605	0.802	0.421	1.91088e-24	tumor	CFD
IGKC	2.4818e-28	0.999403	0.992	0.974	5.45424e-24	tumor	IGKC
FNDC1	2.72029e-28	0.986711	0.64	0.236	5.97838e-24	tumor	FNDC1
RARRES2	4.26031e-28	0.694702	0.995	0.867	9.36289e-24	tumor	RARRES2
CNN3	9.5777e-28	0.761683	0.813	0.446	2.10489e-23	tumor	CNN3
COL12A1	1.41954e-27	1.00578	0.654	0.272	3.11972e-23	tumor	COL12A1
SULF2	1.51553e-27	0.878679	0.72	0.431	3.33068e-23	tumor	SULF2
CD74	1.86455e-27	0.82384	0.999	0.908	4.09772e-23	tumor	CD74
CSRNP1	2.29225e-27	0.863711	0.685	0.323	5.03767e-23	tumor	CSRNP1
SPARCL1	4.44771e-27	0.777958	0.949	0.656	9.77473e-23	tumor	SPARCL1
OLFML3	5.39168e-27	0.754183	0.846	0.538	1.18493e-22	tumor	OLFML3
CEBPB	6.26476e-27	0.720068	0.973	0.892	1.37681e-22	tumor	CEBPB
CD99	9.63663e-27	0.61443	0.994	0.964	2.11784e-22	tumor	CD99
IGF1	1.725e-26	0.881776	0.451	0.051	3.79102e-22	tumor	IGF1
PALLD	2.0048e-26	0.764909	0.857	0.59	4.40595e-22	tumor	PALLD
SPHK1	2.20237e-26	0.92351	0.656	0.313	4.84015e-22	tumor	SPHK1
PIM1	2.95084e-26	0.883184	0.586	0.21	6.48506e-22	tumor	PIM1
EMP1	4.04911e-26	0.833971	0.913	0.749	8.89874e-22	tumor	EMP1
MXRA5	4.20109e-26	0.854449	0.802	0.569	9.23274e-22	tumor	MXRA5
EMP3	4.62542e-26	0.703915	0.786	0.467	1.01653e-21	tumor	EMP3
MMP19	5.84723e-26	0.862625	0.597	0.215	1.28504e-21	tumor	MMP19
OLFML2B	6.26987e-26	0.813601	0.627	0.231	1.37793e-21	tumor	OLFML2B
MYADM	7.27359e-26	0.764841	0.776	0.426	1.59852e-21	tumor	MYADM
ZFP36L1	1.23396e-25	0.7822	0.885	0.692	2.71188e-21	tumor	ZFP36L1
PRRX1	1.30962e-25	0.746978	0.537	0.138	2.87815e-21	tumor	PRRX1
TIMP2	2.34506e-25	0.579006	0.992	0.969	5.15373e-21	tumor	TIMP2
CAVIN1	4.24239e-25	0.646657	0.917	0.626	9.32349e-21	tumor	CAVIN1
COLEC12	1.2463e-24	0.69682	0.421	0.041	2.739e-20	tumor	COLEC12
CCN5	1.80636e-24	0.760143	0.425	0.046	3.96984e-20	tumor	CCN5
HLA-DRB1	1.95501e-24	0.743932	0.995	0.831	4.29652e-20	tumor	HLA-DRB1
GPNMB	1.96299e-24	0.933303	0.92	0.595	4.31405e-20	tumor	GPNMB
ZYX	2.5126e-24	0.644072	0.904	0.738	5.52194e-20	tumor	ZYX
CCL2	4.23973e-24	1.13978	0.531	0.154	9.31766e-20	tumor	CCL2
LRP1	6.71219e-24	0.616631	0.995	0.887	1.47514e-19	tumor	LRP1
TUBA1B	6.90316e-24	0.51647	0.998	0.995	1.51711e-19	tumor	TUBA1B
HLA-DQA1	7.26751e-24	0.883866	0.82	0.497	1.59718e-19	tumor	HLA-DQA1
MEDAG	8.67444e-24	0.726862	0.412	0.041	1.90638e-19	tumor	MEDAG
JUN	8.72369e-24	0.706457	0.766	0.477	1.91721e-19	tumor	JUN
C1S	9.2929e-24	0.620187	0.997	0.805	2.0423e-19	tumor	C1S
PTGIS	1.08822e-23	0.736555	0.669	0.313	2.39158e-19	tumor	PTGIS
GAS1	1.35684e-23	0.733899	0.459	0.087	2.98193e-19	tumor	GAS1
PRSS23	1.83761e-23	0.71848	0.715	0.354	4.03852e-19	tumor	PRSS23
HLA-DPB1	3.01837e-23	0.772626	0.985	0.779	6.63347e-19	tumor	HLA-DPB1
TUBB	3.39882e-23	0.5415	0.973	0.892	7.46958e-19	tumor	TUBB
ISLR	3.86083e-23	0.667206	0.991	0.856	8.48495e-19	tumor	ISLR
CNN2	3.9259e-23	0.600602	0.962	0.856	8.62795e-19	tumor	CNN2
PXDC1	4.31386e-23	0.77843	0.643	0.308	9.48058e-19	tumor	PXDC1
EGR3	4.4879e-23	0.825682	0.541	0.179	9.86305e-19	tumor	EGR3
LAMP5	4.55436e-23	0.747841	0.626	0.282	1.00091e-18	tumor	LAMP5
ABL2	1.3289e-22	0.812137	0.564	0.236	2.92052e-18	tumor	ABL2
MFAP2	1.47822e-22	0.659707	0.874	0.61	3.24869e-18	tumor	MFAP2
CALD1	2.24237e-22	0.620386	0.962	0.738	4.92805e-18	tumor	CALD1
EMILIN1	2.42234e-22	0.624016	0.968	0.728	5.32357e-18	tumor	EMILIN1
FMOD	3.7915e-22	0.674882	0.817	0.528	8.33258e-18	tumor	FMOD
H19	5.08386e-22	0.786566	0.488	0.128	1.11728e-17	tumor	H19
GEM	5.43726e-22	0.735797	0.581	0.221	1.19495e-17	tumor	GEM
MXRA8	1.23406e-21	0.609792	0.987	0.821	2.71208e-17	tumor	MXRA8
BOC	2.33766e-21	0.669158	0.695	0.359	5.13747e-17	tumor	BOC
HLA-DQB1	7.03756e-21	0.719251	0.821	0.533	1.54664e-16	tumor	HLA-DQB1
CYTOR	1.80371e-20	0.73244	0.71	0.426	3.96402e-16	tumor	CYTOR
OSR1	2.04657e-20	0.884021	0.407	0.072	4.49774e-16	tumor	OSR1
IGHG3	2.19849e-20	0.473073	0.919	0.728	4.83161e-16	tumor	IGHG3
MFAP5	2.46167e-20	0.72936	0.49	0.138	5.41e-16	tumor	MFAP5
LAPTM5	5.88285e-20	0.716226	0.882	0.615	1.29287e-15	tumor	LAPTM5
FTL	7.47108e-20	0.631052	1	1	1.64192e-15	tumor	FTL
CLIC4	1.11423e-19	0.658128	0.63	0.349	2.44875e-15	tumor	CLIC4
PMP22	1.34065e-19	0.602069	0.793	0.487	2.94635e-15	tumor	PMP22
MRGPRF	1.37923e-19	0.605161	0.505	0.169	3.03113e-15	tumor	MRGPRF
NFATC1	1.73629e-19	0.728145	0.523	0.195	3.81584e-15	tumor	NFATC1
MRC2	1.81054e-19	0.561046	0.915	0.636	3.97901e-15	tumor	MRC2
CILP2	4.21631e-19	0.663009	0.434	0.108	9.2662e-15	tumor	CILP2
THBS4	5.17151e-19	0.705076	0.664	0.364	1.13654e-14	tumor	THBS4
PLA2G2A	7.35147e-19	0.95763	0.329	0.021	1.61563e-14	tumor	PLA2G2A
PCOLCE	8.20478e-19	0.55702	0.96	0.713	1.80317e-14	tumor	PCOLCE
SRF	9.56146e-19	0.606838	0.591	0.282	2.10132e-14	tumor	SRF
PDLIM3	9.80456e-19	0.767707	0.572	0.272	2.15475e-14	tumor	PDLIM3
COL16A1	1.14615e-18	0.589369	0.931	0.744	2.51889e-14	tumor	COL16A1
CSRP1	1.29515e-18	0.558095	0.964	0.918	2.84635e-14	tumor	CSRP1
SLC19A2	2.37966e-18	0.640818	0.472	0.149	5.22978e-14	tumor	SLC19A2
THY1	4.3637e-18	0.50977	0.989	0.826	9.59011e-14	tumor	THY1
IGHG4	5.57975e-18	0.61881	0.838	0.585	1.22626e-13	tumor	IGHG4
SLIT3	5.75752e-18	0.683728	0.431	0.118	1.26533e-13	tumor	SLIT3
PLXDC2	9.18625e-18	0.596862	0.675	0.395	2.01886e-13	tumor	PLXDC2
MYL9	1.08898e-17	0.565179	0.998	0.903	2.39325e-13	tumor	MYL9
KLF6	1.09747e-17	0.612543	0.86	0.662	2.41191e-13	tumor	KLF6
CALU	1.45997e-17	0.660446	0.676	0.431	3.20857e-13	tumor	CALU
CXCL12	1.46034e-17	0.655286	0.491	0.185	3.20938e-13	tumor	CXCL12
TYROBP	1.73304e-17	0.65525	0.918	0.656	3.8087e-13	tumor	TYROBP
CCDC71L	1.84136e-17	0.743263	0.537	0.262	4.04675e-13	tumor	CCDC71L
NFKBIA	2.23432e-17	0.563696	0.824	0.61	4.91037e-13	tumor	NFKBIA
COMP	3.89569e-17	0.730693	0.953	0.826	8.56155e-13	tumor	COMP
SULF1	4.48155e-17	0.733116	0.725	0.456	9.84911e-13	tumor	SULF1
MMP9	4.67811e-17	0.964585	0.355	0.062	1.02811e-12	tumor	MMP9
APOE	1.00308e-16	0.938849	0.991	0.923	2.20447e-12	tumor	APOE
C1QA	1.39228e-16	0.5704	0.932	0.667	3.05982e-12	tumor	C1QA
TGFB1I1	1.79517e-16	0.540213	0.713	0.431	3.94524e-12	tumor	TGFB1I1
CCN4	1.94429e-16	0.539774	0.442	0.144	4.27297e-12	tumor	CCN4
RNASE1	2.01182e-16	0.861139	0.905	0.795	4.42139e-12	tumor	RNASE1
MARVELD1	2.0526e-16	0.545822	0.731	0.462	4.511e-12	tumor	MARVELD1
LOX	2.55207e-16	0.611788	0.501	0.21	5.60868e-12	tumor	LOX
SLC2A3	2.93362e-16	0.666929	0.514	0.231	6.44721e-12	tumor	SLC2A3
IGHG2	3.92143e-16	1.27139	0.442	0.138	8.61812e-12	tumor	IGHG2
DLC1	4.5093e-16	0.523781	0.462	0.159	9.91009e-12	tumor	DLC1
C1QTNF3	5.61358e-16	0.709967	0.459	0.164	1.2337e-11	tumor	C1QTNF3
MT2A	5.74325e-16	0.537613	1	0.949	1.26219e-11	tumor	MT2A
COPZ2	6.85434e-16	0.582089	0.585	0.313	1.50638e-11	tumor	COPZ2
CDKN1A	7.11306e-16	0.587635	0.758	0.538	1.56324e-11	tumor	CDKN1A
CCL19	7.6172e-16	1.11849	0.393	0.108	1.67403e-11	tumor	CCL19
COL11A1	7.86738e-16	0.834716	0.468	0.179	1.72901e-11	tumor	COL11A1
CMTM3	8.63848e-16	0.560516	0.631	0.364	1.89848e-11	tumor	CMTM3
PSAP	1.77791e-15	0.522655	1	1	3.90731e-11	tumor	PSAP
JUNB	1.97107e-15	0.57251	0.976	0.928	4.33182e-11	tumor	JUNB
TPM2	2.27878e-15	0.554874	0.98	0.805	5.00808e-11	tumor	TPM2
RPL17	2.46424e-15	0.338034	1	1	5.41566e-11	tumor	RPL17
PDGFRL	2.64372e-15	0.547379	0.425	0.149	5.81011e-11	tumor	PDGFRL
LHFPL6	3.44279e-15	0.566417	0.58	0.303	7.56622e-11	tumor	LHFPL6
IFI30	3.97044e-15	1.03177	0.838	0.605	8.72584e-11	tumor	IFI30
EFEMP2	4.87643e-15	0.474835	0.828	0.538	1.07169e-10	tumor	EFEMP2
JUND	5.0988e-15	0.527707	0.95	0.892	1.12056e-10	tumor	JUND
TPM4	5.147e-15	0.515011	0.968	0.923	1.13116e-10	tumor	TPM4
PODN	6.4967e-15	0.525031	0.805	0.564	1.42778e-10	tumor	PODN
FILIP1L	6.61032e-15	0.560842	0.548	0.272	1.45275e-10	tumor	FILIP1L
CD276	7.69781e-15	0.526108	0.688	0.462	1.69175e-10	tumor	CD276
NFATC2	8.16128e-15	0.555619	0.371	0.097	1.7936e-10	tumor	NFATC2
GJA1	8.81552e-15	0.550739	0.434	0.149	1.93739e-10	tumor	GJA1
ALDH1B1	1.01476e-14	0.455342	0.352	0.077	2.23014e-10	tumor	ALDH1B1
IL1R1	1.29672e-14	0.507831	0.593	0.308	2.84981e-10	tumor	IL1R1
ADAM12	1.29718e-14	0.427539	0.267	0.015	2.8508e-10	tumor	ADAM12
BASP1	1.5996e-14	0.541537	0.455	0.179	3.51545e-10	tumor	BASP1
MXRA7	1.71358e-14	0.475526	0.757	0.523	3.76594e-10	tumor	MXRA7
RAB31	1.77583e-14	0.592197	0.674	0.477	3.90274e-10	tumor	RAB31
PDLIM7	1.98125e-14	0.475886	0.873	0.744	4.3542e-10	tumor	PDLIM7
CDH11	3.22052e-14	0.571802	0.659	0.364	7.07773e-10	tumor	CDH11
DPT	4.54135e-14	0.587384	0.531	0.246	9.98052e-10	tumor	DPT
RPS6	4.99392e-14	0.314557	1	1	1.09751e-09	tumor	RPS6
PI16	6.10647e-14	0.647201	0.254	0.015	1.34202e-09	tumor	PI16
IGHA1	8.81732e-14	0.933298	0.884	0.749	1.93778e-09	tumor	IGHA1
COL10A1	1.03012e-13	0.668417	0.722	0.492	2.26389e-09	tumor	COL10A1
ITPRIP	1.33797e-13	0.507484	0.487	0.231	2.94045e-09	tumor	ITPRIP
ASPN	1.96621e-13	0.631262	0.654	0.39	4.32114e-09	tumor	ASPN
CTSB	2.20692e-13	0.656036	0.996	0.99	4.85015e-09	tumor	CTSB
GADD45A	2.41665e-13	0.56911	0.624	0.4	5.31108e-09	tumor	GADD45A
CTSL	3.36717e-13	0.671087	0.696	0.503	7.40002e-09	tumor	CTSL
SFRP1	3.38617e-13	0.49526	0.267	0.031	7.44179e-09	tumor	SFRP1
SRGN	3.67904e-13	0.764526	0.623	0.379	8.08543e-09	tumor	SRGN
APOC1	5.34454e-13	1.07703	0.936	0.821	1.17457e-08	tumor	APOC1
METRNL	5.83195e-13	0.536291	0.559	0.313	1.28169e-08	tumor	METRNL
MSN	6.3786e-13	0.493722	0.744	0.595	1.40183e-08	tumor	MSN
SMTN	6.41781e-13	0.502	0.565	0.308	1.41044e-08	tumor	SMTN
RGS16	6.47974e-13	0.649049	0.339	0.092	1.42405e-08	tumor	RGS16
C1R	9.08759e-13	0.448272	0.996	0.841	1.99718e-08	tumor	C1R
VEGFB	1.11245e-12	0.412642	0.964	0.821	2.44482e-08	tumor	VEGFB
CYP1B1	1.41644e-12	0.458228	0.481	0.215	3.11291e-08	tumor	CYP1B1
HLA-DMB	1.45296e-12	0.628556	0.558	0.308	3.19317e-08	tumor	HLA-DMB
KCNMA1	1.97772e-12	0.490111	0.42	0.174	4.34644e-08	tumor	KCNMA1
PTMS	1.99357e-12	0.413217	0.969	0.785	4.38127e-08	tumor	PTMS
NFIB	2.22078e-12	0.490958	0.448	0.21	4.88061e-08	tumor	NFIB
NR4A3	2.25169e-12	0.506919	0.402	0.154	4.94855e-08	tumor	NR4A3
NEDD9	2.33249e-12	0.578229	0.608	0.415	5.12612e-08	tumor	NEDD9
CRTAP	2.54666e-12	0.428869	0.87	0.672	5.5968e-08	tumor	CRTAP
AKAP12	2.58385e-12	0.501845	0.57	0.338	5.67853e-08	tumor	AKAP12
ARID5B	4.17046e-12	0.464588	0.48	0.231	9.16543e-08	tumor	ARID5B
ID4	5.00579e-12	0.451308	0.34	0.103	1.10012e-07	tumor	ID4
NBL1	5.37937e-12	0.381403	0.994	1	1.18222e-07	tumor	NBL1
ACTN1	6.63227e-12	0.507575	0.776	0.641	1.45757e-07	tumor	ACTN1
CPXM1	6.68919e-12	0.458853	0.433	0.19	1.47008e-07	tumor	CPXM1
ANTXR1	7.62199e-12	0.52232	0.681	0.503	1.67508e-07	tumor	ANTXR1
FHL3	9.39758e-12	0.435145	0.507	0.262	2.06531e-07	tumor	FHL3
ICAM1	1.01696e-11	0.713137	0.521	0.297	2.23498e-07	tumor	ICAM1
CERCAM	1.02273e-11	0.438406	0.714	0.472	2.24765e-07	tumor	CERCAM
FIBIN	1.13106e-11	0.472308	0.383	0.144	2.48572e-07	tumor	FIBIN
HLA-DMA	1.33142e-11	0.487932	0.691	0.467	2.92607e-07	tumor	HLA-DMA
EPYC	1.43241e-11	0.417283	0.203	0.005	3.14802e-07	tumor	EPYC
PRELP	1.95757e-11	0.432502	0.904	0.723	4.30215e-07	tumor	PRELP
IGHM	1.97402e-11	0.851404	0.744	0.569	4.3383e-07	tumor	IGHM
PLAU	2.09742e-11	0.590127	0.506	0.277	4.60949e-07	tumor	PLAU
LAMA4	2.20331e-11	0.462438	0.559	0.318	4.84222e-07	tumor	LAMA4
FAP	2.682e-11	0.487993	0.498	0.272	5.89422e-07	tumor	FAP
POSTN	3.04428e-11	0.987479	0.415	0.2	6.69041e-07	tumor	POSTN
ITGB5	3.05144e-11	0.458528	0.927	0.877	6.70614e-07	tumor	ITGB5
PXDN	3.07783e-11	0.402386	0.367	0.133	6.76415e-07	tumor	PXDN
BAG2	3.32977e-11	0.358132	0.259	0.046	7.31784e-07	tumor	BAG2
VGLL3	5.24491e-11	0.374034	0.307	0.087	1.15267e-06	tumor	VGLL3
PNOC	5.34915e-11	0.389146	0.202	0.01	1.17558e-06	tumor	PNOC
SLC12A8	6.10334e-11	0.394017	0.365	0.133	1.34133e-06	tumor	SLC12A8
AIF1	7.05799e-11	0.504489	0.581	0.364	1.55113e-06	tumor	AIF1
TSC22D2	8.36342e-11	0.41199	0.321	0.103	1.83803e-06	tumor	TSC22D2
ARID5A	8.36588e-11	0.455399	0.529	0.308	1.83857e-06	tumor	ARID5A
MATN3	8.7904e-11	0.428441	0.466	0.221	1.93187e-06	tumor	MATN3
ZNF469	9.1621e-11	0.337587	0.244	0.041	2.01356e-06	tumor	ZNF469
GM2A	9.3393e-11	0.551401	0.621	0.405	2.0525e-06	tumor	GM2A
PLN	1.10624e-10	0.387891	0.308	0.092	2.43119e-06	tumor	PLN
ABL1	1.14604e-10	0.439484	0.526	0.318	2.51865e-06	tumor	ABL1
FERMT2	1.15777e-10	0.429659	0.424	0.2	2.54443e-06	tumor	FERMT2
PLEKHO1	1.30013e-10	0.3955	0.591	0.359	2.85729e-06	tumor	PLEKHO1
SERPING1	1.30276e-10	0.367538	0.995	0.856	2.86309e-06	tumor	SERPING1
C1QB	1.3792e-10	0.459032	0.932	0.754	3.03106e-06	tumor	C1QB
FGF7	1.63584e-10	0.376737	0.306	0.092	3.59509e-06	tumor	FGF7
LSP1	1.68201e-10	0.494786	0.524	0.308	3.69656e-06	tumor	LSP1
ANXA1	1.787e-10	0.404556	0.853	0.692	3.92729e-06	tumor	ANXA1
OGN	1.92304e-10	0.421424	0.359	0.133	4.22627e-06	tumor	OGN
HBB	2.13935e-10	1.65861	0.232	0.036	4.70165e-06	tumor	HBB
AMOTL2	2.20395e-10	0.396316	0.348	0.128	4.84362e-06	tumor	AMOTL2
SLC43A3	2.3713e-10	0.388063	0.343	0.128	5.21141e-06	tumor	SLC43A3
DCUN1D3	2.37226e-10	0.416087	0.367	0.154	5.21352e-06	tumor	DCUN1D3
AKR1B1	2.37929e-10	0.48718	0.593	0.374	5.22896e-06	tumor	AKR1B1
GLIPR1	2.55752e-10	0.404093	0.414	0.2	5.62066e-06	tumor	GLIPR1
TNFAIP8L3	3.08626e-10	0.359951	0.228	0.036	6.78268e-06	tumor	TNFAIP8L3
ADAMTS1	3.28767e-10	0.5123	0.428	0.205	7.22531e-06	tumor	ADAMTS1
C7	3.31903e-10	0.466045	0.882	0.636	7.29422e-06	tumor	C7
FTH1	3.41711e-10	0.379964	1	1	7.50978e-06	tumor	FTH1
ISM1	3.54623e-10	0.368462	0.306	0.097	7.79355e-06	tumor	ISM1
ALOX5AP	3.93598e-10	0.543799	0.526	0.313	8.6501e-06	tumor	ALOX5AP
GNG11	3.99157e-10	0.466818	0.596	0.4	8.77228e-06	tumor	GNG11
LRRC15	4.47606e-10	0.379724	0.3	0.092	9.83703e-06	tumor	LRRC15
CAV1	4.88221e-10	0.458328	0.43	0.215	1.07296e-05	tumor	CAV1
TPP1	5.70772e-10	0.438354	0.528	0.313	1.25438e-05	tumor	TPP1
HMGN2	6.41208e-10	0.344712	0.893	0.764	1.40918e-05	tumor	HMGN2
C1QC	6.6841e-10	0.449449	0.751	0.544	1.46896e-05	tumor	C1QC
TMEM119	7.42846e-10	0.454407	0.817	0.646	1.63255e-05	tumor	TMEM119
DUSP5	8.33936e-10	0.415279	0.407	0.19	1.83274e-05	tumor	DUSP5
TNXB	1.18015e-09	0.474237	0.53	0.313	2.59361e-05	tumor	TNXB
FGFR1	1.25311e-09	0.381515	0.63	0.41	2.75395e-05	tumor	FGFR1
CD52	1.32683e-09	0.71709	0.59	0.374	2.91598e-05	tumor	CD52
MCL1	1.38823e-09	0.344419	0.946	0.872	3.05091e-05	tumor	MCL1
FSCN1	1.48496e-09	0.409675	0.484	0.272	3.2635e-05	tumor	FSCN1
PLAUR	1.60538e-09	0.52133	0.556	0.385	3.52815e-05	tumor	PLAUR
MOXD1	2.03496e-09	0.408271	0.529	0.313	4.47223e-05	tumor	MOXD1
GNAI2	2.2706e-09	0.32098	0.914	0.795	4.99009e-05	tumor	GNAI2
SH3PXD2A	2.34605e-09	0.421256	0.49	0.282	5.15591e-05	tumor	SH3PXD2A
TLN1	2.40478e-09	0.351697	0.758	0.554	5.28499e-05	tumor	TLN1
BGN	2.64766e-09	0.386116	0.998	0.923	5.81876e-05	tumor	BGN
HCFC1R1	3.09258e-09	0.347704	0.871	0.697	6.79657e-05	tumor	HCFC1R1
FCER1G	3.50916e-09	0.535811	0.59	0.379	7.71208e-05	tumor	FCER1G
IL32	3.657e-09	0.385218	0.793	0.595	8.03699e-05	tumor	IL32
TYMP	3.67561e-09	0.431239	0.817	0.656	8.07789e-05	tumor	TYMP
CHRDL1	3.71575e-09	0.322166	0.232	0.051	8.16611e-05	tumor	CHRDL1
SMOC2	3.72714e-09	0.46684	0.607	0.421	8.19113e-05	tumor	SMOC2
GAS7	4.4649e-09	0.350879	0.378	0.174	9.8125e-05	tumor	GAS7
OMD	4.97777e-09	0.378092	0.312	0.118	0.000109397	tumor	OMD
PDLIM4	5.86069e-09	0.41567	0.664	0.513	0.0001288	tumor	PDLIM4
RGCC	6.43901e-09	0.442427	0.666	0.497	0.00014151	tumor	RGCC
MMP14	6.50389e-09	0.424475	0.563	0.374	0.000142936	tumor	MMP14
FCGR2A	6.57971e-09	0.456415	0.442	0.241	0.000144602	tumor	FCGR2A
DAB2	7.01065e-09	0.375864	0.47	0.262	0.000154073	tumor	DAB2
ZFAND5	7.4396e-09	0.38306	0.842	0.733	0.0001635	tumor	ZFAND5
HBA2	7.79212e-09	1.75866	0.205	0.036	0.000171247	tumor	HBA2
SH3PXD2B	8.3313e-09	0.388485	0.416	0.221	0.000183097	tumor	SH3PXD2B
CAPZB	8.36422e-09	0.345098	0.892	0.862	0.00018382	tumor	CAPZB
GBP1	8.36681e-09	0.340871	0.308	0.113	0.000183877	tumor	GBP1
CPVL	8.68177e-09	0.405486	0.374	0.179	0.000190799	tumor	CPVL
SPOCK1	8.97856e-09	0.317136	0.265	0.082	0.000197322	tumor	SPOCK1
PLIN2	9.22992e-09	0.465118	0.405	0.205	0.000202846	tumor	PLIN2
APLNR	9.58771e-09	0.389775	0.352	0.154	0.000210709	tumor	APLNR
MGAT1	9.7134e-09	0.34907	0.801	0.641	0.000213471	tumor	MGAT1
SGK1	1.05779e-08	0.582757	0.588	0.456	0.000232471	tumor	SGK1
SUGCT	1.05835e-08	0.419474	0.332	0.144	0.000232593	tumor	SUGCT
FKBP10	1.0589e-08	0.361536	0.575	0.359	0.000232713	tumor	FKBP10
SELENOM	1.07606e-08	0.327363	0.971	0.867	0.000236486	tumor	SELENOM
SLC38A2	1.14378e-08	0.392397	0.598	0.421	0.000251368	tumor	SLC38A2
SIRPA	1.16053e-08	0.358093	0.371	0.174	0.000255049	tumor	SIRPA
CD68	1.33919e-08	0.530248	0.792	0.61	0.000294315	tumor	CD68
SAMHD1	1.35051e-08	0.39241	0.433	0.231	0.000296802	tumor	SAMHD1
GFPT2	1.4563e-08	0.35672	0.409	0.21	0.000320052	tumor	GFPT2
PLAC9	1.52646e-08	0.404706	0.682	0.482	0.000335469	tumor	PLAC9
PYCR1	1.63698e-08	0.311915	0.3	0.108	0.000359759	tumor	PYCR1
CYBRD1	1.67582e-08	0.34128	0.722	0.538	0.000368296	tumor	CYBRD1
GLIS2	1.852e-08	0.425009	0.575	0.385	0.000407014	tumor	GLIS2
PLOD2	1.93814e-08	0.306508	0.26	0.082	0.000425946	tumor	PLOD2
PLTP	2.11983e-08	0.370596	0.758	0.538	0.000465875	tumor	PLTP
TUBB3	2.14506e-08	0.350656	0.377	0.179	0.00047142	tumor	TUBB3
COTL1	2.45427e-08	0.422152	0.64	0.503	0.000539376	tumor	COTL1
KDM6B	2.74376e-08	0.430853	0.428	0.251	0.000602996	tumor	KDM6B
SLA	2.75164e-08	0.412472	0.379	0.19	0.000604728	tumor	SLA
MMP23B	2.82058e-08	0.343083	0.533	0.333	0.000619879	tumor	MMP23B
SLC11A1	2.94339e-08	0.412662	0.302	0.118	0.00064687	tumor	SLC11A1
PTGFRN	2.97141e-08	0.386788	0.595	0.436	0.000653027	tumor	PTGFRN
CLDN11	3.05885e-08	0.342879	0.348	0.159	0.000672244	tumor	CLDN11
MYH10	3.27496e-08	0.317914	0.315	0.128	0.000719739	tumor	MYH10
PROCR	3.31452e-08	0.327942	0.306	0.123	0.000728433	tumor	PROCR
COLGALT1	3.45207e-08	0.341817	0.652	0.446	0.00075866	tumor	COLGALT1
NUPR1	3.47441e-08	0.350661	0.955	0.769	0.000763571	tumor	NUPR1
LTBP2	3.56277e-08	0.360857	0.761	0.533	0.00078299	tumor	LTBP2
FBXO32	3.79604e-08	0.405589	0.478	0.292	0.000834255	tumor	FBXO32
MARCKS	4.05745e-08	0.424157	0.837	0.749	0.000891706	tumor	MARCKS
PPP1R18	4.1565e-08	0.339968	0.423	0.231	0.000913473	tumor	PPP1R18
SCPEP1	4.30131e-08	0.379084	0.49	0.303	0.000945299	tumor	SCPEP1
SSC5D	4.31219e-08	0.360915	0.508	0.308	0.000947691	tumor	SSC5D
PDGFRA	4.64669e-08	0.37444	0.597	0.41	0.0010212	tumor	PDGFRA
CXCR4	4.73373e-08	0.484491	0.367	0.185	0.00104033	tumor	CXCR4
PER1	4.91046e-08	0.323858	0.863	0.672	0.00107917	tumor	PER1
NEXN	5.1322e-08	0.390585	0.393	0.21	0.0011279	tumor	NEXN
PDPN	5.54681e-08	0.363487	0.415	0.226	0.00121902	tumor	PDPN
HSPB6	6.00921e-08	0.405553	0.53	0.344	0.00132064	tumor	HSPB6
CES1	6.25687e-08	0.343076	0.505	0.313	0.00137507	tumor	CES1
CTSD	6.50207e-08	0.622842	0.999	1	0.00142896	tumor	CTSD
GPX7	6.71351e-08	0.315258	0.375	0.185	0.00147543	tumor	GPX7
C1QTNF6	6.74559e-08	0.3118	0.289	0.113	0.00148248	tumor	C1QTNF6
C5AR1	7.11671e-08	0.357571	0.27	0.097	0.00156404	tumor	C5AR1
WEE1	7.53935e-08	0.365548	0.336	0.159	0.00165692	tumor	WEE1
B4GALT1	8.81916e-08	0.365455	0.64	0.487	0.00193819	tumor	B4GALT1
CHST11	9.35032e-08	0.329585	0.318	0.144	0.00205492	tumor	CHST11
MAN1A1	9.57645e-08	0.402064	0.511	0.349	0.00210462	tumor	MAN1A1
RUNX2	9.86959e-08	0.309936	0.284	0.113	0.00216904	tumor	RUNX2
S100A9	1.01572e-07	0.510974	0.398	0.215	0.00223226	tumor	S100A9
TXNDC5	1.03006e-07	0.411013	0.624	0.523	0.00226377	tumor	TXNDC5
RCN3	1.05832e-07	0.342924	0.693	0.513	0.00232586	tumor	RCN3
STOM	1.10351e-07	0.33602	0.555	0.379	0.00242519	tumor	STOM
PPIC	1.13927e-07	0.41484	0.605	0.477	0.00250378	tumor	PPIC
MS4A6A	1.20847e-07	0.391276	0.412	0.231	0.00265586	tumor	MS4A6A
LMOD1	1.29842e-07	0.385985	0.489	0.318	0.00285354	tumor	LMOD1
SEPTIN11	1.41814e-07	0.399324	0.615	0.472	0.00311664	tumor	SEPTIN11
RAB32	1.4918e-07	0.352669	0.423	0.251	0.00327853	tumor	RAB32
SLIT2	1.50692e-07	0.326561	0.323	0.149	0.00331176	tumor	SLIT2
BMP1	1.52414e-07	0.356701	0.474	0.292	0.0033496	tumor	BMP1
AXL	1.76961e-07	0.366225	0.564	0.385	0.00388907	tumor	AXL
COL18A1	1.88771e-07	0.309497	0.905	0.749	0.00414862	tumor	COL18A1
PEA15	1.97952e-07	0.349233	0.802	0.697	0.00435039	tumor	PEA15
PLK3	2.00769e-07	0.372793	0.548	0.385	0.00441231	tumor	PLK3
SLC15A3	2.0865e-07	0.40043	0.516	0.333	0.00458549	tumor	SLC15A3
CHSY1	2.14884e-07	0.341404	0.379	0.205	0.0047225	tumor	CHSY1
VSIG4	2.3086e-07	0.343798	0.328	0.154	0.00507361	tumor	VSIG4
KIF26B	2.38939e-07	0.302085	0.278	0.113	0.00525117	tumor	KIF26B
MAFF	2.50613e-07	0.386039	0.56	0.415	0.00550771	tumor	MAFF
SOD2	2.71344e-07	0.609185	0.742	0.646	0.00596333	tumor	SOD2
XIRP1	2.8925e-07	0.302108	0.214	0.062	0.00635685	tumor	XIRP1
FRMD6	2.9648e-07	0.35334	0.373	0.205	0.00651574	tumor	FRMD6
ACP5	3.14952e-07	0.646665	0.428	0.262	0.0069217	tumor	ACP5
DAPK3	3.83292e-07	0.346339	0.476	0.308	0.0084236	tumor	DAPK3
SLC20A1	4.11751e-07	0.367986	0.428	0.267	0.00904906	tumor	SLC20A1
VKORC1	4.67522e-07	0.315605	0.846	0.687	0.0102747	tumor	VKORC1
MSR1	5.61008e-07	0.343366	0.321	0.149	0.0123293	tumor	MSR1
ANKH	5.70991e-07	0.36944	0.583	0.426	0.0125487	tumor	ANKH
RGS10	6.43979e-07	0.356256	0.372	0.21	0.0141527	tumor	RGS10
CD163	7.0351e-07	0.341145	0.349	0.179	0.015461	tumor	CD163
AL627171.2	7.98543e-07	0.347185	0.384	0.221	0.0175496	tumor	AL627171.2
MEG3	8.28751e-07	0.358567	0.65	0.487	0.0182135	tumor	MEG3
CD79A	8.50873e-07	0.306616	0.163	0.031	0.0186996	tumor	CD79A
IFITM2	8.92396e-07	0.322895	0.961	0.815	0.0196122	tumor	IFITM2
ATF3	9.19142e-07	0.369218	0.478	0.318	0.0202	tumor	ATF3
MBNL1	9.77098e-07	0.341336	0.51	0.354	0.0214737	tumor	MBNL1
COL8A2	1.04626e-06	0.412343	0.492	0.328	0.0229936	tumor	COL8A2
CCND2	1.17678e-06	0.326265	0.416	0.246	0.0258621	tumor	CCND2
SCUBE2	1.22886e-06	0.328288	0.36	0.195	0.0270067	tumor	SCUBE2
MAF	1.2484e-06	0.307289	0.379	0.215	0.0274361	tumor	MAF
PLBD2	1.31001e-06	0.337338	0.462	0.308	0.0287901	tumor	PLBD2
GASK1B	1.37225e-06	0.355537	0.445	0.287	0.030158	tumor	GASK1B
TGFBI	1.3776e-06	0.400765	0.423	0.272	0.0302754	tumor	TGFBI
NFIX	1.46016e-06	0.319741	0.412	0.241	0.03209	tumor	NFIX
TCEAL4	1.4864e-06	0.337321	0.631	0.503	0.0326665	tumor	TCEAL4
CD14	1.50451e-06	0.384864	0.644	0.508	0.0330646	tumor	CD14
EVL	1.54476e-06	0.303759	0.597	0.421	0.0339492	tumor	EVL
F13A1	1.67766e-06	0.328003	0.397	0.231	0.0368699	tumor	F13A1
RGS1	1.8804e-06	0.513283	0.484	0.349	0.0413256	tumor	RGS1
DDR2	2.01083e-06	0.303759	0.382	0.221	0.044192	tumor	DDR2
ARC	2.07099e-06	0.388594	0.177	0.046	0.0455142	tumor	ARC
KDELR2	2.19516e-06	0.319136	0.809	0.744	0.0482429	tumor	KDELR2
PARVA	2.26323e-06	0.365039	0.59	0.492	0.0497391	tumor	PARVA
RUNX1	2.37968e-06	0.358398	0.661	0.569	0.0522982	tumor	RUNX1
C11orf24	2.39151e-06	0.303692	0.401	0.246	0.0525582	tumor	C11orf24
MRC1	2.44682e-06	0.316198	0.289	0.133	0.0537738	tumor	MRC1
EHD2	2.53786e-06	0.303489	0.542	0.39	0.0557746	tumor	EHD2
ECM1	2.57277e-06	0.321836	0.6	0.462	0.0565419	tumor	ECM1
NREP	3.33458e-06	0.319779	0.474	0.313	0.073284	tumor	NREP
PPP1R15A	3.34702e-06	0.334607	0.543	0.405	0.0735575	tumor	PPP1R15A
MAP7D1	3.36555e-06	0.323235	0.558	0.415	0.0739646	tumor	MAP7D1
ILK	3.39781e-06	0.318125	0.685	0.559	0.0746737	tumor	ILK
SMAP2	3.92575e-06	0.308688	0.425	0.267	0.0862763	tumor	SMAP2
AHNAK	3.96219e-06	0.303737	0.948	0.928	0.0870771	tumor	AHNAK
CD37	4.18508e-06	0.311301	0.363	0.205	0.0919755	tumor	CD37
PRCP	4.48305e-06	0.33335	0.483	0.344	0.098524	tumor	PRCP
AC020916.1	4.54755e-06	0.306668	0.419	0.262	0.0999415	tumor	AC020916.1
CCL5	4.66684e-06	0.301693	0.325	0.164	0.102563	tumor	CCL5
FKBP9	4.76732e-06	0.354355	0.643	0.528	0.104771	tumor	FKBP9
MYLK	4.76982e-06	0.33628	0.509	0.354	0.104826	tumor	MYLK
AOC3	5.19844e-06	0.324887	0.414	0.272	0.114246	tumor	AOC3
RNF130	5.70744e-06	0.360325	0.474	0.333	0.125432	tumor	RNF130
LOXL2	7.62306e-06	0.331273	0.331	0.185	0.167532	tumor	LOXL2
P3H1	7.73939e-06	0.302229	0.46	0.308	0.170089	tumor	P3H1
CD53	9.66916e-06	0.345497	0.326	0.185	0.212499	tumor	CD53
COL4A1	1.2414e-05	0.308548	0.788	0.677	0.272823	tumor	COL4A1
C1QTNF1	1.44533e-05	0.334641	0.45	0.308	0.31764	tumor	C1QTNF1
DES	1.56391e-05	0.344954	0.13	0.026	0.3437	tumor	DES
TACC1	1.61098e-05	0.316339	0.601	0.492	0.354044	tumor	TACC1
SH3BGRL	1.63736e-05	0.308052	0.671	0.59	0.359842	tumor	SH3BGRL
FABP5	1.74848e-05	0.456841	0.356	0.221	0.384262	tumor	FABP5
PECAM1	1.93854e-05	0.311359	0.464	0.313	0.426034	tumor	PECAM1
SDS	1.98826e-05	0.369875	0.209	0.087	0.43696	tumor	SDS
LINC00632	2.29482e-05	0.307132	0.252	0.123	0.504333	tumor	LINC00632
PDLIM5	3.39341e-05	0.328603	0.641	0.554	0.745771	tumor	PDLIM5
ERRFI1	3.93237e-05	0.361934	0.51	0.395	0.864217	tumor	ERRFI1
SLCO2B1	4.08763e-05	0.334651	0.474	0.333	0.898339	tumor	SLCO2B1
HBA1	4.18103e-05	0.96866	0.108	0.015	0.918864	tumor	HBA1
CCL22	4.7972e-05	0.314669	0.186	0.072	1	tumor	CCL22
LHFPL2	5.87998e-05	0.310285	0.386	0.267	1	tumor	LHFPL2
TREM2	6.28531e-05	0.394434	0.46	0.328	1	tumor	TREM2
CTSZ	9.18775e-05	0.313369	0.57	0.451	1	tumor	CTSZ
RGS3	9.48123e-05	0.331762	0.58	0.503	1	tumor	RGS3
OLR1	0.000118331	0.384378	0.221	0.113	1	tumor	OLR1
CCL17	0.000127911	0.377079	0.221	0.108	1	tumor	CCL17
KLF10	0.000228803	0.306163	0.403	0.297	1	tumor	KLF10
NPC2	0.000261096	0.312166	0.963	0.949	1	tumor	NPC2
F3	0.000307757	0.329853	0.517	0.431	1	tumor	F3
JCHAIN	0.00037779	0.543932	0.317	0.2	1	tumor	JCHAIN
VEGFA	0.000810145	0.346603	0.459	0.39	1	tumor	VEGFA
CCL18	0.00185876	0.590932	0.294	0.2	1	tumor	CCL18
VWF	0.00352794	0.358974	0.327	0.236	1	tumor	VWF
IGFL2	0.00690269	0.303625	0.274	0.2	1	tumor	IGFL2
MYC	0.00945704	0.316243	0.533	0.523	1	tumor	MYC
VSIG1	8.9848e-244	1.28911	0.753	0.01	1.97459e-239	panin1	VSIG1
CAPN9	3.09304e-178	0.810213	0.539	0.006	6.79758e-174	panin1	CAPN9
DUOXA2	1.00294e-162	2.38024	0.944	0.07	2.20416e-158	panin1	DUOXA2
AL138930.1	3.20446e-154	0.738697	0.438	0.003	7.04244e-150	panin1	AL138930.1
ANXA10	1.04242e-144	2.33931	0.798	0.05	2.29092e-140	panin1	ANXA10
REG4	1.41823e-142	3.82856	1	0.109	3.11683e-138	panin1	REG4
AC008397.1	3.02322e-142	1.50323	0.831	0.057	6.64412e-138	panin1	AC008397.1
AMN	1.18348e-139	1.12824	0.775	0.046	2.60093e-135	panin1	AMN
PLA2G10	2.07347e-135	1.06949	0.742	0.043	4.55685e-131	panin1	PLA2G10
MUC3A	1.00436e-133	1.51743	0.831	0.062	2.20729e-129	panin1	MUC3A
MUC5AC	1.57314e-133	3.96301	1	0.126	3.45728e-129	panin1	MUC5AC
PHGR1	1.55863e-131	1.21995	0.809	0.057	3.4254e-127	panin1	PHGR1
ST6GALNAC1	1.33158e-126	1.3163	0.742	0.049	2.9264e-122	panin1	ST6GALNAC1
ERN2	2.9988e-122	1.33068	0.809	0.066	6.59045e-118	panin1	ERN2
SCIN	2.88997e-121	1.00267	0.607	0.029	6.35128e-117	panin1	SCIN
FAM3D	4.02347e-119	2.04661	0.978	0.122	8.84238e-115	panin1	FAM3D
VSIG2	2.31015e-118	1.5222	0.854	0.084	5.07702e-114	panin1	VSIG2
PSCA	4.31026e-117	2.9271	1	0.148	9.47265e-113	panin1	PSCA
GJB1	5.36681e-117	0.928484	0.764	0.056	1.17946e-112	panin1	GJB1
TJP3	2.29365e-115	1.08633	0.798	0.066	5.04075e-111	panin1	TJP3
TRIM31	4.99523e-115	1.31258	0.719	0.053	1.0978e-110	panin1	TRIM31
ZG16B	7.48071e-113	0.838831	0.708	0.049	1.64403e-108	panin1	ZG16B
PTPRH	7.59462e-112	1.17187	0.798	0.071	1.66907e-107	panin1	PTPRH
DHRS9	2.766e-110	1.88643	0.82	0.081	6.07885e-106	panin1	DHRS9
SMPD3	3.57754e-110	0.73726	0.584	0.03	7.86236e-106	panin1	SMPD3
ALDOB	1.97012e-109	1.26859	0.73	0.058	4.32973e-105	panin1	ALDOB
CEACAM1	2.20343e-107	0.906799	0.607	0.036	4.84247e-103	panin1	CEACAM1
LINC01819	3.43946e-107	1.27574	0.809	0.078	7.5589e-103	panin1	LINC01819
MMP1	1.21581e-106	1.18197	0.64	0.042	2.67199e-102	panin1	MMP1
ERBB3	1.29851e-106	1.36075	0.787	0.075	2.85374e-102	panin1	ERBB3
MYO7B	2.68948e-105	1.09147	0.73	0.06	5.91067e-101	panin1	MYO7B
DUOX2	8.46657e-105	2.57549	0.854	0.103	1.8607e-100	panin1	DUOX2
B3GALT5	1.35794e-104	1.56419	0.742	0.067	2.98435e-100	panin1	B3GALT5
B3GALT5-AS1	1.63608e-104	0.714463	0.483	0.019	3.59562e-100	panin1	B3GALT5-AS1
PRR15L	1.24117e-103	1.46265	0.809	0.084	2.72771e-99	panin1	PRR15L
PLS1	3.30498e-103	1.18354	0.685	0.053	7.26336e-99	panin1	PLS1
DNAH2	7.39608e-103	0.762976	0.562	0.031	1.62544e-98	panin1	DNAH2
CRACR2B	1.51465e-102	1.27711	0.843	0.093	3.32875e-98	panin1	CRACR2B
PPP1R1B	5.97222e-102	1.2458	0.854	0.093	1.31252e-97	panin1	PPP1R1B
TFF2	2.84313e-101	1.47355	0.82	0.089	6.24834e-97	panin1	TFF2
AP1M2	7.62546e-101	1.02356	0.775	0.075	1.67585e-96	panin1	AP1M2
PCDH20	1.13399e-100	0.588194	0.449	0.016	2.49217e-96	panin1	PCDH20
PRSS8	1.5678e-100	1.32536	0.899	0.114	3.44556e-96	panin1	PRSS8
TM4SF5	3.12454e-100	0.684924	0.506	0.024	6.8668e-96	panin1	TM4SF5
CAPN8	3.30664e-100	2.22952	0.888	0.122	7.26701e-96	panin1	CAPN8
PDZK1IP1	3.47505e-100	2.02965	0.989	0.163	7.63711e-96	panin1	PDZK1IP1
SPINK1	4.11726e-100	1.76609	0.82	0.092	9.04851e-96	panin1	SPINK1
INAVA	9.5827e-100	1.72085	0.888	0.118	2.10599e-95	panin1	INAVA
UPK1B	1.03853e-99	0.545904	0.438	0.015	2.28238e-95	panin1	UPK1B
TMPRSS4	1.60179e-99	2.20753	0.933	0.145	3.52026e-95	panin1	TMPRSS4
AQP5	2.37732e-99	1.22423	0.82	0.088	5.22463e-95	panin1	AQP5
TFF3	3.62543e-98	3.21933	0.989	0.194	7.96761e-94	panin1	TFF3
SDR16C5	9.21826e-98	1.0591	0.618	0.044	2.0259e-93	panin1	SDR16C5
SLC44A4	2.757e-97	1.91401	0.921	0.139	6.05906e-93	panin1	SLC44A4
FUT2	1.03756e-96	0.772946	0.629	0.045	2.28023e-92	panin1	FUT2
TMEM45B	2.19806e-96	0.641944	0.472	0.021	4.83067e-92	panin1	TMEM45B
CORO2A	1.58053e-95	1.1643	0.708	0.066	3.47353e-91	panin1	CORO2A
B3GNT3	5.0581e-95	0.88059	0.697	0.061	1.11162e-90	panin1	B3GNT3
SCNN1A	5.15723e-95	1.05887	0.73	0.069	1.1334e-90	panin1	SCNN1A
LINC01133	2.24396e-94	1.6638	0.753	0.082	4.93154e-90	panin1	LINC01133
MISP	1.97469e-92	1.26902	0.865	0.112	4.33977e-88	panin1	MISP
S100A14	2.31229e-92	1.69221	0.899	0.136	5.08172e-88	panin1	S100A14
COL17A1	1.59885e-91	1.58297	0.798	0.096	3.51379e-87	panin1	COL17A1
CTSE	7.17566e-91	3.17329	0.955	0.178	1.57699e-86	panin1	CTSE
CXCL17	7.24119e-91	1.02469	0.607	0.047	1.5914e-86	panin1	CXCL17
CEACAM7	6.23425e-90	1.954	0.764	0.09	1.3701e-85	panin1	CEACAM7
CLDN10	8.48501e-90	2.02248	0.809	0.109	1.86475e-85	panin1	CLDN10
CDH17	8.68637e-90	1.44117	0.753	0.085	1.909e-85	panin1	CDH17
BCAS1	9.06814e-90	0.865681	0.573	0.041	1.99291e-85	panin1	BCAS1
FA2H	2.4462e-89	0.77753	0.528	0.033	5.37602e-85	panin1	FA2H
MUC5B	3.7876e-89	3.10773	1	0.231	8.32401e-85	panin1	MUC5B
BAIAP2L1	3.90532e-89	1.66413	0.921	0.152	8.58273e-85	panin1	BAIAP2L1
PRSS3	8.98124e-89	0.95014	0.685	0.065	1.97381e-84	panin1	PRSS3
TFF1	9.79481e-89	3.89675	1	0.249	2.15261e-84	panin1	TFF1
PROM2	1.19418e-88	1.21173	0.775	0.09	2.62444e-84	panin1	PROM2
RAB25	1.75031e-88	1.86698	0.944	0.17	3.84666e-84	panin1	RAB25
CYP3A5	4.80565e-88	2.8517	0.82	0.117	1.05614e-83	panin1	CYP3A5
SFTA2	2.30742e-87	0.86623	0.64	0.055	5.07101e-83	panin1	SFTA2
CAPN12	2.75763e-87	1.67257	0.876	0.13	6.06045e-83	panin1	CAPN12
EPS8L1	2.95258e-87	1.38497	0.854	0.121	6.48889e-83	panin1	EPS8L1
SERPINB5	6.82394e-87	1.17716	0.674	0.065	1.4997e-82	panin1	SERPINB5
TM4SF4	9.05779e-87	3.05697	0.921	0.167	1.99063e-82	panin1	TM4SF4
MUC20	1.25216e-86	1.68347	0.944	0.172	2.75187e-82	panin1	MUC20
FMO5	1.52287e-86	0.72397	0.494	0.029	3.34681e-82	panin1	FMO5
MYRF	2.25031e-86	1.32437	0.843	0.118	4.94551e-82	panin1	MYRF
LPCAT4	1.29525e-85	1.8716	0.944	0.186	2.84658e-81	panin1	LPCAT4
TESC	1.37007e-85	2.11846	0.978	0.202	3.01099e-81	panin1	TESC
BCL2L15	1.70979e-85	0.974793	0.629	0.056	3.75762e-81	panin1	BCL2L15
SLC5A1	2.55285e-85	1.02664	0.708	0.073	5.61039e-81	panin1	SLC5A1
AL390719.2	6.91974e-85	0.929401	0.618	0.054	1.52075e-80	panin1	AL390719.2
ESRP2	9.40025e-85	0.478789	0.393	0.015	2.06589e-80	panin1	ESRP2
TSPAN1	9.77288e-85	2.83125	1	0.253	2.14779e-80	panin1	TSPAN1
B4GALNT3	1.27236e-84	0.752172	0.685	0.066	2.79626e-80	panin1	B4GALNT3
IRX3	1.87887e-84	0.816863	0.551	0.04	4.12919e-80	panin1	IRX3
MAL2	2.03409e-84	1.73412	0.775	0.1	4.47031e-80	panin1	MAL2
EPS8L3	2.51808e-84	1.29271	0.775	0.098	5.53399e-80	panin1	EPS8L3
SDCBP2	4.55254e-84	1.40897	0.888	0.137	1.00051e-79	panin1	SDCBP2
CDHR5	7.56553e-84	0.793125	0.573	0.044	1.66268e-79	panin1	CDHR5
LAD1	9.05538e-84	2.02299	0.966	0.202	1.9901e-79	panin1	LAD1
ARHGEF16	1.33614e-83	0.899888	0.719	0.077	2.93644e-79	panin1	ARHGEF16
PKP3	1.50276e-83	0.994587	0.753	0.087	3.30261e-79	panin1	PKP3
VILL	3.65577e-83	1.52672	0.91	0.164	8.03429e-79	panin1	VILL
SOX9	3.83212e-83	1.19715	0.719	0.081	8.42185e-79	panin1	SOX9
SLC6A14	4.28379e-83	0.829067	0.551	0.04	9.41448e-79	panin1	SLC6A14
GALNT3	6.66423e-83	1.10812	0.629	0.06	1.4646e-78	panin1	GALNT3
CEACAM5	9.38441e-83	3.1297	0.831	0.133	2.06241e-78	panin1	CEACAM5
RASEF	1.47194e-82	0.693682	0.506	0.033	3.23488e-78	panin1	RASEF
S100P	2.41952e-82	3.70751	1	0.266	5.31738e-78	panin1	S100P
CGN	2.96459e-82	1.06294	0.708	0.078	6.51528e-78	panin1	CGN
ADGRF1	2.98742e-82	1.04265	0.596	0.052	6.56545e-78	panin1	ADGRF1
TMC4	3.39859e-82	0.964483	0.753	0.089	7.46909e-78	panin1	TMC4
AZGP1	3.59151e-82	0.91832	0.685	0.069	7.89306e-78	panin1	AZGP1
TRNP1	4.31982e-82	1.5897	0.831	0.132	9.49367e-78	panin1	TRNP1
GCNT3	1.0063e-81	2.05079	0.843	0.134	2.21156e-77	panin1	GCNT3
GPX2	1.35191e-81	3.10123	1	0.269	2.97109e-77	panin1	GPX2
ATP7B	1.75315e-81	0.667325	0.528	0.037	3.8529e-77	panin1	ATP7B
MLPH	1.76772e-81	1.72678	0.843	0.138	3.88492e-77	panin1	MLPH
SMIM22	1.9126e-81	2.18641	0.989	0.232	4.20331e-77	panin1	SMIM22
AGR3	3.11211e-81	1.66622	0.708	0.084	6.83948e-77	panin1	AGR3
DMBT1	1.18853e-80	0.829067	0.528	0.038	2.61203e-76	panin1	DMBT1
CLDN7	1.3932e-80	2.29633	0.989	0.24	3.06183e-76	panin1	CLDN7
CXADR	4.34966e-80	0.787207	0.562	0.046	9.55924e-76	panin1	CXADR
MUC13	4.97727e-80	1.48534	0.809	0.118	1.09386e-75	panin1	MUC13
TMC5	5.12295e-80	0.956648	0.596	0.053	1.12587e-75	panin1	TMC5
CRNDE	1.18547e-79	0.886463	0.573	0.049	2.6053e-75	panin1	CRNDE
PLPP2	3.71745e-79	1.3408	0.899	0.159	8.16984e-75	panin1	PLPP2
FAM3B	6.45779e-79	1.3988	0.742	0.098	1.41923e-74	panin1	FAM3B
TCN1	2.34585e-78	3.3725	0.944	0.222	5.15548e-74	panin1	TCN1
FUT3	2.67548e-78	0.722322	0.539	0.042	5.8799e-74	panin1	FUT3
RAPGEFL1	4.08888e-78	0.729399	0.551	0.044	8.98614e-74	panin1	RAPGEFL1
PADI1	6.84477e-78	0.728086	0.472	0.03	1.50427e-73	panin1	PADI1
MSLN	1.33624e-77	1.96931	1	0.244	2.93666e-73	panin1	MSLN
ABHD17C	1.69228e-77	1.2142	0.685	0.08	3.71913e-73	panin1	ABHD17C
SLC45A3	2.4973e-77	1.00448	0.685	0.079	5.48831e-73	panin1	SLC45A3
PROM1	2.62501e-77	1.04754	0.629	0.064	5.76897e-73	panin1	PROM1
PITX1	6.09286e-76	0.760146	0.551	0.046	1.33903e-71	panin1	PITX1
KRT16	6.85132e-76	1.22665	0.742	0.097	1.50571e-71	panin1	KRT16
BICDL2	7.22996e-76	0.657472	0.539	0.043	1.58893e-71	panin1	BICDL2
KCNN4	1.1988e-75	1.38796	0.876	0.158	2.6346e-71	panin1	KCNN4
RHPN2	1.70413e-75	1.20839	0.674	0.077	3.74517e-71	panin1	RHPN2
PRSS22	1.74046e-75	0.910165	0.618	0.064	3.82501e-71	panin1	PRSS22
MMP28	1.98226e-75	1.69238	0.955	0.215	4.35642e-71	panin1	MMP28
NQO1	1.32181e-74	2.23035	0.91	0.201	2.90494e-70	panin1	NQO1
WFDC2	2.69531e-74	1.53298	0.921	0.191	5.92348e-70	panin1	WFDC2
HSD11B2	3.35331e-74	0.94494	0.719	0.089	7.36957e-70	panin1	HSD11B2
C4BPB	6.65128e-74	1.49831	0.685	0.088	1.46175e-69	panin1	C4BPB
HS3ST1	1.20059e-73	1.08293	0.64	0.072	2.63853e-69	panin1	HS3ST1
ITGB6	4.44044e-73	1.28856	0.685	0.085	9.75875e-69	panin1	ITGB6
ADGRG6	6.29205e-73	0.827633	0.562	0.052	1.3828e-68	panin1	ADGRG6
AGR2	6.85454e-73	3.91721	0.955	0.251	1.50642e-68	panin1	AGR2
SLPI	7.15641e-73	3.07638	1	0.337	1.57276e-68	panin1	SLPI
GALNT4	9.59157e-73	1.09904	0.64	0.074	2.10794e-68	panin1	GALNT4
MYH14	1.47133e-72	1.2408	0.831	0.134	3.23353e-68	panin1	MYH14
GJB3	2.38202e-72	0.908284	0.73	0.095	5.23496e-68	panin1	GJB3
ABCC3	6.8997e-72	1.74174	0.854	0.164	1.51635e-67	panin1	ABCC3
PLAC8	8.44622e-72	0.898462	0.596	0.062	1.85622e-67	panin1	PLAC8
GALNT12	2.38334e-71	1.33011	0.708	0.099	5.23787e-67	panin1	GALNT12
MANSC1	2.5787e-71	1.05901	0.719	0.098	5.66721e-67	panin1	MANSC1
CALML4	1.04798e-69	1.52402	0.787	0.133	2.30314e-65	panin1	CALML4
MUCL3	1.45184e-69	0.787114	0.483	0.037	3.19072e-65	panin1	MUCL3
KCNK1	1.61908e-69	1.61552	0.753	0.12	3.55825e-65	panin1	KCNK1
MST1R	1.8291e-69	0.863119	0.64	0.076	4.0198e-65	panin1	MST1R
LEMD1	2.17557e-69	1.12052	0.674	0.088	4.78125e-65	panin1	LEMD1
NECTIN4	9.93409e-68	1.16246	0.73	0.11	2.18321e-63	panin1	NECTIN4
LSR	1.27574e-67	2.52375	1	0.374	2.8037e-63	panin1	LSR
TST	1.77503e-67	1.10169	0.865	0.163	3.90099e-63	panin1	TST
ELF3	4.75906e-67	2.98293	0.989	0.356	1.0459e-62	panin1	ELF3
PIGR	6.9719e-67	2.86963	1	0.335	1.53221e-62	panin1	PIGR
UGT2B15	7.32878e-67	0.300888	0.202	0.002	1.61065e-62	panin1	UGT2B15
ITGB4	1.16669e-66	1.72127	0.978	0.279	2.56403e-62	panin1	ITGB4
HSD17B2	4.50651e-66	0.585316	0.483	0.039	9.90395e-62	panin1	HSD17B2
CA12	4.94481e-66	0.569786	0.371	0.021	1.08672e-61	panin1	CA12
C1orf116	5.54328e-66	0.907578	0.674	0.088	1.21825e-61	panin1	C1orf116
SEMA4G	9.98748e-66	0.674067	0.472	0.039	2.19495e-61	panin1	SEMA4G
PLEKHA6	1.08877e-65	0.914995	0.742	0.112	2.39279e-61	panin1	PLEKHA6
HID1	1.49884e-65	0.850804	0.64	0.08	3.29399e-61	panin1	HID1
APOBEC1	1.78194e-65	0.440913	0.348	0.018	3.91617e-61	panin1	APOBEC1
CLDN4	7.64864e-65	2.40892	0.989	0.359	1.68094e-60	panin1	CLDN4
AL355312.4	7.91766e-65	0.695191	0.517	0.049	1.74006e-60	panin1	AL355312.4
SMAGP	9.64892e-65	0.894185	0.697	0.1	2.12054e-60	panin1	SMAGP
VNN1	1.86881e-64	1.22982	0.652	0.091	4.10709e-60	panin1	VNN1
CASR	2.8712e-64	0.489878	0.371	0.021	6.31003e-60	panin1	CASR
ITGA3	4.54558e-64	1.49335	0.944	0.238	9.98981e-60	panin1	ITGA3
ABO	1.14238e-63	0.75416	0.528	0.053	2.5106e-59	panin1	ABO
SLC1A1	1.30376e-63	0.49879	0.382	0.024	2.86526e-59	panin1	SLC1A1
ST14	2.9702e-63	1.68109	0.966	0.309	6.5276e-59	panin1	ST14
AOC1	4.74364e-63	0.721779	0.562	0.061	1.04251e-58	panin1	AOC1
LINC00342	9.60664e-63	1.36694	0.697	0.111	2.11125e-58	panin1	LINC00342
KLF5	1.01914e-62	1.96423	0.775	0.146	2.23976e-58	panin1	KLF5
POF1B	2.3589e-62	0.692943	0.506	0.049	5.18415e-58	panin1	POF1B
PLLP	3.18721e-62	0.761967	0.607	0.075	7.00452e-58	panin1	PLLP
SYT8	3.37161e-62	1.27659	0.888	0.192	7.40978e-58	panin1	SYT8
KRT15	6.92069e-62	0.720624	0.551	0.059	1.52096e-57	panin1	KRT15
PAQR8	8.89565e-62	0.983182	0.674	0.103	1.955e-57	panin1	PAQR8
LGALS4	1.20903e-61	3.63274	1	0.502	2.65708e-57	panin1	LGALS4
CEACAM6	1.67241e-61	3.70701	1	0.392	3.67546e-57	panin1	CEACAM6
ALDH1L1	1.84193e-61	0.541367	0.404	0.029	4.048e-57	panin1	ALDH1L1
PDZD3	4.2888e-61	0.418039	0.326	0.016	9.4255e-57	panin1	PDZD3
ONECUT3	5.00808e-61	0.43936	0.326	0.016	1.10063e-56	panin1	ONECUT3
EPCAM	2.48372e-60	2.33313	0.831	0.19	5.45847e-56	panin1	EPCAM
NRG3	2.81698e-60	0.420373	0.315	0.015	6.19087e-56	panin1	NRG3
SERINC2	4.46103e-60	1.37385	0.955	0.269	9.80401e-56	panin1	SERINC2
KRT19	5.99833e-60	3.27902	1	0.558	1.31825e-55	panin1	KRT19
CRB3	7.81822e-60	0.657462	0.517	0.053	1.71821e-55	panin1	CRB3
MUC1	8.99693e-60	3.37236	1	0.571	1.97726e-55	panin1	MUC1
ARHGAP26	2.53007e-59	1.08815	0.64	0.095	5.56032e-55	panin1	ARHGAP26
KRTCAP3	3.12464e-59	0.596596	0.472	0.044	6.86703e-55	panin1	KRTCAP3
F11R	4.47316e-59	1.57895	0.854	0.209	9.83066e-55	panin1	F11R
MECOM	8.10495e-59	0.608635	0.472	0.044	1.78123e-54	panin1	MECOM
LLGL2	8.24679e-59	1.1031	0.809	0.157	1.8124e-54	panin1	LLGL2
NPY1R	9.93211e-59	0.606856	0.393	0.029	2.18278e-54	panin1	NPY1R
MIR194-2HG	1.62331e-58	0.367297	0.27	0.01	3.56756e-54	panin1	MIR194-2HG
NPC1L1	3.63794e-58	0.551307	0.472	0.044	7.9951e-54	panin1	NPC1L1
TRIM29	3.96982e-58	1.2603	0.854	0.189	8.72448e-54	panin1	TRIM29
TSPAN8	4.58993e-58	3.15737	0.888	0.254	1.00873e-53	panin1	TSPAN8
DDR1	7.26959e-58	1.43205	0.921	0.251	1.59764e-53	panin1	DDR1
SEMA4B	1.41055e-57	1.20815	0.764	0.156	3.09997e-53	panin1	SEMA4B
FXYD3	2.24067e-57	3.6068	1	0.727	4.92432e-53	panin1	FXYD3
CAPN5	6.48546e-57	1.15387	0.843	0.2	1.42531e-52	panin1	CAPN5
S100A6	7.14493e-57	2.7749	1	1	1.57024e-52	panin1	S100A6
KRT8	1.17431e-56	2.86597	1	0.57	2.58077e-52	panin1	KRT8
RASSF7	1.50209e-56	0.977841	0.753	0.138	3.30115e-52	panin1	RASSF7
LCN2	1.56873e-56	3.91079	1	0.806	3.44761e-52	panin1	LCN2
EFNB2	5.09701e-56	1.10096	0.719	0.129	1.12017e-51	panin1	EFNB2
CBLC	6.98723e-56	0.560218	0.483	0.049	1.53558e-51	panin1	CBLC
TSPAN13	1.02585e-55	1.0867	0.64	0.101	2.2545e-51	panin1	TSPAN13
KRT18	1.456e-55	2.08271	1	0.463	3.19986e-51	panin1	KRT18
NBEAL2	1.87249e-55	1.453	0.933	0.304	4.11517e-51	panin1	NBEAL2
CDH1	2.0601e-55	1.28663	0.685	0.124	4.52748e-51	panin1	CDH1
CD24	2.54992e-55	2.516	0.899	0.267	5.60396e-51	panin1	CD24
MIA	1.06295e-54	2.15761	1	0.458	2.33605e-50	panin1	MIA
C19orf33	3.0641e-54	2.99044	1	0.686	6.73397e-50	panin1	C19orf33
C4BPA	3.73882e-54	0.624176	0.461	0.046	8.21681e-50	panin1	C4BPA
C9orf152	8.11277e-54	0.487563	0.348	0.024	1.78294e-49	panin1	C9orf152
BIK	9.21101e-54	0.551307	0.449	0.044	2.0243e-49	panin1	BIK
TMEM54	9.22354e-54	1.49747	0.944	0.339	2.02706e-49	panin1	TMEM54
SPINT1	1.13267e-53	1.32854	0.921	0.265	2.48927e-49	panin1	SPINT1
SH3BGRL2	1.20607e-53	0.839308	0.618	0.094	2.65059e-49	panin1	SH3BGRL2
ITGA2	1.59614e-53	1.12127	0.708	0.135	3.50785e-49	panin1	ITGA2
USH1C	2.10633e-53	0.602269	0.551	0.069	4.62908e-49	panin1	USH1C
GRTP1	2.16956e-53	0.523696	0.416	0.037	4.76805e-49	panin1	GRTP1
KIAA1522	3.10363e-53	1.03389	0.742	0.149	6.82085e-49	panin1	KIAA1522
EVPL	5.35827e-53	0.57859	0.483	0.053	1.17759e-48	panin1	EVPL
GALNT7	1.53088e-52	0.756156	0.573	0.081	3.36442e-48	panin1	GALNT7
SPINT2	1.65226e-52	2.8106	1	0.739	3.63118e-48	panin1	SPINT2
CDKN2A	1.80583e-52	1.26327	0.933	0.268	3.96868e-48	panin1	CDKN2A
DMKN	1.81524e-52	1.04656	0.82	0.181	3.98934e-48	panin1	DMKN
TSTD1	2.84814e-52	1.51494	0.966	0.369	6.25936e-48	panin1	TSTD1
SGPP2	3.16082e-52	0.606328	0.506	0.059	6.94654e-48	panin1	SGPP2
EPS8L2	3.3239e-52	1.16726	0.854	0.226	7.30494e-48	panin1	EPS8L2
ADH1C	1.83099e-51	0.827715	0.584	0.083	4.02398e-47	panin1	ADH1C
IGSF9	2.55118e-51	0.439448	0.337	0.024	5.60673e-47	panin1	IGSF9
MPZL2	2.56979e-51	0.773652	0.551	0.076	5.64763e-47	panin1	MPZL2
OLFM4	6.22302e-51	2.38237	0.989	0.414	1.36763e-46	panin1	OLFM4
F5	1.16045e-50	0.326367	0.258	0.012	2.55032e-46	panin1	F5
DOK4	2.07205e-50	0.940794	0.753	0.159	4.55373e-46	panin1	DOK4
EZR	3.36518e-50	2.09273	0.989	0.454	7.39565e-46	panin1	EZR
MUC4	4.08273e-50	1.02822	0.719	0.133	8.97262e-46	panin1	MUC4
STARD10	4.75542e-50	1.455	0.91	0.329	1.0451e-45	panin1	STARD10
SMIM5	5.77694e-50	0.463855	0.393	0.035	1.2696e-45	panin1	SMIM5
LGR4	1.54077e-49	0.638832	0.494	0.061	3.38616e-45	panin1	LGR4
TTC39A	2.45802e-49	0.451793	0.371	0.031	5.40199e-45	panin1	TTC39A
GIPC2	2.56365e-49	0.380265	0.292	0.018	5.63414e-45	panin1	GIPC2
BPNT1	3.39295e-49	0.679085	0.551	0.078	7.45668e-45	panin1	BPNT1
ESRP1	3.91571e-49	0.614653	0.416	0.042	8.60555e-45	panin1	ESRP1
GPRC5C	4.33174e-49	0.848638	0.787	0.168	9.51986e-45	panin1	GPRC5C
SIPA1L3	4.46323e-49	1.01647	0.719	0.149	9.80884e-45	panin1	SIPA1L3
F2RL1	5.89811e-49	0.7133	0.517	0.068	1.29623e-44	panin1	F2RL1
ATP11A	6.12831e-49	0.849619	0.674	0.124	1.34682e-44	panin1	ATP11A
SPINT1-AS1	9.10005e-49	0.735017	0.618	0.101	1.99992e-44	panin1	SPINT1-AS1
JUP	1.16966e-48	1.36557	0.978	0.384	2.57056e-44	panin1	JUP
SOX15	1.28228e-48	0.619455	0.517	0.068	2.81806e-44	panin1	SOX15
DHCR24	1.61554e-48	0.968494	0.719	0.151	3.55047e-44	panin1	DHCR24
TMEM63A	1.77223e-48	1.07605	0.775	0.184	3.89483e-44	panin1	TMEM63A
QSOX1	1.81047e-48	1.58608	0.989	0.685	3.97887e-44	panin1	QSOX1
ASS1	2.02376e-48	1.00345	0.775	0.18	4.44761e-44	panin1	ASS1
EDEM3	2.77225e-48	0.992383	0.708	0.147	6.09258e-44	panin1	EDEM3
PERP	3.53111e-48	2.51297	0.899	0.328	7.76032e-44	panin1	PERP
EPHA2	4.79643e-48	0.918244	0.775	0.168	1.05411e-43	panin1	EPHA2
ID1	5.89472e-48	1.71399	0.865	0.274	1.29548e-43	panin1	ID1
PLEK2	6.1325e-48	0.522778	0.461	0.053	1.34774e-43	panin1	PLEK2
FAM83A	7.09905e-48	0.471628	0.337	0.026	1.56016e-43	panin1	FAM83A
SHROOM3	7.20304e-48	0.809072	0.607	0.102	1.58301e-43	panin1	SHROOM3
TMEM265	8.82027e-48	0.745944	0.742	0.146	1.93843e-43	panin1	TMEM265
PYGB	9.6918e-48	1.43106	0.933	0.385	2.12997e-43	panin1	PYGB
ANXA3	1.2421e-47	0.765221	0.596	0.094	2.72977e-43	panin1	ANXA3
TM4SF20	1.5285e-47	0.520761	0.416	0.042	3.35918e-43	panin1	TM4SF20
KRT7	1.54596e-47	1.32842	0.933	0.302	3.39756e-43	panin1	KRT7
MET	2.03202e-47	1.00843	0.618	0.109	4.46577e-43	panin1	MET
NTN4	2.83245e-47	0.700044	0.506	0.068	6.22488e-43	panin1	NTN4
TPD52	3.05499e-47	0.83783	0.584	0.094	6.71394e-43	panin1	TPD52
ERBB2	3.58601e-47	1.33211	0.899	0.301	7.88097e-43	panin1	ERBB2
LAMB3	5.97721e-47	1.93137	0.933	0.333	1.31361e-42	panin1	LAMB3
PKM	9.53814e-47	1.56841	1	0.982	2.0962e-42	panin1	PKM
MBOAT1	1.07176e-46	0.681833	0.551	0.082	2.35541e-42	panin1	MBOAT1
CAPNS1	1.09726e-46	1.35991	1	0.914	2.41144e-42	panin1	CAPNS1
SPIRE2	1.10315e-46	0.454058	0.393	0.038	2.42438e-42	panin1	SPIRE2
AGPAT2	1.22537e-46	1.13077	0.989	0.387	2.69299e-42	panin1	AGPAT2
ITGA6	1.27173e-46	1.38551	0.708	0.165	2.79487e-42	panin1	ITGA6
EFNA1	2.5543e-46	0.874565	0.685	0.137	5.61357e-42	panin1	EFNA1
CIB1	6.22655e-46	1.53359	0.989	0.77	1.36841e-41	panin1	CIB1
MYO5B	7.64803e-46	0.56893	0.472	0.059	1.68081e-41	panin1	MYO5B
RAB11FIP1	9.07234e-46	0.914706	0.719	0.159	1.99383e-41	panin1	RAB11FIP1
SERPINB3	9.95321e-46	0.329495	0.225	0.01	2.18742e-41	panin1	SERPINB3
CYP2C9	1.24776e-45	0.30295	0.225	0.01	2.7422e-41	panin1	CYP2C9
TSPAN3	1.81187e-45	2.47399	0.989	0.697	3.98194e-41	panin1	TSPAN3
PTK6	1.83164e-45	0.427946	0.36	0.032	4.0254e-41	panin1	PTK6
CAMK2N1	3.22521e-45	1.46807	0.888	0.31	7.08804e-41	panin1	CAMK2N1
IFI27	3.29511e-45	1.47972	1	0.829	7.24166e-41	panin1	IFI27
ANK3	3.49712e-45	0.501439	0.404	0.043	7.68563e-41	panin1	ANK3
S100A16	3.73563e-45	1.55814	1	0.815	8.20978e-41	panin1	S100A16
OCIAD2	4.38519e-45	1.55944	0.831	0.268	9.63733e-41	panin1	OCIAD2
AHCYL2	5.16136e-45	0.647257	0.528	0.077	1.13431e-40	panin1	AHCYL2
TSTA3	6.45369e-45	1.1473	0.921	0.322	1.41833e-40	panin1	TSTA3
EML2	7.00297e-45	0.555619	0.517	0.073	1.53904e-40	panin1	EML2
P3H2	9.98723e-45	0.66257	0.494	0.07	2.19489e-40	panin1	P3H2
GATM	1.28542e-44	0.809136	0.618	0.112	2.82498e-40	panin1	GATM
PPL	1.5574e-44	0.616783	0.517	0.075	3.4227e-40	panin1	PPL
CCDC198	1.68118e-44	0.36721	0.281	0.019	3.69472e-40	panin1	CCDC198
TSPAN15	1.81438e-44	0.838057	0.652	0.134	3.98746e-40	panin1	TSPAN15
ACHE	2.14926e-44	0.669101	0.494	0.069	4.72344e-40	panin1	ACHE
RPLP1	2.56673e-44	0.601693	1	1	5.64091e-40	panin1	RPLP1
XDH	4.05765e-44	0.42469	0.326	0.027	8.91749e-40	panin1	XDH
CLTB	4.73725e-44	1.43279	0.989	0.672	1.04111e-39	panin1	CLTB
MTMR11	4.96092e-44	1.14036	0.764	0.199	1.09026e-39	panin1	MTMR11
TMPRSS3	6.79482e-44	0.511572	0.404	0.044	1.4933e-39	panin1	TMPRSS3
AL591895.1	7.23892e-44	0.59363	0.551	0.085	1.5909e-39	panin1	AL591895.1
ACSL5	9.01931e-44	0.777732	0.618	0.115	1.98217e-39	panin1	ACSL5
TMPRSS2	9.88228e-44	0.495762	0.382	0.039	2.17183e-39	panin1	TMPRSS2
TACSTD2	1.02539e-43	2.0106	0.831	0.277	2.2535e-39	panin1	TACSTD2
CDC42EP5	1.02715e-43	1.18217	0.933	0.363	2.25736e-39	panin1	CDC42EP5
DSP	1.44689e-43	0.930386	0.607	0.112	3.17984e-39	panin1	DSP
UNC5B-AS1	2.05413e-43	0.582323	0.427	0.052	4.51436e-39	panin1	UNC5B-AS1
FXYD5	2.08879e-43	1.27824	1	0.838	4.59054e-39	panin1	FXYD5
AKAP1	2.46408e-43	0.747066	0.573	0.099	5.41532e-39	panin1	AKAP1
LMO7	4.52969e-43	1.72832	0.831	0.283	9.95491e-39	panin1	LMO7
PON2	4.87087e-43	1.29022	0.73	0.192	1.07047e-38	panin1	PON2
SMIM2-AS1	7.01379e-43	0.308086	0.258	0.016	1.54142e-38	panin1	SMIM2-AS1
ITM2B	1.70425e-42	1.54309	1	0.998	3.74543e-38	panin1	ITM2B
FZD5	1.96149e-42	0.400673	0.36	0.035	4.31077e-38	panin1	FZD5
MARCKSL1	2.3277e-42	1.81269	0.921	0.399	5.11558e-38	panin1	MARCKSL1
PSENEN	2.40989e-42	1.18045	0.944	0.404	5.29622e-38	panin1	PSENEN
S100A4	2.46789e-42	1.43829	1	0.989	5.42368e-38	panin1	S100A4
SLC13A5	3.15038e-42	0.524267	0.427	0.052	6.92358e-38	panin1	SLC13A5
MFSD6	3.34338e-42	0.767957	0.584	0.106	7.34774e-38	panin1	MFSD6
S100A11	3.92173e-42	1.34194	1	0.999	8.61878e-38	panin1	S100A11
RAP1GAP	4.23706e-42	0.520761	0.461	0.061	9.31178e-38	panin1	RAP1GAP
IRF6	5.15622e-42	0.660992	0.551	0.09	1.13318e-37	panin1	IRF6
PCDH1	5.1975e-42	0.661019	0.539	0.088	1.14225e-37	panin1	PCDH1
SFN	5.47001e-42	0.758974	0.584	0.105	1.20214e-37	panin1	SFN
LIPH	7.02104e-42	0.415501	0.348	0.033	1.54301e-37	panin1	LIPH
TMEM92	8.90131e-42	0.446454	0.36	0.036	1.95624e-37	panin1	TMEM92
TMEM246	1.35768e-41	0.70341	0.494	0.076	2.98378e-37	panin1	TMEM246
ADAM15	1.76261e-41	0.974528	0.876	0.292	3.87369e-37	panin1	ADAM15
EFNB1	1.90886e-41	0.867119	0.831	0.231	4.19509e-37	panin1	EFNB1
PTPRF	2.19366e-41	1.10838	0.82	0.254	4.82101e-37	panin1	PTPRF
CYSTM1	2.29954e-41	2.46086	0.955	0.618	5.05369e-37	panin1	CYSTM1
SELENOW	2.83635e-41	0.978794	1	0.99	6.23344e-37	panin1	SELENOW
SH3RF2	3.98464e-41	0.41245	0.337	0.032	8.75704e-37	panin1	SH3RF2
ARHGAP27	4.59959e-41	0.851161	0.719	0.175	1.01085e-36	panin1	ARHGAP27
GALE	5.08821e-41	0.679085	0.674	0.141	1.11824e-36	panin1	GALE
ACTN4	5.59819e-41	1.42993	1	0.825	1.23031e-36	panin1	ACTN4
SQLE	6.83208e-41	0.796165	0.607	0.122	1.50149e-36	panin1	SQLE
LYZ	8.44544e-41	2.43649	1	0.878	1.85605e-36	panin1	LYZ
CD55	8.92598e-41	2.61018	0.978	0.561	1.96166e-36	panin1	CD55
MMP7	9.71613e-41	1.83399	0.876	0.3	2.13531e-36	panin1	MMP7
TRPM4	1.15131e-40	0.860298	0.82	0.228	2.53024e-36	panin1	TRPM4
SH3YL1	1.34708e-40	0.797261	0.629	0.131	2.96047e-36	panin1	SH3YL1
FAM83H	1.58976e-40	0.64013	0.517	0.082	3.49381e-36	panin1	FAM83H
FOXQ1	1.60743e-40	0.619704	0.472	0.069	3.53265e-36	panin1	FOXQ1
CAPS	2.0484e-40	0.713964	0.708	0.159	4.50177e-36	panin1	CAPS
ECH1	2.35007e-40	1.1894	1	0.631	5.16474e-36	panin1	ECH1
CCND1	2.49865e-40	1.04787	0.899	0.325	5.49129e-36	panin1	CCND1
GGT6	3.44953e-40	0.450266	0.337	0.033	7.58103e-36	panin1	GGT6
TMBIM1	4.46877e-40	1.18879	1	0.732	9.82101e-36	panin1	TMBIM1
ELMO3	4.51343e-40	0.448776	0.427	0.054	9.91917e-36	panin1	ELMO3
TNFRSF21	6.64796e-40	1.03459	0.719	0.191	1.46102e-35	panin1	TNFRSF21
PLAT	1.00646e-39	3.10327	0.978	0.803	2.21189e-35	panin1	PLAT
MALL	1.03215e-39	1.48199	0.831	0.294	2.26837e-35	panin1	MALL
PRR15	1.09683e-39	0.514364	0.427	0.056	2.4105e-35	panin1	PRR15
TSPO	1.17888e-39	1.09893	1	0.891	2.59082e-35	panin1	TSPO
PRSS12	1.19729e-39	0.453323	0.326	0.031	2.63128e-35	panin1	PRSS12
CD46	1.22126e-39	1.8284	0.854	0.345	2.68396e-35	panin1	CD46
CLRN3	2.44455e-39	0.440298	0.326	0.031	5.37239e-35	panin1	CLRN3
DSG2	2.73124e-39	0.996702	0.674	0.158	6.00245e-35	panin1	DSG2
FDFT1	3.39286e-39	1.05804	0.831	0.279	7.4565e-35	panin1	FDFT1
COX6B1	3.51098e-39	1.08408	1	0.967	7.71608e-35	panin1	COX6B1
SLC40A1	3.87891e-39	1.77005	0.809	0.325	8.52469e-35	panin1	SLC40A1
MYOM1	3.93159e-39	0.53173	0.416	0.054	8.64046e-35	panin1	MYOM1
ABHD2	6.37963e-39	1.86923	0.865	0.375	1.40205e-34	panin1	ABHD2
SLC9A3R1	1.80174e-38	0.842583	0.753	0.203	3.95967e-34	panin1	SLC9A3R1
MMEL1	3.81843e-38	0.443358	0.315	0.03	8.39176e-34	panin1	MMEL1
KIF13B	4.71486e-38	0.918937	0.787	0.234	1.03618e-33	panin1	KIF13B
CLDN3	5.09404e-38	0.533812	0.461	0.067	1.11952e-33	panin1	CLDN3
CAMSAP3	5.35312e-38	0.41502	0.348	0.037	1.17646e-33	panin1	CAMSAP3
C12orf75	5.61859e-38	1.18785	0.697	0.191	1.2348e-33	panin1	C12orf75
TRAK1	5.6398e-38	1.56557	0.787	0.285	1.23946e-33	panin1	TRAK1
LAMC2	5.81813e-38	1.04418	0.831	0.263	1.27865e-33	panin1	LAMC2
ENTPD8	6.46601e-38	0.308864	0.236	0.015	1.42104e-33	panin1	ENTPD8
ZBTB7B	7.41311e-38	0.725696	0.663	0.147	1.62918e-33	panin1	ZBTB7B
SCCPDH	7.69925e-38	1.02775	0.742	0.218	1.69206e-33	panin1	SCCPDH
AGFG2	7.97092e-38	0.523356	0.483	0.076	1.75177e-33	panin1	AGFG2
RAB27B	1.12769e-37	0.367125	0.292	0.026	2.47832e-33	panin1	RAB27B
B3GNT7	1.13872e-37	0.586979	0.506	0.086	2.50256e-33	panin1	B3GNT7
ARHGEF35	1.2207e-37	0.424132	0.337	0.036	2.68272e-33	panin1	ARHGEF35
PLXNA2	1.44376e-37	0.619723	0.562	0.105	3.17294e-33	panin1	PLXNA2
LAMA3	1.59765e-37	0.995992	0.596	0.127	3.51115e-33	panin1	LAMA3
ATP1B1	1.72854e-37	1.4354	0.809	0.282	3.79881e-33	panin1	ATP1B1
GIPC1	1.76652e-37	1.11837	0.888	0.385	3.88229e-33	panin1	GIPC1
ATP10B	1.96905e-37	0.463963	0.303	0.029	4.32739e-33	panin1	ATP10B
ANXA4	3.10009e-37	2.00467	0.91	0.461	6.81308e-33	panin1	ANXA4
NR2F6	3.55944e-37	0.857924	0.854	0.288	7.82259e-33	panin1	NR2F6
SH3RF1	3.8261e-37	0.524084	0.483	0.077	8.40863e-33	panin1	SH3RF1
ADAM28	4.70933e-37	0.696552	0.539	0.1	1.03497e-32	panin1	ADAM28
PARP4	4.72296e-37	1.42724	0.82	0.308	1.03796e-32	panin1	PARP4
TAGLN2	6.07865e-37	0.970762	1	0.966	1.33591e-32	panin1	TAGLN2
HNF1B	6.08046e-37	0.365587	0.292	0.026	1.3363e-32	panin1	HNF1B
GPRC5A	8.07073e-37	1.65193	0.921	0.464	1.7737e-32	panin1	GPRC5A
CLIC1	1.0197e-36	0.963105	1	0.953	2.24099e-32	panin1	CLIC1
MDK	1.17851e-36	0.951425	1	0.991	2.59001e-32	panin1	MDK
LYPD3	1.36785e-36	0.399912	0.337	0.037	3.00613e-32	panin1	LYPD3
DNAJC15	1.6138e-36	1.5762	0.809	0.299	3.54665e-32	panin1	DNAJC15
MYO5C	2.2382e-36	0.580829	0.393	0.053	4.91889e-32	panin1	MYO5C
RAB17	2.373e-36	0.404096	0.348	0.039	5.21514e-32	panin1	RAB17
MGST2	2.62929e-36	1.13822	0.742	0.237	5.77838e-32	panin1	MGST2
KCTD3	2.66173e-36	0.955991	0.663	0.165	5.84968e-32	panin1	KCTD3
SLC26A9	3.43738e-36	0.55198	0.427	0.061	7.55434e-32	panin1	SLC26A9
TFPI	4.37819e-36	1.09389	0.798	0.265	9.62195e-32	panin1	TFPI
MSMO1	4.78241e-36	1.30171	0.64	0.175	1.05103e-31	panin1	MSMO1
AP1S1	5.52155e-36	0.852839	0.798	0.243	1.21347e-31	panin1	AP1S1
FOXA3	5.86576e-36	0.372391	0.303	0.03	1.28912e-31	panin1	FOXA3
DNAJA4	5.86758e-36	0.568271	0.528	0.096	1.28952e-31	panin1	DNAJA4
NOXA1	6.36726e-36	0.470074	0.449	0.069	1.39933e-31	panin1	NOXA1
TJP2	6.41691e-36	0.896387	0.629	0.151	1.41024e-31	panin1	TJP2
HYAL1	9.69542e-36	0.410167	0.337	0.038	2.13076e-31	panin1	HYAL1
MGLL	9.97933e-36	0.856862	0.91	0.315	2.19316e-31	panin1	MGLL
TOB1	1.08725e-35	1.00057	0.663	0.178	2.38944e-31	panin1	TOB1
TFCP2L1	1.14541e-35	0.512674	0.449	0.07	2.51727e-31	panin1	TFCP2L1
SELENBP1	1.20117e-35	0.828071	0.764	0.222	2.6398e-31	panin1	SELENBP1
SYNGR2	1.54414e-35	1.07048	0.955	0.475	3.39356e-31	panin1	SYNGR2
ZDHHC20	1.83942e-35	0.882377	0.708	0.196	4.04248e-31	panin1	ZDHHC20
SH2D3A	2.23353e-35	0.387782	0.36	0.043	4.90864e-31	panin1	SH2D3A
ADGRG1	2.72757e-35	0.902396	0.775	0.226	5.99437e-31	panin1	ADGRG1
SRD5A3	5.81252e-35	0.760693	0.618	0.149	1.27742e-30	panin1	SRD5A3
SLC35A1	6.20033e-35	0.600133	0.528	0.1	1.36265e-30	panin1	SLC35A1
ITGB8	8.4533e-35	0.628538	0.528	0.101	1.85778e-30	panin1	ITGB8
DEGS2	9.53696e-35	0.368567	0.315	0.033	2.09594e-30	panin1	DEGS2
CRIP1	1.22594e-34	1.0677	1	0.802	2.69425e-30	panin1	CRIP1
PLEKHB1	1.3271e-34	0.476673	0.472	0.077	2.91657e-30	panin1	PLEKHB1
FLNB	1.4162e-34	1.15293	0.966	0.586	3.11239e-30	panin1	FLNB
RPS19	1.67865e-34	0.621476	1	1	3.68917e-30	panin1	RPS19
STK24	1.78144e-34	1.30543	0.843	0.354	3.91507e-30	panin1	STK24
MYO6	2.33766e-34	0.891978	0.685	0.188	5.13748e-30	panin1	MYO6
GDA	2.56516e-34	0.401826	0.348	0.042	5.63746e-30	panin1	GDA
TCIM	2.73399e-34	1.64641	0.787	0.3	6.00849e-30	panin1	TCIM
SLC12A9	2.85175e-34	0.75966	0.753	0.217	6.26729e-30	panin1	SLC12A9
RPS5	3.78561e-34	0.674355	1	1	8.31962e-30	panin1	RPS5
INF2	4.19603e-34	1.04427	0.876	0.39	9.22161e-30	panin1	INF2
GPR35	4.58361e-34	0.448752	0.348	0.043	1.00734e-29	panin1	GPR35
PLBD1	6.01028e-34	1.30096	0.798	0.329	1.32088e-29	panin1	PLBD1
GRB7	6.76677e-34	0.415299	0.36	0.046	1.48713e-29	panin1	GRB7
GSTP1	7.31541e-34	0.855933	1	0.989	1.60771e-29	panin1	GSTP1
ARL6IP1	7.81296e-34	1.69743	0.775	0.322	1.71705e-29	panin1	ARL6IP1
CANT1	9.39814e-34	0.844707	0.91	0.348	2.06543e-29	panin1	CANT1
EFHD2	9.85969e-34	1.11779	0.955	0.488	2.16686e-29	panin1	EFHD2
PTGES	1.02851e-33	0.575971	0.539	0.105	2.26036e-29	panin1	PTGES
SIRT7	1.2947e-33	0.647947	0.64	0.154	2.84537e-29	panin1	SIRT7
PTPRJ	1.54607e-33	0.809461	0.596	0.143	3.39779e-29	panin1	PTPRJ
CD82	1.63651e-33	0.730593	0.753	0.219	3.59655e-29	panin1	CD82
SEC16B	1.69844e-33	0.520024	0.416	0.063	3.73267e-29	panin1	SEC16B
PIK3C2B	1.70965e-33	0.600453	0.461	0.081	3.7573e-29	panin1	PIK3C2B
LMO4	2.21018e-33	1.23589	0.843	0.371	4.85731e-29	panin1	LMO4
TTC22	3.18814e-33	0.344002	0.27	0.025	7.00658e-29	panin1	TTC22
STS	3.45429e-33	0.541299	0.539	0.107	7.59149e-29	panin1	STS
DHRS3	4.23423e-33	1.10376	0.955	0.578	9.30556e-29	panin1	DHRS3
ALS2CL	5.15183e-33	0.680307	0.584	0.128	1.13222e-28	panin1	ALS2CL
VASP	6.98492e-33	1.09663	0.944	0.52	1.53508e-28	panin1	VASP
EFNA4	8.11932e-33	0.571955	0.551	0.113	1.78438e-28	panin1	EFNA4
HPGD	9.13598e-33	0.541299	0.494	0.09	2.00781e-28	panin1	HPGD
TMEM30B	9.7202e-33	0.660734	0.629	0.152	2.13621e-28	panin1	TMEM30B
ERCC5	1.29231e-32	0.695958	0.652	0.164	2.84011e-28	panin1	ERCC5
TOX3	1.59029e-32	0.340784	0.236	0.019	3.49498e-28	panin1	TOX3
CLINT1	3.05246e-32	1.17172	0.685	0.216	6.70839e-28	panin1	CLINT1
CEBPG	3.43297e-32	0.788357	0.652	0.176	7.54465e-28	panin1	CEBPG
ELOB	3.98519e-32	0.818934	1	0.984	8.75826e-28	panin1	ELOB
AC011479.4	5.06523e-32	0.397885	0.202	0.014	1.11319e-27	panin1	AC011479.4
TMEM181	5.31814e-32	0.807611	0.652	0.179	1.16877e-27	panin1	TMEM181
NFE2L3	5.43828e-32	0.752411	0.506	0.104	1.19517e-27	panin1	NFE2L3
HK2	5.48946e-32	0.618997	0.472	0.089	1.20642e-27	panin1	HK2
PPA1	6.01358e-32	1.57771	0.82	0.394	1.3216e-27	panin1	PPA1
PLEKHS1	7.30746e-32	0.416109	0.382	0.054	1.60596e-27	panin1	PLEKHS1
TTLL12	8.81645e-32	0.690466	0.652	0.167	1.93759e-27	panin1	TTLL12
RBM47	1.02585e-31	0.827235	0.607	0.157	2.25452e-27	panin1	RBM47
CUL4A	1.05222e-31	0.831454	0.742	0.238	2.31246e-27	panin1	CUL4A
LPGAT1	1.06502e-31	0.836131	0.674	0.189	2.34059e-27	panin1	LPGAT1
IL1RN	1.39264e-31	0.548381	0.494	0.094	3.0606e-27	panin1	IL1RN
RPL28	1.58414e-31	0.479348	1	1	3.48146e-27	panin1	RPL28
CDHR2	1.72888e-31	0.40221	0.348	0.046	3.79956e-27	panin1	CDHR2
SORD	1.80602e-31	0.546178	0.461	0.084	3.96908e-27	panin1	SORD
ACP6	1.92542e-31	0.515125	0.438	0.075	4.23149e-27	panin1	ACP6
ASL	2.37914e-31	0.603527	0.753	0.212	5.22864e-27	panin1	ASL
TINAGL1	3.81112e-31	0.884781	0.787	0.268	8.37569e-27	panin1	TINAGL1
EIF3K	4.03733e-31	0.972294	0.989	0.902	8.87283e-27	panin1	EIF3K
GUK1	4.17891e-31	0.754047	1	0.981	9.18399e-27	panin1	GUK1
HR	4.56207e-31	0.348775	0.315	0.038	1.00261e-26	panin1	HR
TM9SF2	5.26447e-31	1.41059	0.854	0.446	1.15697e-26	panin1	TM9SF2
IDH1	7.62111e-31	0.942318	0.719	0.241	1.67489e-26	panin1	IDH1
RNF103	9.60388e-31	0.822864	0.674	0.197	2.11065e-26	panin1	RNF103
STAP2	9.85664e-31	0.431302	0.449	0.078	2.16619e-26	panin1	STAP2
CAPN2	1.02143e-30	1.41169	0.955	0.663	2.2448e-26	panin1	CAPN2
RNF128	1.03528e-30	0.364754	0.292	0.033	2.27523e-26	panin1	RNF128
RAB11A	1.07387e-30	1.19669	0.865	0.416	2.36005e-26	panin1	RAB11A
SERPINB1	1.08258e-30	1.46202	0.843	0.43	2.3792e-26	panin1	SERPINB1
OCLN	1.22199e-30	0.35254	0.27	0.028	2.68556e-26	panin1	OCLN
TMCO1	1.50948e-30	1.10708	0.809	0.323	3.31738e-26	panin1	TMCO1
ITPRID2	1.62332e-30	0.983698	0.64	0.194	3.56758e-26	panin1	ITPRID2
TUFT1	1.72184e-30	0.590483	0.494	0.101	3.78408e-26	panin1	TUFT1
GOLPH3L	2.12402e-30	0.734934	0.562	0.134	4.66795e-26	panin1	GOLPH3L
TGFA	2.23323e-30	0.413048	0.348	0.048	4.90797e-26	panin1	TGFA
INSR	2.29834e-30	0.856502	0.697	0.227	5.05106e-26	panin1	INSR
AC020656.1	2.44015e-30	0.711111	0.371	0.056	5.36272e-26	panin1	AC020656.1
EFNA3	2.77196e-30	0.392029	0.348	0.048	6.09194e-26	panin1	EFNA3
LY6D	2.98657e-30	0.455415	0.371	0.055	6.56359e-26	panin1	LY6D
ARSD	3.11136e-30	0.694618	0.697	0.205	6.83784e-26	panin1	ARSD
RPS16	3.95315e-30	0.620747	1	1	8.68785e-26	panin1	RPS16
TOM1L1	5.08018e-30	0.347172	0.281	0.031	1.11647e-25	panin1	TOM1L1
HOXC10	5.2246e-30	0.32586	0.236	0.021	1.14821e-25	panin1	HOXC10
SMIM24	6.81336e-30	0.450995	0.393	0.062	1.49737e-25	panin1	SMIM24
GABRP	7.43337e-30	0.475065	0.36	0.053	1.63363e-25	panin1	GABRP
SLC6A20	7.5387e-30	0.427336	0.404	0.066	1.65678e-25	panin1	SLC6A20
TM4SF1	8.7729e-30	1.72357	0.888	0.513	1.92802e-25	panin1	TM4SF1
C1orf210	1.05401e-29	0.371626	0.281	0.032	2.31641e-25	panin1	C1orf210
PSMD8	1.13793e-29	0.89995	0.978	0.724	2.50083e-25	panin1	PSMD8
VRK3	1.13975e-29	0.576967	0.618	0.154	2.50484e-25	panin1	VRK3
MUC16	1.17469e-29	0.431887	0.404	0.066	2.58161e-25	panin1	MUC16
TXNIP	1.57591e-29	1.4696	0.989	0.933	3.46338e-25	panin1	TXNIP
PATJ	1.63659e-29	0.393532	0.348	0.05	3.59674e-25	panin1	PATJ
SDC4	1.89092e-29	1.06576	0.865	0.433	4.15568e-25	panin1	SDC4
HNF4A	2.03903e-29	0.323063	0.27	0.029	4.48118e-25	panin1	HNF4A
DHCR7	2.0446e-29	0.584794	0.573	0.135	4.49343e-25	panin1	DHCR7
ATP5MF	2.26264e-29	1.09081	1	0.897	4.97261e-25	panin1	ATP5MF
LY75	3.54163e-29	0.591907	0.461	0.09	7.78344e-25	panin1	LY75
RASAL1	3.60297e-29	0.420566	0.326	0.044	7.91826e-25	panin1	RASAL1
SREBF2	3.88334e-29	0.81586	0.865	0.346	8.53442e-25	panin1	SREBF2
CMPK1	4.60713e-29	1.21371	0.831	0.395	1.01251e-24	panin1	CMPK1
MGST1	4.87044e-29	0.795781	0.584	0.156	1.07038e-24	panin1	MGST1
TACC2	4.94373e-29	0.521261	0.494	0.102	1.08648e-24	panin1	TACC2
SLC12A2	5.76153e-29	0.719214	0.596	0.154	1.26621e-24	panin1	SLC12A2
PPP2R5A	7.03266e-29	0.629401	0.629	0.166	1.54557e-24	panin1	PPP2R5A
TC2N	8.53926e-29	0.42132	0.326	0.045	1.87667e-24	panin1	TC2N
HDAC1	8.92275e-29	0.787301	0.719	0.236	1.96095e-24	panin1	HDAC1
HEBP2	9.4306e-29	1.4047	0.843	0.478	2.07256e-24	panin1	HEBP2
ALDH3B1	1.32729e-28	0.615271	0.596	0.152	2.91698e-24	panin1	ALDH3B1
CD164	1.71084e-28	2.25543	0.854	0.577	3.75991e-24	panin1	CD164
STK39	2.33196e-28	0.575262	0.472	0.096	5.12494e-24	panin1	STK39
PHLDA2	2.39469e-28	1.04705	0.82	0.371	5.26281e-24	panin1	PHLDA2
SEMA3B	2.68012e-28	0.416319	0.528	0.111	5.89011e-24	panin1	SEMA3B
IFT172	3.0184e-28	0.524267	0.573	0.137	6.63353e-24	panin1	IFT172
RPLP0	3.91929e-28	0.58526	1	1	8.61342e-24	panin1	RPLP0
AP1G2	5.4415e-28	0.662639	0.607	0.165	1.19588e-23	panin1	AP1G2
LRP5	7.94688e-28	0.622327	0.674	0.194	1.74649e-23	panin1	LRP5
FBL	9.01895e-28	0.976626	0.933	0.577	1.98209e-23	panin1	FBL
VAMP8	9.9114e-28	1.02521	0.955	0.611	2.17823e-23	panin1	VAMP8
CDC42BPA	9.94325e-28	0.98292	0.798	0.324	2.18523e-23	panin1	CDC42BPA
LRG1	1.0059e-27	0.330204	0.281	0.034	2.21066e-23	panin1	LRG1
ITPR3	1.40702e-27	0.6672	0.596	0.162	3.09222e-23	panin1	ITPR3
SPRR3	1.44513e-27	0.570843	0.427	0.081	3.17596e-23	panin1	SPRR3
UNC93B1	1.78569e-27	0.910651	0.876	0.391	3.92441e-23	panin1	UNC93B1
RNASET2	1.8276e-27	1.08441	0.91	0.508	4.01652e-23	panin1	RNASET2
DUSP6	1.85565e-27	0.705793	0.685	0.212	4.07816e-23	panin1	DUSP6
RPL18	2.27198e-27	0.558683	1	1	4.99313e-23	panin1	RPL18
GSDMB	2.77766e-27	0.397799	0.393	0.068	6.10445e-23	panin1	GSDMB
SLC37A1	2.82477e-27	0.490848	0.427	0.082	6.208e-23	panin1	SLC37A1
ARRDC1	2.87555e-27	0.757621	0.73	0.245	6.31959e-23	panin1	ARRDC1
ISG20	2.9234e-27	0.656717	0.775	0.26	6.42476e-23	panin1	ISG20
FGFR4	2.99262e-27	0.425488	0.348	0.054	6.57688e-23	panin1	FGFR4
2021-03-03	4.59237e-27	0.406601	0.404	0.072	1.00926e-22	panin1	2021-03-03
CDS1	4.71572e-27	0.395351	0.292	0.038	1.03637e-22	panin1	CDS1
S100A10	4.85361e-27	1.66751	1	0.996	1.06668e-22	panin1	S100A10
KHDC4	4.91937e-27	0.554651	0.517	0.121	1.08113e-22	panin1	KHDC4
CDC16	6.92936e-27	0.755292	0.719	0.248	1.52287e-22	panin1	CDC16
SH2D4A	7.33296e-27	0.418063	0.371	0.062	1.61156e-22	panin1	SH2D4A
TXNDC17	1.13783e-26	1.08262	0.787	0.37	2.50061e-22	panin1	TXNDC17
TM9SF3	1.23266e-26	1.09747	0.888	0.521	2.70902e-22	panin1	TM9SF3
SYPL1	1.24157e-26	1.1846	0.764	0.34	2.7286e-22	panin1	SYPL1
FOXL1	1.90811e-26	0.329676	0.303	0.042	4.19344e-22	panin1	FOXL1
GALNT5	1.91162e-26	0.502447	0.404	0.076	4.20116e-22	panin1	GALNT5
DTX4	2.76432e-26	0.455153	0.494	0.109	6.07515e-22	panin1	DTX4
CYP51A1	2.7775e-26	0.922264	0.674	0.241	6.10411e-22	panin1	CYP51A1
C4orf48	2.89913e-26	0.845626	0.989	0.782	6.37142e-22	panin1	C4orf48
MACC1	3.00294e-26	0.475419	0.404	0.075	6.59956e-22	panin1	MACC1
CARD10	3.16295e-26	0.518929	0.461	0.098	6.95121e-22	panin1	CARD10
GMDS	3.17916e-26	0.522759	0.584	0.151	6.98683e-22	panin1	GMDS
ZNF780A	3.19489e-26	0.396744	0.416	0.078	7.02141e-22	panin1	ZNF780A
SRP9	3.30847e-26	1.10809	0.854	0.438	7.27101e-22	panin1	SRP9
ARHGAP8	4.10382e-26	0.358673	0.292	0.039	9.01897e-22	panin1	ARHGAP8
MRPL57	4.10837e-26	0.90743	0.91	0.577	9.02895e-22	panin1	MRPL57
EPHB4	4.9793e-26	0.600109	0.697	0.217	1.0943e-21	panin1	EPHB4
RDH13	5.04824e-26	0.420747	0.404	0.076	1.10945e-21	panin1	RDH13
ERO1A	5.20468e-26	0.809036	0.64	0.21	1.14383e-21	panin1	ERO1A
ARGLU1	7.71693e-26	0.910458	0.865	0.4	1.69595e-21	panin1	ARGLU1
ATP2A3	7.94053e-26	0.727317	0.775	0.28	1.74509e-21	panin1	ATP2A3
MIA2	8.4819e-26	0.567421	0.551	0.143	1.86407e-21	panin1	MIA2
SMPDL3A	8.69775e-26	0.51346	0.438	0.092	1.9115e-21	panin1	SMPDL3A
CRYL1	8.81586e-26	0.621414	0.719	0.238	1.93746e-21	panin1	CRYL1
BCL10	9.16858e-26	0.596421	0.528	0.133	2.01498e-21	panin1	BCL10
EPB41L1	9.24212e-26	0.631229	0.596	0.167	2.03114e-21	panin1	EPB41L1
LACTB2	1.01838e-25	0.456063	0.416	0.082	2.23809e-21	panin1	LACTB2
SPDEF	1.23472e-25	0.336497	0.27	0.034	2.71355e-21	panin1	SPDEF
PLAAT3	1.24818e-25	0.860107	0.787	0.312	2.74312e-21	panin1	PLAAT3
CHMP2A	1.32869e-25	0.978339	0.921	0.596	2.92006e-21	panin1	CHMP2A
CD151	1.36241e-25	0.810952	1	0.824	2.99418e-21	panin1	CD151
DLG3	1.41457e-25	0.511667	0.506	0.12	3.10879e-21	panin1	DLG3
SLC22A18	1.52697e-25	0.541414	0.494	0.117	3.35582e-21	panin1	SLC22A18
ANXA2	1.55129e-25	1.5643	0.989	0.993	3.40928e-21	panin1	ANXA2
CTNNA1	1.84841e-25	1.11934	0.91	0.565	4.06224e-21	panin1	CTNNA1
MRPS12	2.03183e-25	0.723682	0.809	0.315	4.46534e-21	panin1	MRPS12
UQCR11	2.15313e-25	0.62632	1	0.989	4.73194e-21	panin1	UQCR11
MGAT4B	2.80499e-25	0.820449	0.899	0.431	6.16452e-21	panin1	MGAT4B
SSH3	3.92176e-25	0.541129	0.584	0.159	8.61886e-21	panin1	SSH3
TTC9	4.429e-25	0.416109	0.382	0.07	9.73362e-21	panin1	TTC9
GOLM1	5.40651e-25	0.997135	0.843	0.431	1.18819e-20	panin1	GOLM1
COX5A	7.93375e-25	0.913115	0.899	0.501	1.7436e-20	panin1	COX5A
SAP18	7.94475e-25	1.12261	0.899	0.602	1.74602e-20	panin1	SAP18
CKS1B	8.57299e-25	0.561442	0.607	0.172	1.88409e-20	panin1	CKS1B
ASAP2	8.78776e-25	0.593676	0.528	0.137	1.93129e-20	panin1	ASAP2
C6orf132	9.57914e-25	0.426783	0.393	0.075	2.10521e-20	panin1	C6orf132
PNPLA2	1.0877e-24	0.705001	0.798	0.318	2.39043e-20	panin1	PNPLA2
ENTPD6	1.10636e-24	0.738331	0.73	0.275	2.43145e-20	panin1	ENTPD6
SSBP1	1.26865e-24	0.92773	0.831	0.395	2.78812e-20	panin1	SSBP1
CRYZ	1.27831e-24	0.587133	0.472	0.113	2.80934e-20	panin1	CRYZ
SERF2	1.48451e-24	0.502956	1	1	3.26252e-20	panin1	SERF2
REPS2	1.49121e-24	0.313903	0.27	0.036	3.27724e-20	panin1	REPS2
ACY1	1.60389e-24	0.498833	0.528	0.133	3.52486e-20	panin1	ACY1
DNAJC10	1.61723e-24	0.826642	0.719	0.294	3.55418e-20	panin1	DNAJC10
NDFIP2	1.62393e-24	0.661063	0.663	0.213	3.56892e-20	panin1	NDFIP2
PDCD5	1.65643e-24	1.23702	0.809	0.418	3.64035e-20	panin1	PDCD5
PTPRK	1.77974e-24	0.651473	0.596	0.175	3.91133e-20	panin1	PTPRK
GBP3	1.80743e-24	0.645046	0.517	0.135	3.97218e-20	panin1	GBP3
NT5C3A	1.86597e-24	0.395707	0.416	0.083	4.10084e-20	panin1	NT5C3A
RAB5IF	2.08143e-24	0.92055	0.843	0.43	4.57437e-20	panin1	RAB5IF
BAIAP2L2	2.37157e-24	0.328647	0.326	0.052	5.21199e-20	panin1	BAIAP2L2
KLC4	2.70909e-24	0.521651	0.494	0.122	5.95377e-20	panin1	KLC4
COP1	3.00274e-24	0.633891	0.562	0.161	6.59912e-20	panin1	COP1
APLP2	3.03151e-24	1.36259	0.933	0.709	6.66236e-20	panin1	APLP2
CAPN1	3.25108e-24	0.784655	0.921	0.507	7.14489e-20	panin1	CAPN1
MCCC2	3.61201e-24	0.508599	0.483	0.115	7.93812e-20	panin1	MCCC2
ADSS	3.82932e-24	0.688778	0.596	0.183	8.4157e-20	panin1	ADSS
IVNS1ABP	3.94186e-24	1.17495	0.708	0.322	8.66302e-20	panin1	IVNS1ABP
GTF3C6	4.42676e-24	0.803136	0.73	0.297	9.72868e-20	panin1	GTF3C6
ZNF146	6.49421e-24	0.660527	0.629	0.2	1.42723e-19	panin1	ZNF146
GATA3	6.63417e-24	0.368378	0.303	0.047	1.45799e-19	panin1	GATA3
GNPAT	7.34734e-24	0.732057	0.674	0.238	1.61473e-19	panin1	GNPAT
LDLR	7.81814e-24	1.22056	0.742	0.372	1.71819e-19	panin1	LDLR
CAV2	8.97882e-24	0.914213	0.753	0.335	1.97327e-19	panin1	CAV2
HIST1H2AC	1.09708e-23	0.49055	0.404	0.084	2.41105e-19	panin1	HIST1H2AC
TNFSF11	1.1088e-23	0.318378	0.303	0.047	2.4368e-19	panin1	TNFSF11
MAOB	1.10956e-23	0.446655	0.416	0.088	2.43849e-19	panin1	MAOB
ADIPOR1	1.14177e-23	0.909599	0.73	0.319	2.50928e-19	panin1	ADIPOR1
HDHD3	1.42102e-23	0.589991	0.528	0.143	3.12297e-19	panin1	HDHD3
NIBAN2	1.45294e-23	0.853396	0.921	0.519	3.19313e-19	panin1	NIBAN2
LIMA1	1.54892e-23	1.06753	0.73	0.346	3.40405e-19	panin1	LIMA1
APH1A	1.73344e-23	0.783624	0.888	0.463	3.80957e-19	panin1	APH1A
ARHGEF5	1.93058e-23	0.374859	0.348	0.062	4.24284e-19	panin1	ARHGEF5
RNF6	2.0563e-23	0.463285	0.517	0.131	4.51912e-19	panin1	RNF6
TNFRSF11A	2.25018e-23	0.341198	0.292	0.044	4.94522e-19	panin1	TNFRSF11A
ARL14	2.26328e-23	0.678788	0.303	0.049	4.974e-19	panin1	ARL14
CD2AP	2.61785e-23	0.690201	0.551	0.161	5.75325e-19	panin1	CD2AP
KRTCAP2	3.12116e-23	0.712634	0.966	0.846	6.85937e-19	panin1	KRTCAP2
KCNK6	3.4404e-23	0.413849	0.461	0.105	7.56097e-19	panin1	KCNK6
SCAMP2	3.81466e-23	0.796178	0.933	0.498	8.38347e-19	panin1	SCAMP2
KLF3	5.21231e-23	0.592384	0.629	0.203	1.14551e-18	panin1	KLF3
TMC6	5.27673e-23	0.611202	0.708	0.247	1.15967e-18	panin1	TMC6
TMEM59	5.95775e-23	1.16461	0.876	0.664	1.30934e-18	panin1	TMEM59
COX20	6.05533e-23	0.768356	0.764	0.328	1.33078e-18	panin1	COX20
KCNK5	6.14043e-23	0.351817	0.258	0.036	1.34948e-18	panin1	KCNK5
RETSAT	8.22538e-23	0.571325	0.629	0.197	1.80769e-18	panin1	RETSAT
RPS27L	8.44264e-23	1.42578	0.899	0.725	1.85544e-18	panin1	RPS27L
UBALD2	8.52739e-23	0.712297	0.854	0.411	1.87406e-18	panin1	UBALD2
ASPH	9.07659e-23	0.881034	0.787	0.367	1.99476e-18	panin1	ASPH
TXN	9.31173e-23	1.39978	0.921	0.678	2.04644e-18	panin1	TXN
EIF6	9.84326e-23	0.814938	0.921	0.573	2.16325e-18	panin1	EIF6
RMND5A	1.07234e-22	0.375159	0.393	0.079	2.35668e-18	panin1	RMND5A
ACADVL	1.32385e-22	0.785615	0.955	0.698	2.90942e-18	panin1	ACADVL
FBP1	1.42349e-22	0.782932	0.742	0.298	3.1284e-18	panin1	FBP1
ANO1	1.48098e-22	0.668964	0.629	0.208	3.25476e-18	panin1	ANO1
ANKRD22	1.60543e-22	0.356405	0.292	0.046	3.52825e-18	panin1	ANKRD22
SLK	1.74709e-22	0.753458	0.697	0.271	3.83959e-18	panin1	SLK
INPP4B	1.80769e-22	0.418312	0.348	0.065	3.97275e-18	panin1	INPP4B
CMTM6	1.88723e-22	0.839881	0.685	0.276	4.14756e-18	panin1	CMTM6
ADAM9	2.02995e-22	0.873555	0.685	0.279	4.46121e-18	panin1	ADAM9
COA6	2.07284e-22	0.557854	0.528	0.149	4.55548e-18	panin1	COA6
NEIL1	2.09414e-22	0.440252	0.427	0.095	4.60229e-18	panin1	NEIL1
UHMK1	3.31377e-22	0.639941	0.596	0.194	7.28267e-18	panin1	UHMK1
H3F3A	3.93369e-22	1.44647	0.989	0.94	8.64507e-18	panin1	H3F3A
SDC1	4.14199e-22	0.766448	0.966	0.567	9.10286e-18	panin1	SDC1
ANKRD10	4.53725e-22	0.748252	0.854	0.417	9.97151e-18	panin1	ANKRD10
VPS36	4.99388e-22	0.576793	0.551	0.161	1.09751e-17	panin1	VPS36
RIOK3	5.19499e-22	0.687077	0.618	0.215	1.1417e-17	panin1	RIOK3
SNRPE	6.20608e-22	1.26254	0.719	0.382	1.36391e-17	panin1	SNRPE
CPD	6.43091e-22	0.695026	0.629	0.219	1.41332e-17	panin1	CPD
HDGF	6.87125e-22	0.820378	0.854	0.469	1.5101e-17	panin1	HDGF
PPP1R35	7.14373e-22	0.622741	0.708	0.268	1.56998e-17	panin1	PPP1R35
ZDHHC3	7.48939e-22	0.710794	0.73	0.325	1.64594e-17	panin1	ZDHHC3
CLDN23	8.01762e-22	0.322134	0.292	0.047	1.76203e-17	panin1	CLDN23
VDAC1	8.19419e-22	0.780265	0.809	0.378	1.80084e-17	panin1	VDAC1
HOXB3	9.03707e-22	0.476611	0.461	0.115	1.98608e-17	panin1	HOXB3
RAP1GAP2	9.48354e-22	0.423148	0.36	0.071	2.0842e-17	panin1	RAP1GAP2
TLE5	9.50803e-22	0.708766	1	0.905	2.08958e-17	panin1	TLE5
SCP2	9.68153e-22	0.927845	0.798	0.438	2.12771e-17	panin1	SCP2
ZFAND6	9.76961e-22	0.806464	0.685	0.278	2.14707e-17	panin1	ZFAND6
PRKCI	1.00307e-21	0.601933	0.517	0.151	2.20445e-17	panin1	PRKCI
CEP170B	1.01656e-21	0.571626	0.539	0.158	2.23409e-17	panin1	CEP170B
MTIF3	1.27451e-21	0.678126	0.663	0.248	2.80099e-17	panin1	MTIF3
ETNK1	1.29986e-21	0.76905	0.596	0.221	2.85671e-17	panin1	ETNK1
JTB	1.38615e-21	0.822968	0.966	0.849	3.04633e-17	panin1	JTB
ATF7IP2	1.42472e-21	0.368286	0.326	0.06	3.1311e-17	panin1	ATF7IP2
TOR4A	1.46137e-21	0.436793	0.449	0.109	3.21165e-17	panin1	TOR4A
LINC02381	1.47598e-21	0.436087	0.449	0.109	3.24377e-17	panin1	LINC02381
PWWP2B	1.68409e-21	0.46456	0.494	0.129	3.70112e-17	panin1	PWWP2B
SHF	1.81345e-21	0.522089	0.539	0.155	3.98542e-17	panin1	SHF
QPCT	1.85139e-21	0.488163	0.472	0.121	4.0688e-17	panin1	QPCT
MT-CO2	1.86739e-21	1.49065	1	1	4.10396e-17	panin1	MT-CO2
IDI1	1.88022e-21	0.725612	0.652	0.245	4.13217e-17	panin1	IDI1
SFT2D1	1.94952e-21	0.677037	0.663	0.254	4.28446e-17	panin1	SFT2D1
SRPK1	2.12712e-21	0.419983	0.427	0.1	4.67477e-17	panin1	SRPK1
ZMYM2	2.18229e-21	0.666428	0.562	0.183	4.79602e-17	panin1	ZMYM2
FDPS	2.29397e-21	0.789134	0.831	0.427	5.04146e-17	panin1	FDPS
RPL41	3.41361e-21	0.443343	1	1	7.50209e-17	panin1	RPL41
SCAMP3	3.60207e-21	0.633846	0.82	0.36	7.91628e-17	panin1	SCAMP3
KIF12	3.63843e-21	0.301874	0.337	0.062	7.99617e-17	panin1	KIF12
MGAT3	3.70529e-21	0.338493	0.326	0.06	8.14312e-17	panin1	MGAT3
CHCHD7	3.76617e-21	0.495818	0.539	0.157	8.2769e-17	panin1	CHCHD7
C1GALT1C1	3.81628e-21	0.535657	0.438	0.11	8.38704e-17	panin1	C1GALT1C1
EPS8	3.87547e-21	0.875937	0.697	0.307	8.51711e-17	panin1	EPS8
USP3	4.06268e-21	0.487441	0.596	0.183	8.92855e-17	panin1	USP3
GSTK1	4.45392e-21	0.738918	0.944	0.583	9.78839e-17	panin1	GSTK1
DGKA	5.24528e-21	0.547275	0.618	0.201	1.15276e-16	panin1	DGKA
SLC16A4	5.5717e-21	0.446682	0.404	0.093	1.22449e-16	panin1	SLC16A4
HSPA1B	6.54755e-21	0.496742	0.461	0.119	1.43895e-16	panin1	HSPA1B
SLC38A1	7.22482e-21	0.505408	0.461	0.12	1.5878e-16	panin1	SLC38A1
NHS	7.30909e-21	0.409831	0.382	0.083	1.60632e-16	panin1	NHS
MED25	7.55408e-21	0.572054	0.64	0.225	1.66016e-16	panin1	MED25
ATP8B1	8.89304e-21	0.421478	0.36	0.075	1.95442e-16	panin1	ATP8B1
APIP	9.0267e-21	0.48926	0.438	0.111	1.9838e-16	panin1	APIP
PDCD6IP	9.66374e-21	0.727941	0.719	0.306	2.1238e-16	panin1	PDCD6IP
DDAH1	1.01235e-20	0.647202	0.674	0.251	2.22484e-16	panin1	DDAH1
TOMM20	1.04991e-20	0.894946	0.865	0.561	2.3074e-16	panin1	TOMM20
TMEM106B	1.12574e-20	0.626046	0.652	0.239	2.47403e-16	panin1	TMEM106B
SLC37A3	1.49551e-20	0.420209	0.427	0.102	3.28668e-16	panin1	SLC37A3
SMIM14	1.57678e-20	0.741572	0.674	0.271	3.46529e-16	panin1	SMIM14
CCNDBP1	1.79334e-20	0.626982	0.674	0.251	3.94122e-16	panin1	CCNDBP1
CCDC9B	2.26748e-20	0.390457	0.348	0.071	4.98323e-16	panin1	CCDC9B
SNHG29	2.34844e-20	0.67898	1	0.957	5.16116e-16	panin1	SNHG29
SERPINB6	2.51461e-20	0.666345	0.944	0.527	5.52636e-16	panin1	SERPINB6
DGAT1	2.64859e-20	0.465533	0.618	0.2	5.82081e-16	panin1	DGAT1
PRKACB	2.65576e-20	0.59302	0.596	0.204	5.83656e-16	panin1	PRKACB
GLRX2	3.37453e-20	0.414117	0.449	0.113	7.4162e-16	panin1	GLRX2
MRPL24	3.38496e-20	0.677575	0.775	0.347	7.43913e-16	panin1	MRPL24
UQCRQ	3.43238e-20	0.638121	1	0.944	7.54334e-16	panin1	UQCRQ
SLC26A6	3.66745e-20	0.365178	0.36	0.076	8.05996e-16	panin1	SLC26A6
COG2	5.26422e-20	0.521233	0.506	0.147	1.15692e-15	panin1	COG2
PARP12	6.04121e-20	0.482475	0.607	0.199	1.32768e-15	panin1	PARP12
TRIP6	7.00523e-20	0.710907	0.876	0.511	1.53954e-15	panin1	TRIP6
PTTG1IP	7.43622e-20	0.923842	0.978	0.821	1.63426e-15	panin1	PTTG1IP
PPP1R16A	8.62903e-20	0.48655	0.573	0.181	1.8964e-15	panin1	PPP1R16A
SLC44A3	9.11902e-20	0.406545	0.393	0.091	2.00409e-15	panin1	SLC44A3
FERMT1	1.03417e-19	0.325415	0.292	0.052	2.2728e-15	panin1	FERMT1
MGST3	1.09514e-19	0.882195	0.978	0.908	2.4068e-15	panin1	MGST3
PLXNB2	1.11008e-19	0.68801	0.944	0.766	2.43962e-15	panin1	PLXNB2
ELK4	1.41239e-19	0.601949	0.573	0.197	3.104e-15	panin1	ELK4
ARRDC4	1.50439e-19	0.35789	0.348	0.073	3.3062e-15	panin1	ARRDC4
MAPK13	1.52626e-19	0.520467	0.539	0.17	3.35425e-15	panin1	MAPK13
PSMC4	1.56757e-19	0.758897	0.798	0.402	3.44505e-15	panin1	PSMC4
POMP	1.59252e-19	1.06022	0.843	0.564	3.49987e-15	panin1	POMP
BCR	1.78638e-19	0.551654	0.64	0.232	3.92593e-15	panin1	BCR
PRKCA	1.99756e-19	0.58413	0.528	0.167	4.39004e-15	panin1	PRKCA
RAB29	2.02108e-19	0.422252	0.461	0.123	4.44172e-15	panin1	RAB29
PPDPF	2.18637e-19	0.568471	0.989	0.926	4.80499e-15	panin1	PPDPF
DNM2	2.28772e-19	0.754368	0.809	0.439	5.02772e-15	panin1	DNM2
CYP4F12	2.54529e-19	0.339235	0.303	0.057	5.59379e-15	panin1	CYP4F12
HMGCR	2.63846e-19	0.554524	0.483	0.141	5.79855e-15	panin1	HMGCR
ANKRD27	2.71684e-19	0.405872	0.36	0.079	5.9708e-15	panin1	ANKRD27
DNAJC3	2.76308e-19	0.644503	0.685	0.28	6.07243e-15	panin1	DNAJC3
STX1A	2.92156e-19	0.36577	0.382	0.087	6.42071e-15	panin1	STX1A
PAN3	2.94254e-19	0.468802	0.472	0.133	6.46681e-15	panin1	PAN3
CKLF	2.97544e-19	0.885978	0.798	0.436	6.53913e-15	panin1	CKLF
ATP5MD	3.03837e-19	0.838071	0.933	0.703	6.67742e-15	panin1	ATP5MD
PTMA	3.21802e-19	0.626333	1	0.998	7.07224e-15	panin1	PTMA
EBPL	3.40473e-19	0.569447	0.629	0.23	7.48258e-15	panin1	EBPL
IARS2	3.46929e-19	0.6168	0.573	0.203	7.62445e-15	panin1	IARS2
GSKIP	3.59216e-19	0.517475	0.449	0.123	7.89449e-15	panin1	GSKIP
MAT2B	4.68819e-19	0.560015	0.584	0.201	1.03032e-14	panin1	MAT2B
MTHFS	4.79154e-19	0.517197	0.506	0.154	1.05304e-14	panin1	MTHFS
MYL12A	5.03542e-19	1.15204	0.933	0.889	1.10664e-14	panin1	MYL12A
BROX	5.03765e-19	0.621435	0.607	0.221	1.10713e-14	panin1	BROX
DAPK1	5.68199e-19	0.651738	0.584	0.216	1.24873e-14	panin1	DAPK1
ARPC1A	6.25106e-19	0.705748	0.753	0.363	1.3738e-14	panin1	ARPC1A
HSD17B11	6.329e-19	0.892248	0.685	0.333	1.39092e-14	panin1	HSD17B11
PMVK	6.75796e-19	0.579859	0.798	0.343	1.4852e-14	panin1	PMVK
JPT1	8.38001e-19	0.737451	0.843	0.425	1.84167e-14	panin1	JPT1
TRIM2	8.75419e-19	0.551811	0.494	0.148	1.92391e-14	panin1	TRIM2
PEX11B	9.93018e-19	0.42065	0.449	0.122	2.18236e-14	panin1	PEX11B
AL354953.1	1.18754e-18	0.409802	0.494	0.14	2.60986e-14	panin1	AL354953.1
SH3GLB2	1.54762e-18	0.608035	0.742	0.331	3.40121e-14	panin1	SH3GLB2
ADAM10	1.55831e-18	0.728318	0.629	0.251	3.42471e-14	panin1	ADAM10
NDUFA4	1.78172e-18	1.05062	0.944	0.906	3.91569e-14	panin1	NDUFA4
RHOB	1.90395e-18	1.07238	0.865	0.696	4.18431e-14	panin1	RHOB
RECQL5	1.90733e-18	0.402255	0.416	0.106	4.19174e-14	panin1	RECQL5
MYL12B	1.91067e-18	1.03711	0.944	0.883	4.19907e-14	panin1	MYL12B
CST3	1.95649e-18	0.520662	1	1	4.29977e-14	panin1	CST3
CRIP2	1.98592e-18	0.635873	0.966	0.644	4.36446e-14	panin1	CRIP2
CCP110	2.34496e-18	0.350465	0.303	0.06	5.15352e-14	panin1	CCP110
SLC6A8	2.39194e-18	0.443509	0.494	0.144	5.25677e-14	panin1	SLC6A8
CLN5	2.47637e-18	0.569848	0.663	0.26	5.44232e-14	panin1	CLN5
FAIM	2.78102e-18	0.375884	0.36	0.082	6.11184e-14	panin1	FAIM
LAMTOR2	2.79424e-18	0.729247	0.854	0.49	6.1409e-14	panin1	LAMTOR2
UCHL3	2.86935e-18	0.513802	0.461	0.135	6.30597e-14	panin1	UCHL3
HMGN1	3.24622e-18	0.928657	0.82	0.54	7.13422e-14	panin1	HMGN1
CTNND1	3.45334e-18	0.770295	0.787	0.455	7.5894e-14	panin1	CTNND1
CREB3L1	3.58172e-18	0.668764	0.787	0.378	7.87156e-14	panin1	CREB3L1
THEM6	3.62751e-18	0.420604	0.472	0.134	7.97217e-14	panin1	THEM6
DMTN	3.72636e-18	0.388014	0.337	0.073	8.18942e-14	panin1	DMTN
PDXDC1	4.17806e-18	0.629383	0.652	0.273	9.18213e-14	panin1	PDXDC1
GCC2	4.42654e-18	0.531132	0.64	0.238	9.72822e-14	panin1	GCC2
NPAS2	4.78941e-18	0.446734	0.404	0.105	1.05257e-13	panin1	NPAS2
MYCBP	4.92841e-18	0.467796	0.416	0.112	1.08312e-13	panin1	MYCBP
FRY	5.34092e-18	0.462424	0.483	0.146	1.17377e-13	panin1	FRY
PILRB	5.86153e-18	0.531073	0.607	0.216	1.28819e-13	panin1	PILRB
TRAF4	5.96602e-18	0.549802	0.697	0.287	1.31115e-13	panin1	TRAF4
CAPZA2	6.01397e-18	0.983608	0.719	0.38	1.32169e-13	panin1	CAPZA2
UFC1	7.21204e-18	0.83221	0.865	0.573	1.58499e-13	panin1	UFC1
FBXO34	8.04463e-18	0.405784	0.404	0.104	1.76797e-13	panin1	FBXO34
DYRK1B	8.35558e-18	0.352156	0.393	0.098	1.83631e-13	panin1	DYRK1B
TSPAN12	8.7685e-18	0.34734	0.258	0.046	1.92705e-13	panin1	TSPAN12
OSBPL3	8.87804e-18	0.400476	0.393	0.1	1.95113e-13	panin1	OSBPL3
LSM8	9.00354e-18	0.65961	0.652	0.281	1.97871e-13	panin1	LSM8
NGRN	9.04471e-18	0.711916	0.831	0.469	1.98776e-13	panin1	NGRN
ATP1B3	9.37306e-18	0.703416	0.798	0.43	2.05992e-13	panin1	ATP1B3
LPIN1	9.43669e-18	0.410911	0.438	0.121	2.0739e-13	panin1	LPIN1
PRDX5	9.95801e-18	0.612655	1	0.916	2.18847e-13	panin1	PRDX5
MFSD2A	1.00115e-17	0.351304	0.337	0.075	2.20022e-13	panin1	MFSD2A
UTP25	1.19007e-17	0.383965	0.393	0.1	2.61542e-13	panin1	UTP25
CHP1	1.23736e-17	0.698521	0.685	0.306	2.71934e-13	panin1	CHP1
GAK	1.25893e-17	0.692113	0.753	0.382	2.76675e-13	panin1	GAK
RPS3	1.26982e-17	0.39116	1	1	2.79068e-13	panin1	RPS3
MCM7	1.33512e-17	0.506733	0.652	0.246	2.9342e-13	panin1	MCM7
EFCAB14	1.54524e-17	0.689015	0.697	0.331	3.39597e-13	panin1	EFCAB14
COMMD6	1.54958e-17	0.844585	0.966	0.854	3.4055e-13	panin1	COMMD6
PELI1	1.57936e-17	0.493434	0.472	0.144	3.47096e-13	panin1	PELI1
MRPS35	1.67131e-17	0.431021	0.472	0.14	3.67304e-13	panin1	MRPS35
OCIAD1	1.77006e-17	0.740018	0.719	0.346	3.89007e-13	panin1	OCIAD1
SRI	1.81906e-17	0.891225	0.809	0.482	3.99774e-13	panin1	SRI
TMEM87B	1.8228e-17	0.454982	0.483	0.147	4.00597e-13	panin1	TMEM87B
LSM14A	1.99728e-17	0.632861	0.73	0.35	4.38943e-13	panin1	LSM14A
FOS	2.00054e-17	1.41465	0.888	0.828	4.39659e-13	panin1	FOS
CNIH4	2.10989e-17	0.733548	0.73	0.345	4.63691e-13	panin1	CNIH4
MIPEP	2.32614e-17	0.332445	0.36	0.084	5.11215e-13	panin1	MIPEP
GPR160	2.42119e-17	0.301025	0.258	0.047	5.32104e-13	panin1	GPR160
GPI	2.53996e-17	0.691274	0.91	0.654	5.58206e-13	panin1	GPI
PLEKHJ1	2.62462e-17	0.521967	0.719	0.295	5.76813e-13	panin1	PLEKHJ1
IMP3	2.71273e-17	0.588032	0.674	0.283	5.96177e-13	panin1	IMP3
PDCD6	2.81211e-17	0.662811	0.764	0.389	6.18018e-13	panin1	PDCD6
TJP1	2.89181e-17	0.494774	0.596	0.214	6.35534e-13	panin1	TJP1
COX7A2	3.01516e-17	0.662742	0.978	0.853	6.62643e-13	panin1	COX7A2
POLD4	3.0859e-17	0.652514	0.91	0.606	6.78189e-13	panin1	POLD4
KCTD1	3.1372e-17	0.378961	0.326	0.073	6.89463e-13	panin1	KCTD1
POLR2I	3.26334e-17	0.642587	0.933	0.601	7.17185e-13	panin1	POLR2I
GFPT1	3.48468e-17	0.634194	0.584	0.23	7.65828e-13	panin1	GFPT1
MAP3K5	3.51152e-17	0.415966	0.404	0.109	7.71727e-13	panin1	MAP3K5
ITM2C	3.54106e-17	0.632671	0.989	0.739	7.78219e-13	panin1	ITM2C
DECR2	3.62787e-17	0.491898	0.517	0.172	7.97298e-13	panin1	DECR2
TPT1	3.85655e-17	0.925808	1	1	8.47554e-13	panin1	TPT1
SVIP	4.45654e-17	0.505845	0.562	0.197	9.79414e-13	panin1	SVIP
SLC12A7	4.52883e-17	0.559826	0.753	0.339	9.953e-13	panin1	SLC12A7
AFDN	5.08664e-17	0.461479	0.596	0.212	1.11789e-12	panin1	AFDN
PCYT2	5.13274e-17	0.443693	0.528	0.173	1.12802e-12	panin1	PCYT2
INPP1	5.22666e-17	0.505845	0.562	0.198	1.14866e-12	panin1	INPP1
BACE2	5.46564e-17	0.634691	0.787	0.388	1.20118e-12	panin1	BACE2
ADGRE5	5.53896e-17	0.737178	0.787	0.446	1.2173e-12	panin1	ADGRE5
GAS5	5.53906e-17	0.764434	0.966	0.853	1.21732e-12	panin1	GAS5
KCNC4	5.71367e-17	0.413576	0.393	0.105	1.25569e-12	panin1	KCNC4
ELF1	5.89018e-17	0.56756	0.674	0.288	1.29448e-12	panin1	ELF1
ALG5	6.19597e-17	0.521738	0.562	0.203	1.36169e-12	panin1	ALG5
LGALS3	6.27499e-17	1.03504	0.978	0.9	1.37905e-12	panin1	LGALS3
SMAD3	6.32311e-17	0.612222	0.517	0.184	1.38963e-12	panin1	SMAD3
ARV1	6.41879e-17	0.350574	0.337	0.078	1.41066e-12	panin1	ARV1
SLC39A4	6.46731e-17	0.382151	0.416	0.113	1.42132e-12	panin1	SLC39A4
SGSM3	6.96382e-17	0.554441	0.674	0.282	1.53044e-12	panin1	SGSM3
N4BP2L2	6.98738e-17	0.623697	0.742	0.354	1.53562e-12	panin1	N4BP2L2
SLC2A1	7.11322e-17	0.628394	0.674	0.271	1.56327e-12	panin1	SLC2A1
ANXA11	7.42151e-17	0.659001	0.933	0.807	1.63103e-12	panin1	ANXA11
DNTTIP2	7.7958e-17	0.431812	0.528	0.172	1.71328e-12	panin1	DNTTIP2
FIS1	7.85685e-17	0.615188	0.978	0.827	1.7267e-12	panin1	FIS1
STEAP3	7.90238e-17	0.40433	0.461	0.137	1.73671e-12	panin1	STEAP3
TPM3	8.54352e-17	0.784752	0.888	0.678	1.87761e-12	panin1	TPM3
TMBIM4	8.79311e-17	0.702565	0.809	0.445	1.93246e-12	panin1	TMBIM4
TP53I3	9.02553e-17	0.545203	0.697	0.292	1.98354e-12	panin1	TP53I3
TPD52L1	9.15804e-17	0.34758	0.315	0.07	2.01266e-12	panin1	TPD52L1
RABIF	9.17327e-17	0.377857	0.494	0.151	2.01601e-12	panin1	RABIF
RDH10	9.79223e-17	0.47284	0.483	0.154	2.15204e-12	panin1	RDH10
ERG28	1.03697e-16	0.505599	0.618	0.237	2.27895e-12	panin1	ERG28
SC5D	1.13181e-16	0.519147	0.494	0.163	2.48739e-12	panin1	SC5D
OSBPL7	1.13787e-16	0.397155	0.348	0.086	2.5007e-12	panin1	OSBPL7
NCKAP1	1.19434e-16	0.640369	0.764	0.387	2.62479e-12	panin1	NCKAP1
TFRC	1.34603e-16	0.510702	0.528	0.179	2.95816e-12	panin1	TFRC
CHMP2B	1.38695e-16	0.480449	0.629	0.24	3.04811e-12	panin1	CHMP2B
CDK18	1.77692e-16	0.356441	0.371	0.094	3.90513e-12	panin1	CDK18
NPTN	1.80873e-16	0.71141	0.764	0.422	3.97505e-12	panin1	NPTN
ENPP4	1.8278e-16	0.347012	0.348	0.084	4.01696e-12	panin1	ENPP4
BX255925.3	1.89843e-16	0.363612	0.36	0.09	4.17218e-12	panin1	BX255925.3
RNF7	1.92388e-16	0.696874	0.82	0.47	4.22812e-12	panin1	RNF7
COX6A1	2.06506e-16	0.557659	0.978	0.922	4.53839e-12	panin1	COX6A1
SUPT5H	2.17719e-16	0.692423	0.775	0.417	4.78481e-12	panin1	SUPT5H
MKRN1	2.22955e-16	0.621016	0.584	0.236	4.89987e-12	panin1	MKRN1
CDC42EP4	2.24578e-16	0.416557	0.483	0.15	4.93556e-12	panin1	CDC42EP4
RHOC	2.31716e-16	0.592634	0.989	0.919	5.09242e-12	panin1	RHOC
DDIT4	2.58258e-16	0.677012	0.955	0.775	5.67574e-12	panin1	DDIT4
EBP	2.60329e-16	0.484	0.517	0.179	5.72125e-12	panin1	EBP
TMEM168	2.63404e-16	0.371796	0.416	0.116	5.78883e-12	panin1	TMEM168
ATP1A1	2.97967e-16	0.764841	0.899	0.77	6.54842e-12	panin1	ATP1A1
PGRMC1	2.97981e-16	0.691927	0.652	0.308	6.54873e-12	panin1	PGRMC1
PAK4	3.0051e-16	0.412718	0.404	0.112	6.6043e-12	panin1	PAK4
CUL3	3.37501e-16	0.513276	0.539	0.194	7.41726e-12	panin1	CUL3
FAM174B	3.53337e-16	0.379877	0.416	0.116	7.76528e-12	panin1	FAM174B
PPP6R1	3.58227e-16	0.591405	0.719	0.336	7.87276e-12	panin1	PPP6R1
FAT1	3.6077e-16	0.658434	0.618	0.259	7.92864e-12	panin1	FAT1
ACBD3	3.876e-16	0.505182	0.629	0.251	8.51829e-12	panin1	ACBD3
ARF1	4.13681e-16	0.668733	1	0.934	9.09146e-12	panin1	ARF1
C9orf16	4.21268e-16	0.595234	0.966	0.833	9.2582e-12	panin1	C9orf16
ARHGEF1	4.29694e-16	0.556796	0.73	0.329	9.44338e-12	panin1	ARHGEF1
KDM5B	4.34169e-16	0.547918	0.562	0.217	9.54174e-12	panin1	KDM5B
MED29	4.3488e-16	0.491658	0.64	0.261	9.55736e-12	panin1	MED29
SCGB3A1	5.03397e-16	0.346377	0.315	0.071	1.10632e-11	panin1	SCGB3A1
ARRDC2	5.10489e-16	0.631136	0.753	0.385	1.1219e-11	panin1	ARRDC2
PPA2	5.10982e-16	0.482057	0.573	0.215	1.12298e-11	panin1	PPA2
TMBIM6	5.31332e-16	0.758596	0.966	0.888	1.16771e-11	panin1	TMBIM6
TMED3	5.36762e-16	0.645126	0.865	0.538	1.17964e-11	panin1	TMED3
DYNLT1	5.65921e-16	0.829299	0.764	0.457	1.24372e-11	panin1	DYNLT1
MMP15	5.81128e-16	0.335677	0.371	0.095	1.27715e-11	panin1	MMP15
CD58	5.84407e-16	0.40433	0.438	0.13	1.28435e-11	panin1	CD58
CLPTM1L	5.95487e-16	0.694523	0.753	0.413	1.3087e-11	panin1	CLPTM1L
SNX14	6.02442e-16	0.397496	0.461	0.143	1.32399e-11	panin1	SNX14
ARFGEF3	6.60411e-16	0.300272	0.236	0.043	1.45139e-11	panin1	ARFGEF3
CIAO2A	6.64093e-16	0.586568	0.607	0.242	1.45948e-11	panin1	CIAO2A
FBXO28	6.86165e-16	0.406386	0.449	0.138	1.50798e-11	panin1	FBXO28
SEL1L3	6.92109e-16	0.58418	0.64	0.276	1.52105e-11	panin1	SEL1L3
CFI	6.98616e-16	0.607919	0.719	0.346	1.53535e-11	panin1	CFI
ROMO1	7.62626e-16	0.601457	0.978	0.709	1.67602e-11	panin1	ROMO1
HINT1	8.24975e-16	0.889863	0.966	0.839	1.81305e-11	panin1	HINT1
TMCO3	8.29008e-16	0.593284	0.506	0.189	1.82191e-11	panin1	TMCO3
SKP1	8.45237e-16	0.746679	0.899	0.772	1.85758e-11	panin1	SKP1
ARPC1B	8.49333e-16	0.616196	1	0.939	1.86658e-11	panin1	ARPC1B
MVP	9.26735e-16	0.598341	0.978	0.72	2.03669e-11	panin1	MVP
DAG1	9.41051e-16	0.615225	0.809	0.446	2.06815e-11	panin1	DAG1
HSPE1	9.83601e-16	0.733685	0.798	0.473	2.16166e-11	panin1	HSPE1
STXBP2	1.00786e-15	0.456852	0.629	0.249	2.21496e-11	panin1	STXBP2
ETHE1	1.01847e-15	0.522067	0.742	0.34	2.23828e-11	panin1	ETHE1
MTUS1	1.028e-15	0.45417	0.506	0.172	2.25923e-11	panin1	MTUS1
UFM1	1.07862e-15	0.82381	0.652	0.337	2.37048e-11	panin1	UFM1
LGALS2	1.09418e-15	0.302597	0.315	0.072	2.40467e-11	panin1	LGALS2
POGK	1.09442e-15	0.414238	0.551	0.195	2.40521e-11	panin1	POGK
MPC2	1.14617e-15	0.640032	0.708	0.344	2.51895e-11	panin1	MPC2
SLC49A4	1.15173e-15	0.313865	0.303	0.069	2.53116e-11	panin1	SLC49A4
TRIM28	1.20692e-15	0.625838	0.921	0.616	2.65246e-11	panin1	TRIM28
CLMN	1.25547e-15	0.390071	0.427	0.126	2.75914e-11	panin1	CLMN
ATP9A	1.31071e-15	0.448394	0.573	0.209	2.88054e-11	panin1	ATP9A
SLC25A24	1.35335e-15	0.423045	0.472	0.152	2.97426e-11	panin1	SLC25A24
ABRACL	1.42587e-15	0.470757	0.573	0.216	3.13363e-11	panin1	ABRACL
HES1	1.46906e-15	0.503979	0.584	0.221	3.22855e-11	panin1	HES1
HMGCS1	1.49168e-15	0.469886	0.551	0.2	3.27826e-11	panin1	HMGCS1
SEZ6L2	1.5295e-15	0.346869	0.393	0.105	3.36139e-11	panin1	SEZ6L2
POLR2J	1.72046e-15	0.651218	0.888	0.577	3.78106e-11	panin1	POLR2J
POLR1D	1.83125e-15	0.623517	0.809	0.443	4.02453e-11	panin1	POLR1D
NAPRT	1.85027e-15	0.501729	0.539	0.196	4.06635e-11	panin1	NAPRT
B4GALT4	1.95133e-15	0.471213	0.494	0.169	4.28843e-11	panin1	B4GALT4
CTTN	2.18358e-15	0.724596	0.876	0.623	4.79884e-11	panin1	CTTN
PPP1R14B	2.21055e-15	0.615877	0.966	0.757	4.85813e-11	panin1	PPP1R14B
MRPS6	2.30291e-15	0.423236	0.472	0.154	5.0611e-11	panin1	MRPS6
HNRNPA2B1	2.32875e-15	0.743462	0.921	0.848	5.11788e-11	panin1	HNRNPA2B1
CDCP1	2.38671e-15	0.419921	0.438	0.137	5.24527e-11	panin1	CDCP1
NT5C2	2.40392e-15	0.44068	0.562	0.208	5.28309e-11	panin1	NT5C2
SLC39A11	2.43047e-15	0.424655	0.382	0.109	5.34144e-11	panin1	SLC39A11
CCDC6	2.49057e-15	0.441047	0.607	0.234	5.47353e-11	panin1	CCDC6
STRA6	2.65552e-15	0.574521	0.618	0.259	5.83604e-11	panin1	STRA6
TGOLN2	3.26587e-15	0.640013	0.831	0.492	7.17741e-11	panin1	TGOLN2
PARP1	3.32054e-15	0.465965	0.562	0.209	7.29756e-11	panin1	PARP1
PARM1	3.48276e-15	0.389625	0.393	0.112	7.65405e-11	panin1	PARM1
BLVRB	3.56583e-15	0.675399	0.854	0.559	7.83662e-11	panin1	BLVRB
PLA2R1	3.63669e-15	0.343623	0.371	0.1	7.99236e-11	panin1	PLA2R1
C1orf43	3.66792e-15	0.758619	0.719	0.396	8.06098e-11	panin1	C1orf43
NME2	3.82703e-15	0.477537	1	0.997	8.41066e-11	panin1	NME2
TMEM165	3.85737e-15	0.715381	0.697	0.353	8.47734e-11	panin1	TMEM165
KIAA1671	3.91029e-15	0.40261	0.393	0.113	8.59364e-11	panin1	KIAA1671
FNDC3A	4.19475e-15	0.524122	0.652	0.284	9.2188e-11	panin1	FNDC3A
PRKCD	4.25726e-15	0.428391	0.517	0.178	9.35619e-11	panin1	PRKCD
SEM1	4.33013e-15	0.806243	0.843	0.673	9.51633e-11	panin1	SEM1
NCSTN	4.48234e-15	0.639704	0.753	0.397	9.85083e-11	panin1	NCSTN
VPS4B	4.52504e-15	0.421761	0.539	0.193	9.94468e-11	panin1	VPS4B
PLEKHA7	4.60589e-15	0.407586	0.36	0.099	1.01224e-10	panin1	PLEKHA7
SLC35D2	5.06838e-15	0.410911	0.416	0.127	1.11388e-10	panin1	SLC35D2
FLOT2	5.64325e-15	0.548761	0.742	0.351	1.24022e-10	panin1	FLOT2
ELOVL1	5.81405e-15	0.561834	0.787	0.43	1.27775e-10	panin1	ELOVL1
CSTB	6.17361e-15	0.532625	0.978	0.928	1.35677e-10	panin1	CSTB
PRXL2A	6.38113e-15	0.502912	0.562	0.217	1.40238e-10	panin1	PRXL2A
RNASE4	6.56514e-15	0.584567	0.685	0.331	1.44282e-10	panin1	RNASE4
DUSP4	6.89166e-15	0.565036	0.551	0.215	1.51458e-10	panin1	DUSP4
DIS3	7.02245e-15	0.400938	0.461	0.15	1.54332e-10	panin1	DIS3
TRIM16	7.04663e-15	0.328094	0.427	0.126	1.54864e-10	panin1	TRIM16
CAT	7.33923e-15	0.563121	0.562	0.226	1.61294e-10	panin1	CAT
NUDT19	7.35097e-15	0.33533	0.337	0.087	1.61552e-10	panin1	NUDT19
CCDC47	7.44151e-15	0.437988	0.618	0.246	1.63542e-10	panin1	CCDC47
PRXL2B	7.96459e-15	0.32788	0.371	0.101	1.75038e-10	panin1	PRXL2B
CISD3	8.90894e-15	0.485559	0.573	0.225	1.95792e-10	panin1	CISD3
SMYD2	9.14488e-15	0.395631	0.393	0.116	2.00977e-10	panin1	SMYD2
ADAM8	1.00423e-14	0.512061	0.528	0.202	2.20701e-10	panin1	ADAM8
PPARG	1.06305e-14	0.312762	0.348	0.091	2.33627e-10	panin1	PPARG
CUX1	1.07973e-14	0.430844	0.809	0.377	2.37291e-10	panin1	CUX1
COPA	1.21926e-14	0.671285	0.798	0.468	2.67957e-10	panin1	COPA
RBM8A	1.33487e-14	0.740511	0.876	0.585	2.93363e-10	panin1	RBM8A
MT-ND4	1.41268e-14	1.04292	1	1	3.10464e-10	panin1	MT-ND4
MZF1	1.56487e-14	0.451516	0.562	0.212	3.43911e-10	panin1	MZF1
ESRRA	1.60678e-14	0.43588	0.573	0.22	3.53122e-10	panin1	ESRRA
ULK3	1.62764e-14	0.467147	0.506	0.185	3.57707e-10	panin1	ULK3
SNRPG	1.64269e-14	0.736043	0.831	0.54	3.61013e-10	panin1	SNRPG
CDK10	1.70708e-14	0.449672	0.629	0.26	3.75165e-10	panin1	CDK10
HNRNPD	1.86432e-14	0.586812	0.843	0.529	4.09721e-10	panin1	HNRNPD
MT-ND5	1.93647e-14	0.978998	0.955	0.883	4.25577e-10	panin1	MT-ND5
DLD	2.00181e-14	0.535679	0.573	0.238	4.39939e-10	panin1	DLD
YWHAZ	2.04239e-14	0.824731	0.955	0.839	4.48857e-10	panin1	YWHAZ
HMGB1	2.1696e-14	0.61182	0.944	0.838	4.76812e-10	panin1	HMGB1
REEP3	2.20157e-14	0.58111	0.629	0.285	4.83839e-10	panin1	REEP3
RNPEPL1	2.59683e-14	0.525447	0.73	0.363	5.70706e-10	panin1	RNPEPL1
ARHGAP32	2.71137e-14	0.337656	0.348	0.095	5.95879e-10	panin1	ARHGAP32
RETREG1	2.90913e-14	0.32811	0.382	0.109	6.39339e-10	panin1	RETREG1
CBX3	2.9256e-14	0.635176	0.764	0.423	6.42959e-10	panin1	CBX3
VPS13A	3.0213e-14	0.335153	0.315	0.08	6.6399e-10	panin1	VPS13A
ZNF706	3.41181e-14	0.632753	0.831	0.48	7.49813e-10	panin1	ZNF706
TWF1	3.43279e-14	0.5197	0.584	0.249	7.54424e-10	panin1	TWF1
ATF6	3.45834e-14	0.450266	0.573	0.228	7.60038e-10	panin1	ATF6
ARPC3	3.47905e-14	0.883795	0.854	0.698	7.64591e-10	panin1	ARPC3
HMGA1	3.63656e-14	0.608639	0.775	0.419	7.99206e-10	panin1	HMGA1
KLF2	3.96634e-14	0.771756	0.921	0.82	8.71682e-10	panin1	KLF2
TNIP1	4.26131e-14	0.54386	0.82	0.457	9.36507e-10	panin1	TNIP1
TSC22D1	4.68155e-14	0.791148	0.944	0.843	1.02887e-09	panin1	TSC22D1
DCAF6	4.71997e-14	0.379545	0.472	0.16	1.03731e-09	panin1	DCAF6
NFKBIB	4.81236e-14	0.430124	0.506	0.186	1.05761e-09	panin1	NFKBIB
NT5C	5.04627e-14	0.545602	0.73	0.369	1.10902e-09	panin1	NT5C
SMIM15	5.09651e-14	0.484656	0.483	0.175	1.12006e-09	panin1	SMIM15
UQCC3	5.68287e-14	0.474052	0.573	0.229	1.24892e-09	panin1	UQCC3
SLC39A14	5.69027e-14	0.450849	0.64	0.274	1.25055e-09	panin1	SLC39A14
TRIM11	5.86955e-14	0.397799	0.416	0.132	1.28995e-09	panin1	TRIM11
CLCN3	6.33748e-14	0.455546	0.472	0.168	1.39279e-09	panin1	CLCN3
LAMTOR5	6.64687e-14	0.663894	0.854	0.542	1.46078e-09	panin1	LAMTOR5
AL390728.6	6.71648e-14	0.34066	0.348	0.096	1.47608e-09	panin1	AL390728.6
LSM4	6.90321e-14	0.57056	0.798	0.43	1.51712e-09	panin1	LSM4
SF3B6	7.10196e-14	0.704169	0.73	0.451	1.5608e-09	panin1	SF3B6
DAP3	7.11925e-14	0.518728	0.708	0.351	1.5646e-09	panin1	DAP3
HNRNPF	7.69941e-14	0.675095	0.753	0.439	1.6921e-09	panin1	HNRNPF
RBM42	7.83675e-14	0.534754	0.809	0.447	1.72228e-09	panin1	RBM42
SARAF	8.25621e-14	0.643804	0.876	0.619	1.81447e-09	panin1	SARAF
DEPP1	8.4304e-14	0.525837	0.91	0.634	1.85275e-09	panin1	DEPP1
NDFIP1	8.55794e-14	0.675932	0.775	0.479	1.88078e-09	panin1	NDFIP1
REEP5	9.33192e-14	0.659865	0.775	0.469	2.05088e-09	panin1	REEP5
SLC7A1	9.56467e-14	0.439835	0.494	0.181	2.10203e-09	panin1	SLC7A1
COG3	9.65237e-14	0.392154	0.393	0.121	2.1213e-09	panin1	COG3
FAM120A	9.70904e-14	0.537047	0.685	0.328	2.13376e-09	panin1	FAM120A
ARL4A	9.94732e-14	0.410327	0.371	0.112	2.18612e-09	panin1	ARL4A
TDP2	1.02535e-13	0.361875	0.449	0.149	2.25341e-09	panin1	TDP2
RRAS	1.0734e-13	0.602064	0.888	0.551	2.35902e-09	panin1	RRAS
TIMM50	1.08869e-13	0.43651	0.674	0.291	2.39262e-09	panin1	TIMM50
AGRN	1.1039e-13	0.507052	0.719	0.348	2.42605e-09	panin1	AGRN
SUGT1	1.1735e-13	0.456048	0.506	0.192	2.57901e-09	panin1	SUGT1
RAMAC	1.21519e-13	0.310614	0.348	0.097	2.67062e-09	panin1	RAMAC
DGKQ	1.29814e-13	0.363413	0.382	0.116	2.85293e-09	panin1	DGKQ
MRPS21	1.29986e-13	0.679461	0.865	0.728	2.85669e-09	panin1	MRPS21
NDUFB2	1.32879e-13	0.47877	0.978	0.904	2.92027e-09	panin1	NDUFB2
SELPLG	1.37009e-13	0.473853	0.449	0.162	3.01105e-09	panin1	SELPLG
SLC39A1	1.41051e-13	0.540589	0.798	0.459	3.09987e-09	panin1	SLC39A1
SELENOS	1.69869e-13	0.606312	0.764	0.439	3.7332e-09	panin1	SELENOS
RHOA	1.74896e-13	0.525902	0.966	0.962	3.84368e-09	panin1	RHOA
AKR1C3	1.82295e-13	0.409624	0.438	0.15	4.0063e-09	panin1	AKR1C3
PSMD4	1.86279e-13	0.59135	0.775	0.476	4.09385e-09	panin1	PSMD4
AKT2	1.86423e-13	0.548257	0.742	0.382	4.09701e-09	panin1	AKT2
NDUFB3	1.91549e-13	0.779166	0.674	0.39	4.20967e-09	panin1	NDUFB3
CCHCR1	1.93055e-13	0.377796	0.393	0.124	4.24276e-09	panin1	CCHCR1
TEP1	2.05537e-13	0.311697	0.36	0.104	4.51708e-09	panin1	TEP1
SUPT20H	2.06058e-13	0.379877	0.393	0.123	4.52854e-09	panin1	SUPT20H
AAGAB	2.09848e-13	0.352903	0.371	0.111	4.61184e-09	panin1	AAGAB
TOR1AIP2	2.17192e-13	0.550362	0.64	0.311	4.77324e-09	panin1	TOR1AIP2
YPEL5	2.18984e-13	0.528912	0.719	0.354	4.81261e-09	panin1	YPEL5
BTF3	2.19367e-13	0.657915	0.966	0.93	4.82102e-09	panin1	BTF3
CDC42EP1	2.20822e-13	0.489976	0.865	0.482	4.853e-09	panin1	CDC42EP1
CERS2	2.53484e-13	0.577516	0.798	0.479	5.57081e-09	panin1	CERS2
AKAP11	2.60902e-13	0.395597	0.517	0.194	5.73385e-09	panin1	AKAP11
DEDD2	2.95815e-13	0.38775	0.483	0.173	6.50114e-09	panin1	DEDD2
PIP4K2C	2.99313e-13	0.302764	0.348	0.098	6.578e-09	panin1	PIP4K2C
NADK	3.08903e-13	0.450266	0.685	0.323	6.78877e-09	panin1	NADK
SLC41A2	3.18253e-13	0.317788	0.337	0.095	6.99424e-09	panin1	SLC41A2
MT-CYB	3.49369e-13	1.1997	1	1	7.67807e-09	panin1	MT-CYB
SDHC	3.75093e-13	0.599879	0.674	0.354	8.24342e-09	panin1	SDHC
COX16	3.88479e-13	0.638876	0.663	0.344	8.53759e-09	panin1	COX16
SPCS1	3.89898e-13	0.628613	0.809	0.531	8.56879e-09	panin1	SPCS1
CST1	3.90996e-13	0.930267	0.742	0.357	8.59292e-09	panin1	CST1
BLZF1	4.19008e-13	0.32054	0.36	0.106	9.20855e-09	panin1	BLZF1
GSR	4.48719e-13	0.388427	0.438	0.151	9.8615e-09	panin1	GSR
ARHGAP5	4.74204e-13	0.468645	0.551	0.228	1.04216e-08	panin1	ARHGAP5
MICU2	4.80375e-13	0.40263	0.472	0.169	1.05572e-08	panin1	MICU2
CALM2	4.88983e-13	0.654614	0.955	0.918	1.07464e-08	panin1	CALM2
CYTH1	4.91057e-13	0.475212	0.663	0.313	1.0792e-08	panin1	CYTH1
ARHGEF2	4.91732e-13	0.510109	0.596	0.271	1.08068e-08	panin1	ARHGEF2
BOK	4.97664e-13	0.488909	0.618	0.275	1.09372e-08	panin1	BOK
CDC42SE2	5.53728e-13	0.408907	0.528	0.206	1.21693e-08	panin1	CDC42SE2
SLC44A2	5.57028e-13	0.550626	0.854	0.535	1.22418e-08	panin1	SLC44A2
PRKAA1	5.63312e-13	0.472149	0.517	0.21	1.23799e-08	panin1	PRKAA1
ZDHHC14	5.74393e-13	0.326489	0.404	0.129	1.26234e-08	panin1	ZDHHC14
RNF44	5.8597e-13	0.331911	0.427	0.14	1.28779e-08	panin1	RNF44
WRNIP1	6.06775e-13	0.352272	0.382	0.12	1.33351e-08	panin1	WRNIP1
NDUFA12	6.69383e-13	0.541731	0.674	0.349	1.4711e-08	panin1	NDUFA12
DOCK9	6.89293e-13	0.367362	0.416	0.137	1.51486e-08	panin1	DOCK9
SCOC	7.46287e-13	0.499492	0.494	0.201	1.64012e-08	panin1	SCOC
UBL5	7.61821e-13	0.48137	1	0.966	1.67425e-08	panin1	UBL5
TTC14	7.70211e-13	0.369903	0.438	0.151	1.69269e-08	panin1	TTC14
PNP	8.04958e-13	0.483273	0.584	0.258	1.76906e-08	panin1	PNP
NOL3	8.32598e-13	0.34482	0.416	0.136	1.8298e-08	panin1	NOL3
HACD3	8.35425e-13	0.431283	0.539	0.214	1.83601e-08	panin1	HACD3
PDK4	9.35146e-13	0.439166	0.573	0.236	2.05517e-08	panin1	PDK4
CLNS1A	9.37257e-13	0.466781	0.596	0.27	2.05981e-08	panin1	CLNS1A
HSD17B12	9.72521e-13	0.529221	0.584	0.276	2.13731e-08	panin1	HSD17B12
NDUFA7	9.96451e-13	0.53435	0.708	0.377	2.1899e-08	panin1	NDUFA7
VPS37B	1.00913e-12	0.42495	0.742	0.347	2.21777e-08	panin1	VPS37B
FAM98C	1.10166e-12	0.354487	0.438	0.15	2.42112e-08	panin1	FAM98C
WFS1	1.11872e-12	0.339495	0.494	0.179	2.45861e-08	panin1	WFS1
GAPDH	1.12521e-12	0.346716	1	1	2.47288e-08	panin1	GAPDH
TAX1BP1	1.12539e-12	0.46025	0.663	0.318	2.47327e-08	panin1	TAX1BP1
PACSIN2	1.15472e-12	0.456037	0.64	0.293	2.53773e-08	panin1	PACSIN2
UBE2M	1.18646e-12	0.470797	0.73	0.36	2.60749e-08	panin1	UBE2M
TPMT	1.19761e-12	0.407516	0.36	0.113	2.63199e-08	panin1	TPMT
BZW2	1.21131e-12	0.423236	0.438	0.158	2.6621e-08	panin1	BZW2
ABCD3	1.31205e-12	0.32435	0.36	0.109	2.88349e-08	panin1	ABCD3
NDRG2	1.37506e-12	0.432409	0.73	0.354	3.02196e-08	panin1	NDRG2
TMEM147	1.51071e-12	0.553284	0.82	0.508	3.32009e-08	panin1	TMEM147
PYGO2	1.55785e-12	0.339787	0.393	0.128	3.42368e-08	panin1	PYGO2
NDUFA3	1.65838e-12	0.560559	0.966	0.823	3.64462e-08	panin1	NDUFA3
HMGN4	1.73861e-12	0.395533	0.562	0.231	3.82094e-08	panin1	HMGN4
MT-CO3	1.77641e-12	1.17337	1	1	3.90402e-08	panin1	MT-CO3
LYPLA1	1.78719e-12	0.47144	0.483	0.192	3.9277e-08	panin1	LYPLA1
LSM7	1.80083e-12	0.527682	0.944	0.728	3.95767e-08	panin1	LSM7
ABHD11	1.80498e-12	0.318325	0.371	0.114	3.96681e-08	panin1	ABHD11
CYBA	1.8152e-12	0.507274	0.989	0.949	3.98926e-08	panin1	CYBA
RABGAP1L	1.8517e-12	0.447833	0.562	0.238	4.06949e-08	panin1	RABGAP1L
ZNF655	1.87674e-12	0.442693	0.517	0.214	4.1245e-08	panin1	ZNF655
ABCA7	1.914e-12	0.321812	0.371	0.115	4.20639e-08	panin1	ABCA7
GNG5	1.95268e-12	0.673184	0.899	0.701	4.29141e-08	panin1	GNG5
PEX19	1.96746e-12	0.38753	0.539	0.215	4.32388e-08	panin1	PEX19
S100A13	2.07346e-12	0.445555	0.989	0.898	4.55685e-08	panin1	S100A13
COLEC11	2.11735e-12	0.551632	0.472	0.181	4.65331e-08	panin1	COLEC11
UAP1	2.15484e-12	0.520261	0.652	0.314	4.73568e-08	panin1	UAP1
VAPA	2.30309e-12	0.571637	0.775	0.462	5.06151e-08	panin1	VAPA
XPNPEP1	2.3407e-12	0.403277	0.528	0.214	5.14416e-08	panin1	XPNPEP1
TMEM141	2.40556e-12	0.503129	0.697	0.363	5.2867e-08	panin1	TMEM141
ATP5F1C	2.43359e-12	0.495426	0.787	0.443	5.34831e-08	panin1	ATP5F1C
FAM102A	2.44215e-12	0.437001	0.629	0.291	5.3671e-08	panin1	FAM102A
HOXB7	2.69976e-12	0.383923	0.416	0.141	5.93327e-08	panin1	HOXB7
ARPC5	2.71413e-12	0.813363	0.809	0.668	5.96485e-08	panin1	ARPC5
PBX1	2.93027e-12	0.509269	0.663	0.325	6.43986e-08	panin1	PBX1
GPBAR1	2.93698e-12	0.469208	0.326	0.099	6.4546e-08	panin1	GPBAR1
RAI1	2.99563e-12	0.359717	0.517	0.202	6.5835e-08	panin1	RAI1
HSP90AA1	3.04788e-12	0.649966	0.955	0.891	6.69833e-08	panin1	HSP90AA1
DOCK5	3.12892e-12	0.301014	0.393	0.127	6.87642e-08	panin1	DOCK5
LRCH4	3.42867e-12	0.382354	0.551	0.221	7.53519e-08	panin1	LRCH4
METTL5	3.5112e-12	0.346664	0.483	0.18	7.71657e-08	panin1	METTL5
ETFA	3.55283e-12	0.558611	0.573	0.271	7.80806e-08	panin1	ETFA
NDUFC1	3.56523e-12	0.679085	0.809	0.547	7.8353e-08	panin1	NDUFC1
NAXD	3.61986e-12	0.396327	0.461	0.175	7.95536e-08	panin1	NAXD
FRMD4B	3.64426e-12	0.410399	0.416	0.147	8.00898e-08	panin1	FRMD4B
CYB561	3.9189e-12	0.387754	0.427	0.152	8.61256e-08	panin1	CYB561
CAST	4.15593e-12	0.567525	0.764	0.481	9.13348e-08	panin1	CAST
CCPG1	4.3136e-12	0.585109	0.64	0.34	9.48e-08	panin1	CCPG1
KIF9	4.38757e-12	0.31133	0.326	0.095	9.64255e-08	panin1	KIF9
LRFN4	4.48616e-12	0.312762	0.404	0.134	9.85922e-08	panin1	LRFN4
DPM3	4.50947e-12	0.486256	0.876	0.517	9.91046e-08	panin1	DPM3
SH3BP2	4.51004e-12	0.343883	0.528	0.207	9.91172e-08	panin1	SH3BP2
ORMDL2	4.54428e-12	0.46569	0.584	0.262	9.98697e-08	panin1	ORMDL2
NFATC2IP	4.57222e-12	0.330919	0.36	0.113	1.00484e-07	panin1	NFATC2IP
CXCL16	4.6968e-12	0.496329	0.809	0.464	1.03222e-07	panin1	CXCL16
AHNAK2	4.89921e-12	0.480847	0.663	0.32	1.0767e-07	panin1	AHNAK2
MT-CO1	4.98755e-12	1.43	1	1	1.09611e-07	panin1	MT-CO1
BUD31	4.9917e-12	0.486266	0.82	0.467	1.09703e-07	panin1	BUD31
RCC2	5.08556e-12	0.415709	0.73	0.35	1.11765e-07	panin1	RCC2
NBDY	5.15153e-12	0.413525	0.674	0.32	1.13215e-07	panin1	NBDY
TCF7L2	5.15912e-12	0.378066	0.461	0.174	1.13382e-07	panin1	TCF7L2
GJB2	5.47605e-12	0.512223	0.674	0.326	1.20347e-07	panin1	GJB2
TFDP1	5.54594e-12	0.429186	0.551	0.238	1.21883e-07	panin1	TFDP1
EPN1	5.60123e-12	0.466151	0.787	0.442	1.23098e-07	panin1	EPN1
PYCR2	5.69599e-12	0.409462	0.652	0.306	1.25181e-07	panin1	PYCR2
PFN1	6.04577e-12	0.3516	1	0.996	1.32868e-07	panin1	PFN1
PAF1	6.65577e-12	0.431507	0.618	0.277	1.46274e-07	panin1	PAF1
PCSK7	6.84294e-12	0.529902	0.607	0.302	1.50387e-07	panin1	PCSK7
TRAM1	7.28126e-12	0.593424	0.831	0.582	1.6002e-07	panin1	TRAM1
PSMA5	7.73853e-12	0.51852	0.674	0.351	1.7007e-07	panin1	PSMA5
CYB5B	7.98342e-12	0.480601	0.506	0.211	1.75452e-07	panin1	CYB5B
HSPH1	8.20113e-12	0.431635	0.573	0.253	1.80236e-07	panin1	HSPH1
KMT2B	8.38854e-12	0.386252	0.506	0.203	1.84355e-07	panin1	KMT2B
LINC01578	8.59895e-12	0.681592	0.697	0.459	1.88979e-07	panin1	LINC01578
IQGAP2	8.80459e-12	0.331523	0.393	0.132	1.93499e-07	panin1	IQGAP2
SMURF1	8.8375e-12	0.364208	0.494	0.193	1.94222e-07	panin1	SMURF1
HTATIP2	9.11374e-12	0.401956	0.427	0.157	2.00293e-07	panin1	HTATIP2
KLF4	9.42648e-12	0.543339	0.551	0.26	2.07166e-07	panin1	KLF4
MRPL14	9.51284e-12	0.485174	0.742	0.421	2.09064e-07	panin1	MRPL14
ENSA	1.082e-11	0.520597	0.865	0.57	2.3779e-07	panin1	ENSA
DAZAP2	1.1036e-11	0.558445	0.854	0.612	2.42539e-07	panin1	DAZAP2
RPL36A	1.13329e-11	0.500973	1	0.999	2.49064e-07	panin1	RPL36A
PTBP3	1.16859e-11	0.422318	0.64	0.31	2.56822e-07	panin1	PTBP3
MKNK2	1.17146e-11	0.347032	0.517	0.203	2.57452e-07	panin1	MKNK2
TRADD	1.24091e-11	0.463671	0.64	0.309	2.72714e-07	panin1	TRADD
COMTD1	1.24148e-11	0.330633	0.382	0.126	2.72841e-07	panin1	COMTD1
RPS27A	1.25599e-11	0.477295	1	1	2.7603e-07	panin1	RPS27A
TMEM33	1.25784e-11	0.482272	0.517	0.225	2.76437e-07	panin1	TMEM33
IQGAP1	1.31238e-11	0.480665	0.865	0.56	2.88422e-07	panin1	IQGAP1
SPTBN1	1.37006e-11	0.554543	0.888	0.65	3.01097e-07	panin1	SPTBN1
TMEM219	1.38066e-11	0.460392	0.955	0.748	3.03427e-07	panin1	TMEM219
SEPTIN9	1.38595e-11	0.516761	0.899	0.583	3.0459e-07	panin1	SEPTIN9
MRPS33	1.40913e-11	0.379714	0.472	0.183	3.09685e-07	panin1	MRPS33
CYFIP1	1.51773e-11	0.451754	0.742	0.402	3.33551e-07	panin1	CYFIP1
TRABD	1.56209e-11	0.445876	0.685	0.339	3.43301e-07	panin1	TRABD
AIDA	1.58162e-11	0.475338	0.652	0.33	3.47593e-07	panin1	AIDA
CTSS	1.64782e-11	0.987294	0.742	0.57	3.62141e-07	panin1	CTSS
SBF1	1.67372e-11	0.442045	0.674	0.328	3.67834e-07	panin1	SBF1
TNIP2	1.82326e-11	0.415011	0.584	0.265	4.00697e-07	panin1	TNIP2
CLDN12	1.95898e-11	0.350129	0.348	0.113	4.30526e-07	panin1	CLDN12
PRDX1	2.01423e-11	0.494572	0.955	0.858	4.42668e-07	panin1	PRDX1
ADD3	2.13685e-11	0.535446	0.685	0.374	4.69615e-07	panin1	ADD3
DGKH	2.1565e-11	0.379524	0.337	0.107	4.73933e-07	panin1	DGKH
TIMM17A	2.16317e-11	0.373701	0.539	0.225	4.754e-07	panin1	TIMM17A
HOXB2	2.31709e-11	0.381115	0.528	0.22	5.09228e-07	panin1	HOXB2
UBE2B	2.32061e-11	0.494108	0.697	0.389	5.10001e-07	panin1	UBE2B
RAB40B	2.3544e-11	0.302764	0.326	0.099	5.17427e-07	panin1	RAB40B
PPY	2.49675e-11	0.311622	0.157	0.027	5.48712e-07	panin1	PPY
TMED7	2.51891e-11	0.44638	0.64	0.323	5.5358e-07	panin1	TMED7
COMT	2.56624e-11	0.524675	0.843	0.55	5.63983e-07	panin1	COMT
SLC35B3	2.81213e-11	0.323045	0.382	0.13	6.18021e-07	panin1	SLC35B3
PKN2	2.81253e-11	0.306922	0.393	0.135	6.18109e-07	panin1	PKN2
GGPS1	2.83309e-11	0.34837	0.427	0.157	6.22628e-07	panin1	GGPS1
ZNHIT1	2.86237e-11	0.499176	0.91	0.656	6.29062e-07	panin1	ZNHIT1
EPRS	2.8743e-11	0.363221	0.562	0.239	6.31685e-07	panin1	EPRS
TSN	2.89011e-11	0.471519	0.494	0.218	6.35159e-07	panin1	TSN
PRKAB1	3.02182e-11	0.401998	0.483	0.196	6.64105e-07	panin1	PRKAB1
EEF1B2	3.1015e-11	0.488724	0.989	0.99	6.81618e-07	panin1	EEF1B2
MRPS34	3.1856e-11	0.49442	0.685	0.364	7.001e-07	panin1	MRPS34
GLYR1	3.20896e-11	0.366137	0.494	0.198	7.05232e-07	panin1	GLYR1
KRAS	3.45561e-11	0.317042	0.449	0.167	7.59439e-07	panin1	KRAS
TTC19	3.46895e-11	0.333402	0.371	0.125	7.62372e-07	panin1	TTC19
SERPINA1	3.51156e-11	0.440218	0.798	0.457	7.71736e-07	panin1	SERPINA1
RPRD2	3.55052e-11	0.301961	0.371	0.123	7.80298e-07	panin1	RPRD2
CYCS	3.68057e-11	0.561571	0.708	0.396	8.08878e-07	panin1	CYCS
SNRPD2	3.73469e-11	0.440005	0.989	0.929	8.20773e-07	panin1	SNRPD2
CLSTN1	3.82242e-11	0.453154	0.955	0.737	8.40054e-07	panin1	CLSTN1
BCAP31	3.87201e-11	0.491946	0.966	0.685	8.50952e-07	panin1	BCAP31
ZNF33A	4.1216e-11	0.353155	0.438	0.166	9.05803e-07	panin1	ZNF33A
SLC25A5	4.14551e-11	0.509323	0.809	0.516	9.1106e-07	panin1	SLC25A5
BCL2L1	4.16389e-11	0.448716	0.73	0.378	9.15099e-07	panin1	BCL2L1
STN1	4.38994e-11	0.314458	0.404	0.144	9.64777e-07	panin1	STN1
SDHAF1	4.57299e-11	0.347552	0.382	0.133	1.00501e-06	panin1	SDHAF1
ATP5MPL	4.78699e-11	0.495945	0.921	0.741	1.05204e-06	panin1	ATP5MPL
PLXNB1	4.92822e-11	0.401516	0.596	0.269	1.08308e-06	panin1	PLXNB1
KIFAP3	4.93962e-11	0.39226	0.472	0.189	1.08558e-06	panin1	KIFAP3
BAG1	5.39259e-11	0.462977	0.708	0.391	1.18513e-06	panin1	BAG1
PDE8A	5.50731e-11	0.335297	0.404	0.146	1.21034e-06	panin1	PDE8A
RASA1	5.60011e-11	0.302552	0.404	0.143	1.23074e-06	panin1	RASA1
RNPEP	5.65903e-11	0.379318	0.652	0.313	1.24368e-06	panin1	RNPEP
TUBB4B	5.92986e-11	0.549223	0.966	0.774	1.30321e-06	panin1	TUBB4B
SNHG8	6.03533e-11	0.528981	0.876	0.65	1.32638e-06	panin1	SNHG8
SORL1	6.03999e-11	0.372787	0.506	0.211	1.32741e-06	panin1	SORL1
YIPF4	6.32047e-11	0.367004	0.539	0.235	1.38905e-06	panin1	YIPF4
MT-ATP6	6.659e-11	1.13934	1	1	1.46345e-06	panin1	MT-ATP6
CHTOP	6.98817e-11	0.389302	0.596	0.28	1.53579e-06	panin1	CHTOP
IER3	7.02921e-11	0.416641	0.809	0.462	1.54481e-06	panin1	IER3
NBR1	7.24699e-11	0.420368	0.551	0.252	1.59267e-06	panin1	NBR1
ACAT2	7.31783e-11	0.312046	0.303	0.092	1.60824e-06	panin1	ACAT2
CCT8	7.4688e-11	0.37168	0.607	0.279	1.64142e-06	panin1	CCT8
PRR13	7.59146e-11	0.507694	0.708	0.428	1.66838e-06	panin1	PRR13
ATP2B4	7.6397e-11	0.570358	0.663	0.371	1.67898e-06	panin1	ATP2B4
TSNAX	7.67703e-11	0.391043	0.438	0.174	1.68718e-06	panin1	TSNAX
NACA	7.81697e-11	0.440282	1	0.993	1.71793e-06	panin1	NACA
PXN	7.89505e-11	0.441694	0.674	0.361	1.73509e-06	panin1	PXN
PSMC2	8.0674e-11	0.415914	0.629	0.303	1.77297e-06	panin1	PSMC2
PSEN2	8.61084e-11	0.308294	0.382	0.132	1.89241e-06	panin1	PSEN2
COX7B	9.06753e-11	0.537353	0.787	0.562	1.99277e-06	panin1	COX7B
ARPC5L	9.07096e-11	0.401238	0.618	0.296	1.99353e-06	panin1	ARPC5L
RASA3	9.18113e-11	0.382782	0.472	0.195	2.01774e-06	panin1	RASA3
ZDHHC2	9.26533e-11	0.330837	0.382	0.134	2.03624e-06	panin1	ZDHHC2
RAB5A	9.7377e-11	0.370715	0.528	0.227	2.14006e-06	panin1	RAB5A
RANGAP1	1.00007e-10	0.342419	0.494	0.202	2.19785e-06	panin1	RANGAP1
UBE2Q1	1.02032e-10	0.433328	0.663	0.343	2.24235e-06	panin1	UBE2Q1
TMCC3	1.02789e-10	0.306733	0.326	0.104	2.25899e-06	panin1	TMCC3
DUS1L	1.17297e-10	0.40909	0.685	0.35	2.57785e-06	panin1	DUS1L
CD44	1.18047e-10	0.531588	0.798	0.502	2.59431e-06	panin1	CD44
TCF3	1.18581e-10	0.343117	0.562	0.243	2.60606e-06	panin1	TCF3
C1orf21	1.19901e-10	0.535354	0.742	0.442	2.63506e-06	panin1	C1orf21
RPL21	1.22276e-10	0.460715	1	1	2.68726e-06	panin1	RPL21
TSPYL1	1.25418e-10	0.441789	0.697	0.357	2.75631e-06	panin1	TSPYL1
KDELR1	1.25558e-10	0.488634	0.775	0.484	2.75938e-06	panin1	KDELR1
PLEKHB2	1.27935e-10	0.432833	0.607	0.3	2.81162e-06	panin1	PLEKHB2
IL18	1.35829e-10	0.35259	0.449	0.178	2.98512e-06	panin1	IL18
TMEM123	1.37693e-10	0.597955	0.742	0.459	3.02608e-06	panin1	TMEM123
LYPLA2	1.40083e-10	0.380159	0.629	0.3	3.0786e-06	panin1	LYPLA2
ARHGAP12	1.40815e-10	0.35029	0.371	0.132	3.0947e-06	panin1	ARHGAP12
RASSF5	1.43477e-10	0.309039	0.404	0.147	3.1532e-06	panin1	RASSF5
RPL26	1.50178e-10	0.458009	1	1	3.30046e-06	panin1	RPL26
CDC42BPB	1.51663e-10	0.384706	0.551	0.246	3.3331e-06	panin1	CDC42BPB
CHURC1	1.58729e-10	0.482687	0.697	0.411	3.48839e-06	panin1	CHURC1
TSC22D4	1.7091e-10	0.377399	0.596	0.277	3.7561e-06	panin1	TSC22D4
UBA2	1.83772e-10	0.417219	0.596	0.289	4.03875e-06	panin1	UBA2
PLCD3	1.89774e-10	0.362577	0.551	0.244	4.17066e-06	panin1	PLCD3
MYOF	1.90666e-10	0.500669	0.685	0.398	4.19028e-06	panin1	MYOF
DGUOK	1.93422e-10	0.458208	0.607	0.305	4.25084e-06	panin1	DGUOK
MIA3	1.95829e-10	0.359699	0.494	0.208	4.30374e-06	panin1	MIA3
SELENOT	1.96992e-10	0.420702	0.573	0.27	4.3293e-06	panin1	SELENOT
OFD1	1.99424e-10	0.367726	0.416	0.16	4.38274e-06	panin1	OFD1
TRIM56	2.04408e-10	0.38569	0.528	0.238	4.49228e-06	panin1	TRIM56
PRKD2	2.10784e-10	0.347103	0.506	0.211	4.63239e-06	panin1	PRKD2
GLUD1	2.14971e-10	0.525725	0.64	0.346	4.72441e-06	panin1	GLUD1
SLIRP	2.1627e-10	0.521761	0.73	0.459	4.75296e-06	panin1	SLIRP
RAB4A	2.17086e-10	0.483295	0.506	0.239	4.77091e-06	panin1	RAB4A
TPP2	2.25374e-10	0.323045	0.371	0.13	4.95305e-06	panin1	TPP2
MAGOH	2.2629e-10	0.393682	0.573	0.271	4.97318e-06	panin1	MAGOH
MAPK3	2.31211e-10	0.454477	0.674	0.354	5.08132e-06	panin1	MAPK3
SELENOH	2.56633e-10	0.408324	0.955	0.826	5.64003e-06	panin1	SELENOH
IGSF8	2.60415e-10	0.395533	0.517	0.235	5.72314e-06	panin1	IGSF8
CCT3	2.71225e-10	0.506784	0.809	0.524	5.96071e-06	panin1	CCT3
CYTH2	2.8e-10	0.372634	0.652	0.327	6.15357e-06	panin1	CYTH2
FAM3C	2.81746e-10	0.506684	0.64	0.355	6.19193e-06	panin1	FAM3C
LRRC75A	3.0149e-10	0.534457	0.494	0.217	6.62584e-06	panin1	LRRC75A
BFAR	3.04933e-10	0.362006	0.539	0.238	6.70151e-06	panin1	BFAR
WDR45B	3.10375e-10	0.417732	0.506	0.231	6.82112e-06	panin1	WDR45B
ARHGEF12	3.14321e-10	0.362613	0.539	0.243	6.90783e-06	panin1	ARHGEF12
UBE2D3	3.2414e-10	0.484328	0.876	0.638	7.12362e-06	panin1	UBE2D3
TOR1AIP1	3.31814e-10	0.427254	0.629	0.321	7.29227e-06	panin1	TOR1AIP1
KTN1	3.34427e-10	0.468632	0.708	0.393	7.34969e-06	panin1	KTN1
GPR153	3.47288e-10	0.399474	0.584	0.277	7.63234e-06	panin1	GPR153
GOLPH3	3.67664e-10	0.553809	0.674	0.4	8.08015e-06	panin1	GOLPH3
GNG12	3.75939e-10	0.426059	0.753	0.421	8.26201e-06	panin1	GNG12
IKBKB	3.86194e-10	0.357157	0.404	0.158	8.48738e-06	panin1	IKBKB
POGZ	3.91572e-10	0.375559	0.472	0.202	8.60557e-06	panin1	POGZ
ATP2A2	4.13054e-10	0.499805	0.798	0.507	9.07769e-06	panin1	ATP2A2
SNX4	4.16741e-10	0.327636	0.382	0.141	9.15872e-06	panin1	SNX4
RAB2A	4.29997e-10	0.485065	0.73	0.441	9.45004e-06	panin1	RAB2A
IFNAR2	4.31487e-10	0.40999	0.461	0.2	9.4828e-06	panin1	IFNAR2
LGMN	4.50449e-10	0.514084	0.831	0.611	9.89951e-06	panin1	LGMN
DPY30	4.7414e-10	0.420972	0.528	0.255	1.04202e-05	panin1	DPY30
LUC7L2	5.1458e-10	0.382184	0.506	0.226	1.13089e-05	panin1	LUC7L2
CAPN15	5.23466e-10	0.307628	0.483	0.2	1.15042e-05	panin1	CAPN15
NAA10	5.3035e-10	0.434025	0.798	0.484	1.16555e-05	panin1	NAA10
TMEM30A	5.48783e-10	0.477786	0.663	0.382	1.20606e-05	panin1	TMEM30A
TMEM14A	5.59185e-10	0.314998	0.483	0.201	1.22892e-05	panin1	TMEM14A
SS18	5.77434e-10	0.395418	0.584	0.289	1.26903e-05	panin1	SS18
PNKP	5.7949e-10	0.301129	0.427	0.165	1.27355e-05	panin1	PNKP
FURIN	6.15734e-10	0.423526	0.753	0.436	1.3532e-05	panin1	FURIN
MT-ND2	6.25514e-10	0.881183	1	0.999	1.37469e-05	panin1	MT-ND2
TMEM183A	6.33255e-10	0.439688	0.494	0.232	1.39171e-05	panin1	TMEM183A
UQCRB	6.71411e-10	0.406665	0.978	0.907	1.47556e-05	panin1	UQCRB
LRP10	6.99732e-10	0.473219	0.933	0.771	1.5378e-05	panin1	LRP10
AK6	7.56694e-10	0.328079	0.404	0.157	1.66299e-05	panin1	AK6
PPIA	7.59659e-10	0.448313	1	0.992	1.6695e-05	panin1	PPIA
SLC9A3R2	8.02471e-10	0.414574	0.629	0.321	1.76359e-05	panin1	SLC9A3R2
GLOD4	8.15109e-10	0.326976	0.461	0.192	1.79137e-05	panin1	GLOD4
PSEN1	8.42843e-10	0.415229	0.551	0.262	1.85232e-05	panin1	PSEN1
PABPC1	8.85441e-10	0.426325	0.989	0.987	1.94593e-05	panin1	PABPC1
SLC35A3	9.43418e-10	0.343729	0.326	0.113	2.07335e-05	panin1	SLC35A3
YY1AP1	9.72101e-10	0.36318	0.652	0.335	2.13639e-05	panin1	YY1AP1
RPS12	9.93424e-10	0.454887	1	1	2.18325e-05	panin1	RPS12
PHF11	1.04522e-09	0.304689	0.472	0.196	2.29708e-05	panin1	PHF11
LDHA	1.05571e-09	0.599144	0.921	0.825	2.32014e-05	panin1	LDHA
SUCO	1.06762e-09	0.32449	0.393	0.152	2.3463e-05	panin1	SUCO
PSMA4	1.07072e-09	0.480243	0.697	0.406	2.35313e-05	panin1	PSMA4
DAB2IP	1.10736e-09	0.32279	0.494	0.212	2.43364e-05	panin1	DAB2IP
NCOA7	1.11218e-09	0.411694	0.517	0.237	2.44424e-05	panin1	NCOA7
HIGD1A	1.17718e-09	0.440518	0.629	0.345	2.58708e-05	panin1	HIGD1A
ZMPSTE24	1.1967e-09	0.334476	0.506	0.224	2.62998e-05	panin1	ZMPSTE24
IRF3	1.22398e-09	0.391508	0.64	0.322	2.68994e-05	panin1	IRF3
YWHAE	1.22706e-09	0.475141	0.876	0.652	2.69672e-05	panin1	YWHAE
PLEC	1.23016e-09	0.435835	0.989	0.944	2.70351e-05	panin1	PLEC
PTGES2	1.23429e-09	0.346836	0.539	0.247	2.71259e-05	panin1	PTGES2
GNB2	1.24519e-09	0.410629	0.966	0.848	2.73656e-05	panin1	GNB2
NHLRC3	1.29119e-09	0.307989	0.382	0.145	2.83766e-05	panin1	NHLRC3
WWP1	1.29824e-09	0.324167	0.348	0.126	2.85313e-05	panin1	WWP1
SORT1	1.30139e-09	0.389066	0.719	0.383	2.86008e-05	panin1	SORT1
FUCA1	1.31822e-09	0.409332	0.64	0.336	2.89706e-05	panin1	FUCA1
YWHAH	1.3312e-09	0.558693	0.798	0.582	2.92559e-05	panin1	YWHAH
G3BP2	1.33996e-09	0.460342	0.629	0.361	2.94483e-05	panin1	G3BP2
UQCRH	1.37105e-09	0.542316	0.888	0.762	3.01315e-05	panin1	UQCRH
FLAD1	1.38055e-09	0.338156	0.393	0.154	3.03404e-05	panin1	FLAD1
RTN3	1.42334e-09	0.401121	0.663	0.361	3.12807e-05	panin1	RTN3
ACAA1	1.44759e-09	0.379199	0.663	0.341	3.18136e-05	panin1	ACAA1
TBCB	1.46283e-09	0.402361	0.876	0.569	3.21485e-05	panin1	TBCB
ACSL3	1.46625e-09	0.351976	0.449	0.191	3.22237e-05	panin1	ACSL3
CFDP1	1.46724e-09	0.427742	0.539	0.262	3.22456e-05	panin1	CFDP1
OGA	1.5403e-09	0.393252	0.663	0.343	3.38512e-05	panin1	OGA
SPRY2	1.55066e-09	0.387945	0.483	0.217	3.40788e-05	panin1	SPRY2
EGLN1	1.58232e-09	0.389988	0.506	0.228	3.47747e-05	panin1	EGLN1
EEF1AKNMT	1.61721e-09	0.308605	0.348	0.124	3.55414e-05	panin1	EEF1AKNMT
LY6E	2.00036e-09	0.42279	0.978	0.9	4.3962e-05	panin1	LY6E
HNRNPH1	2.128e-09	0.53666	0.854	0.605	4.67671e-05	panin1	HNRNPH1
TRAPPC6A	2.13589e-09	0.385215	0.573	0.293	4.69406e-05	panin1	TRAPPC6A
RPL22	2.16964e-09	0.376089	1	0.997	4.76821e-05	panin1	RPL22
ATP11B	2.16994e-09	0.333444	0.393	0.156	4.76888e-05	panin1	ATP11B
RPS24	2.21676e-09	0.436679	1	1	4.87177e-05	panin1	RPS24
PCBD1	2.27556e-09	0.415573	0.708	0.404	5.00099e-05	panin1	PCBD1
SYTL2	2.28386e-09	0.350994	0.506	0.226	5.01924e-05	panin1	SYTL2
GPBP1L1	2.40434e-09	0.395276	0.506	0.238	5.28403e-05	panin1	GPBP1L1
NFKBIZ	2.47227e-09	0.347389	0.438	0.184	5.43331e-05	panin1	NFKBIZ
GRK2	2.5645e-09	0.431068	0.798	0.484	5.63599e-05	panin1	GRK2
PTGES3	2.58933e-09	0.481028	0.809	0.553	5.69058e-05	panin1	PTGES3
ERP29	2.62524e-09	0.400746	0.888	0.63	5.76949e-05	panin1	ERP29
COX6C	2.69137e-09	0.596735	0.921	0.798	5.91482e-05	panin1	COX6C
RPS15	2.76009e-09	0.340033	1	1	6.06585e-05	panin1	RPS15
MBD6	2.80201e-09	0.344245	0.517	0.235	6.15798e-05	panin1	MBD6
H2AFY	2.94651e-09	0.464693	0.674	0.403	6.47554e-05	panin1	H2AFY
LPAR6	2.95263e-09	0.308062	0.393	0.155	6.48899e-05	panin1	LPAR6
VWA1	3.07366e-09	0.47287	0.73	0.458	6.75499e-05	panin1	VWA1
UQCR10	3.09318e-09	0.491182	0.944	0.838	6.79788e-05	panin1	UQCR10
TNK2	3.15027e-09	0.409017	0.506	0.242	6.92335e-05	panin1	TNK2
GPR108	3.21453e-09	0.370775	0.551	0.262	7.06458e-05	panin1	GPR108
ARFIP1	3.27164e-09	0.34635	0.382	0.152	7.19007e-05	panin1	ARFIP1
AHCY	3.42332e-09	0.376238	0.685	0.372	7.52344e-05	panin1	AHCY
NPDC1	3.61341e-09	0.427095	0.921	0.661	7.9412e-05	panin1	NPDC1
MT-ND3	3.67246e-09	1.21322	1	1	8.07097e-05	panin1	MT-ND3
CORO1B	3.77992e-09	0.420309	0.73	0.432	8.30714e-05	panin1	CORO1B
NUMB	3.94628e-09	0.369735	0.472	0.216	8.67273e-05	panin1	NUMB
CCDC12	4.29621e-09	0.414977	0.652	0.354	9.44178e-05	panin1	CCDC12
TPR	4.4388e-09	0.410504	0.584	0.308	9.75515e-05	panin1	TPR
VWA5A	4.66749e-09	0.346326	0.461	0.2	0.000102577	panin1	VWA5A
PML	5.10664e-09	0.372505	0.742	0.433	0.000112229	panin1	PML
SLTM	5.18576e-09	0.343752	0.573	0.286	0.000113967	panin1	SLTM
RBBP4	5.35423e-09	0.327019	0.573	0.277	0.00011767	panin1	RBBP4
DDX17	5.37429e-09	0.486237	0.91	0.753	0.000118111	panin1	DDX17
SAR1B	5.44677e-09	0.341332	0.416	0.175	0.000119704	panin1	SAR1B
RBIS	5.46022e-09	0.37975	0.719	0.402	0.000119999	panin1	RBIS
PSMA1	5.48178e-09	0.413446	0.73	0.441	0.000120473	panin1	PSMA1
TM9SF4	5.56435e-09	0.341781	0.461	0.204	0.000122288	panin1	TM9SF4
GORASP2	5.839e-09	0.345443	0.629	0.325	0.000128324	panin1	GORASP2
ENC1	5.86179e-09	0.407674	0.618	0.326	0.000128825	panin1	ENC1
YTHDC1	5.96634e-09	0.325751	0.494	0.221	0.000131122	panin1	YTHDC1
ETS2	6.02564e-09	0.425314	0.764	0.455	0.000132425	panin1	ETS2
PIM3	6.28722e-09	0.456809	0.775	0.501	0.000138174	panin1	PIM3
WDR26	6.31335e-09	0.428986	0.573	0.297	0.000138748	panin1	WDR26
MED4	7.04323e-09	0.373863	0.528	0.26	0.000154789	panin1	MED4
SEPHS2	7.3634e-09	0.332254	0.461	0.204	0.000161825	panin1	SEPHS2
SMIM30	7.47044e-09	0.338599	0.461	0.208	0.000164178	panin1	SMIM30
ZKSCAN1	7.75023e-09	0.315299	0.461	0.202	0.000170327	panin1	ZKSCAN1
RPS18	7.82211e-09	0.309773	1	1	0.000171906	panin1	RPS18
B2M	8.35354e-09	0.485782	1	1	0.000183586	panin1	B2M
PI4KB	8.37329e-09	0.352993	0.674	0.367	0.00018402	panin1	PI4KB
PPP3CA	8.44652e-09	0.363408	0.573	0.292	0.000185629	panin1	PPP3CA
RUSC1	8.66372e-09	0.30862	0.461	0.202	0.000190403	panin1	RUSC1
ZFP36L2	9.36815e-09	0.462339	0.921	0.853	0.000205884	panin1	ZFP36L2
RBM3	9.40674e-09	0.475255	0.899	0.736	0.000206732	panin1	RBM3
PPP1R13L	9.67775e-09	0.341714	0.539	0.263	0.000212688	panin1	PPP1R13L
POP7	9.85697e-09	0.340625	0.461	0.206	0.000216627	panin1	POP7
PPP1CA	1.01284e-08	0.400807	0.831	0.52	0.000222592	panin1	PPP1CA
UPF3A	1.0232e-08	0.318315	0.494	0.227	0.000224869	panin1	UPF3A
CYB5R1	1.08684e-08	0.342896	0.551	0.273	0.000238854	panin1	CYB5R1
SLC25A3	1.1241e-08	0.361272	0.966	0.872	0.000247043	panin1	SLC25A3
SRSF9	1.19697e-08	0.411007	0.742	0.47	0.000263059	panin1	SRSF9
ACP1	1.19712e-08	0.431978	0.528	0.274	0.000263091	panin1	ACP1
ANG	1.20633e-08	0.304305	0.438	0.191	0.000265115	panin1	ANG
SPPL2A	1.2695e-08	0.380326	0.517	0.257	0.000278998	panin1	SPPL2A
TMEM134	1.33571e-08	0.345341	0.551	0.271	0.000293548	panin1	TMEM134
NAA38	1.343e-08	0.427314	0.921	0.726	0.000295151	panin1	NAA38
SMG5	1.34544e-08	0.336919	0.506	0.241	0.000295687	panin1	SMG5
ILF2	1.47038e-08	0.379329	0.798	0.491	0.000323144	panin1	ILF2
EIF4A2	1.57393e-08	0.456485	0.854	0.661	0.000345903	panin1	EIF4A2
NTPCR	1.5756e-08	0.385266	0.483	0.234	0.000346269	panin1	NTPCR
MAN2A1	1.72315e-08	0.347528	0.438	0.195	0.000378697	panin1	MAN2A1
HIPK1	1.79601e-08	0.370623	0.494	0.235	0.000394709	panin1	HIPK1
SUMO1	1.83809e-08	0.450816	0.584	0.328	0.000403956	panin1	SUMO1
SNX1	1.86114e-08	0.347896	0.64	0.344	0.000409023	panin1	SNX1
LGALS3BP	1.92764e-08	0.403982	0.989	0.947	0.000423637	panin1	LGALS3BP
COX7C	1.94715e-08	0.535363	0.955	0.937	0.000427925	panin1	COX7C
ADAR	1.96797e-08	0.407812	0.798	0.519	0.000432501	panin1	ADAR
CLUH	2.02693e-08	0.315263	0.472	0.217	0.000445459	panin1	CLUH
RPL34	2.11327e-08	0.409705	1	1	0.000464434	panin1	RPL34
HSPA9	2.20669e-08	0.415754	0.685	0.408	0.000484965	panin1	HSPA9
PAM	2.22027e-08	0.434091	0.843	0.634	0.000487949	panin1	PAM
MRPL52	2.28214e-08	0.390064	0.742	0.45	0.000501546	panin1	MRPL52
CDK5RAP3	2.3786e-08	0.388302	0.742	0.453	0.000522746	panin1	CDK5RAP3
SNRPD1	2.38647e-08	0.378116	0.539	0.285	0.000524474	panin1	SNRPD1
ALG13	2.52598e-08	0.318278	0.416	0.18	0.000555134	panin1	ALG13
NDUFS2	2.58311e-08	0.37413	0.64	0.357	0.000567691	panin1	NDUFS2
R3HDM4	2.82522e-08	0.362013	0.753	0.448	0.000620898	panin1	R3HDM4
GHITM	2.88167e-08	0.397746	0.719	0.427	0.000633305	panin1	GHITM
PFDN2	2.90224e-08	0.491615	0.685	0.451	0.000637825	panin1	PFDN2
TOMM7	2.94241e-08	0.3403	0.989	0.996	0.000646653	panin1	TOMM7
TES	2.96662e-08	0.435418	0.584	0.316	0.000651974	panin1	TES
CHMP1B	3.32527e-08	0.394497	0.528	0.277	0.000730794	panin1	CHMP1B
MTPN	3.36324e-08	0.428163	0.663	0.401	0.000739138	panin1	MTPN
LRRC8A	3.51405e-08	0.359305	0.629	0.339	0.000772282	panin1	LRRC8A
TRIM47	3.55668e-08	0.333484	0.663	0.364	0.000781652	panin1	TRIM47
POLR3GL	3.57922e-08	0.315263	0.472	0.22	0.000786605	panin1	POLR3GL
NDUFA2	3.76979e-08	0.391081	0.899	0.706	0.000828486	panin1	NDUFA2
TRIOBP	3.79424e-08	0.350493	0.742	0.435	0.000833859	panin1	TRIOBP
ITPA	3.85314e-08	0.354015	0.663	0.373	0.000846805	panin1	ITPA
JKAMP	4.02547e-08	0.30004	0.382	0.16	0.000884677	panin1	JKAMP
MBNL2	4.03339e-08	0.398931	0.596	0.344	0.000886418	panin1	MBNL2
TGM2	4.1745e-08	0.498463	0.91	0.696	0.000917429	panin1	TGM2
PPP4R1	4.25896e-08	0.32428	0.461	0.218	0.000935992	panin1	PPP4R1
DDT	4.43082e-08	0.400571	0.876	0.633	0.000973762	panin1	DDT
RSL24D1	4.46992e-08	0.348061	0.64	0.366	0.000982354	panin1	RSL24D1
NEAT1	4.47594e-08	0.522321	0.91	0.843	0.000983677	panin1	NEAT1
MRPS14	4.55479e-08	0.319383	0.461	0.215	0.00100101	panin1	MRPS14
PSMA3	4.60303e-08	0.379007	0.539	0.29	0.00101161	panin1	PSMA3
PGD	4.74146e-08	0.305848	0.652	0.342	0.00104203	panin1	PGD
[truncated: 1,444 more rows]

## Sheet: HT288P1_ST_DEG
gene1	p_val	avg_log2FC	pct.1	pct.2	p_val_adj	cluster	gene
CTRB2	1.76e-126	3.18226	1	1	3.74e-122	acinar	CTRB2
CPA1	6.13e-124	3.09764	1	0.983	1.3e-119	acinar	CPA1
PRSS1	8.12e-126	3.08338	1	0.975	1.72e-121	acinar	PRSS1
SYCN	1.82e-126	3.01414	1	0.833	3.86e-122	acinar	SYCN
CELA2A	1.75e-122	2.97384	1	0.811	3.71e-118	acinar	CELA2A
PNLIP	4.93e-120	2.95549	1	0.936	1.05e-115	acinar	PNLIP
CLPS	1.9e-125	2.95514	1	0.917	4.04e-121	acinar	CLPS
CPB1	3e-124	2.91458	1	0.96	6.36e-120	acinar	CPB1
GP2	7.88e-124	2.87254	1	0.848	1.67e-119	acinar	GP2
CELA3A	1.25e-124	2.777	1	0.947	2.65e-120	acinar	CELA3A
CTRC	5.4e-124	2.76803	1	0.937	1.15e-119	acinar	CTRC
CEL	1.44e-123	2.75736	1	0.956	3.06e-119	acinar	CEL
PLA2G1B	6.84e-121	2.72887	1	0.917	1.45e-116	acinar	PLA2G1B
KLK1	4.41e-130	2.70616	1	0.64	9.35e-126	acinar	KLK1
CELA3B	2.12e-122	2.69448	1	0.702	4.5e-118	acinar	CELA3B
PDIA2	1.16e-134	2.59956	0.991	0.501	2.46e-130	acinar	PDIA2
PRSS2	8.76e-121	2.59699	1	0.996	1.86e-116	acinar	PRSS2
CPA2	8.08e-123	2.54322	1	0.898	1.72e-118	acinar	CPA2
AMY2A	6.76e-113	2.49283	0.995	0.699	1.43e-108	acinar	AMY2A
REG1A	4.42e-120	2.48618	1	0.995	9.38e-116	acinar	REG1A
CUZD1	2.37e-135	2.38701	0.991	0.4	5.04e-131	acinar	CUZD1
CELA2B	9.19e-135	2.31828	0.982	0.404	1.95e-130	acinar	CELA2B
RBPJL	1.02e-152	2.16148	0.95	0.263	2.16e-148	acinar	RBPJL
CTRB1	7.12e-111	2.1464	1	0.977	1.51e-106	acinar	CTRB1
PNLIPRP1	4.54e-130	2.08774	0.982	0.404	9.64e-126	acinar	PNLIPRP1
CTRL	2.14e-135	1.97803	0.959	0.341	4.54e-131	acinar	CTRL
REG3G	1.13e-98	1.86356	0.995	0.727	2.4e-94	acinar	REG3G
REG3A	4e-73	1.80156	1	0.922	8.48e-69	acinar	REG3A
REG1B	6.56e-81	1.75992	0.89	0.403	1.39e-76	acinar	REG1B
GATM	1.08e-105	1.63391	1	0.799	2.3e-101	acinar	GATM
C2CD4B	2.19e-117	1.54221	0.89	0.291	4.64e-113	acinar	C2CD4B
MT1X	4.43e-87	1.48455	0.959	0.596	9.39e-83	acinar	MT1X
AMY2B	7.86e-78	1.35677	0.753	0.26	1.67e-73	acinar	AMY2B
AQP8	7.25e-131	1.31763	0.772	0.162	1.54e-126	acinar	AQP8
ANPEP	4.59e-90	1.30518	0.895	0.361	9.73e-86	acinar	ANPEP
PDCD4	2.06e-78	1.27651	0.936	0.579	4.38e-74	acinar	PDCD4
NUPR1	8.08e-81	1.23992	1	0.892	1.71e-76	acinar	NUPR1
CLPSL1	1.04e-127	1.21759	0.676	0.116	2.2e-123	acinar	CLPSL1
XBP1	5.87e-65	1.20403	0.963	0.711	1.25e-60	acinar	XBP1
TPST2	1.47e-74	1.19315	0.863	0.439	3.12e-70	acinar	TPST2
GOLGA8B	9.8e-62	1.19176	0.868	0.486	2.08e-57	acinar	GOLGA8B
RARRES2	3.82e-84	1.14399	1	0.915	8.11e-80	acinar	RARRES2
TMEM97	5.38e-70	1.13059	0.831	0.381	1.14e-65	acinar	TMEM97
PRSS3	6.52e-41	1.04644	0.813	0.511	1.38e-36	acinar	PRSS3
PTP4A3	4.01e-52	1.02138	0.858	0.507	8.51e-48	acinar	PTP4A3
ERP27	2.2e-70	1.0155	0.699	0.229	4.68e-66	acinar	ERP27
ITIH4	7.24e-73	1.01547	0.744	0.256	1.54e-68	acinar	ITIH4
INS	7.57e-24	1.00896	1	0.978	1.61e-19	acinar	INS
PLEKHH3	4.22e-55	0.98751	0.772	0.349	8.96e-51	acinar	PLEKHH3
NEAT1	7.68e-66	0.95924	1	0.995	1.63e-61	acinar	NEAT1
MT1G	2.53e-39	0.95725	0.804	0.445	5.37e-35	acinar	MT1G
BICDL2	1.92e-48	0.944964	0.763	0.373	4.07e-44	acinar	BICDL2
SCTR	1.81e-58	0.943744	0.977	0.713	3.84e-54	acinar	SCTR
IGFBP2	6.45e-54	0.940891	0.986	0.762	1.37e-49	acinar	IGFBP2
HPN	5.11e-71	0.938495	0.648	0.183	1.08e-66	acinar	HPN
MYLK2	6.22e-109	0.877371	0.607	0.104	1.32e-104	acinar	MYLK2
KIF12	4.56e-45	0.875135	0.817	0.455	9.67e-41	acinar	KIF12
GAMT	2.46e-46	0.874764	0.813	0.434	5.22e-42	acinar	GAMT
LRIG1	3.48e-47	0.843542	0.749	0.361	7.39e-43	acinar	LRIG1
TPRN	4.19e-48	0.841157	0.753	0.367	8.89e-44	acinar	TPRN
SGK1	1.32e-36	0.812751	0.922	0.712	2.81e-32	acinar	SGK1
ATP2A3	2.05e-42	0.810845	0.932	0.68	4.35e-38	acinar	ATP2A3
P2RX1	5.34e-78	0.80924	0.507	0.1	1.13e-73	acinar	P2RX1
SLC43A1	2.55e-46	0.80911	0.598	0.219	5.4e-42	acinar	SLC43A1
COQ8A	4.76e-38	0.803153	0.68	0.332	1.01e-33	acinar	COQ8A
SLC39A5	3.66e-76	0.786358	0.575	0.134	7.76e-72	acinar	SLC39A5
TRPV6	2.52e-40	0.784273	0.767	0.38	5.34e-36	acinar	TRPV6
SERPINA3	8.16e-54	0.778743	1	0.987	1.73e-49	acinar	SERPINA3
IL22RA1	1.57e-58	0.776843	0.612	0.193	3.34e-54	acinar	IL22RA1
EIF4EBP1	2.57e-38	0.762617	0.863	0.621	5.45e-34	acinar	EIF4EBP1
SLC30A2	1.52e-54	0.748746	0.548	0.159	3.22e-50	acinar	SLC30A2
COMTD1	2.6e-32	0.748213	0.776	0.499	5.51e-28	acinar	COMTD1
TCIRG1	5.1e-44	0.74497	0.963	0.787	1.08e-39	acinar	TCIRG1
FCGBP	2.32e-24	0.727821	0.817	0.575	4.91e-20	acinar	FCGBP
AC011298.1	1.85e-93	0.705179	0.447	0.062	3.94e-89	acinar	AC011298.1
BRSK2	1.04e-79	0.704153	0.475	0.083	2.22e-75	acinar	BRSK2
FGFR3	1.22e-32	0.699594	0.653	0.312	2.59e-28	acinar	FGFR3
RAP1GAP	3.13e-29	0.691573	0.826	0.57	6.64e-25	acinar	RAP1GAP
SLC39A14	2.19e-29	0.691445	0.753	0.48	4.64e-25	acinar	SLC39A14
AZGP1	3.18e-39	0.688814	0.566	0.214	6.75e-35	acinar	AZGP1
SHC2	1.15e-27	0.684249	0.849	0.643	2.45e-23	acinar	SHC2
CIRBP	1.5e-42	0.680798	1	0.957	3.18e-38	acinar	CIRBP
GRB10	1.38e-25	0.677811	0.703	0.439	2.93e-21	acinar	GRB10
CEBPD	1.54e-36	0.674592	1	0.954	3.27e-32	acinar	CEBPD
EPB41L4B	7.2e-36	0.663154	0.562	0.232	1.53e-31	acinar	EPB41L4B
GDPD5	7.8e-30	0.651116	0.603	0.291	1.66e-25	acinar	GDPD5
MUC6	2.04e-36	0.644258	0.662	0.287	4.33e-32	acinar	MUC6
RRBP1	1.14e-35	0.642072	0.986	0.934	2.42e-31	acinar	RRBP1
HES6	3.03e-45	0.641455	0.548	0.178	6.42e-41	acinar	HES6
CERS4	4.56e-38	0.634121	0.626	0.266	9.67e-34	acinar	CERS4
IGFN1	1.22e-67	0.628586	0.434	0.08	2.58e-63	acinar	IGFN1
KIFC3	1.23e-26	0.625457	0.845	0.642	2.62e-22	acinar	KIFC3
FGFRL1	1.38e-32	0.624589	0.603	0.27	2.93e-28	acinar	FGFRL1
KSR1	4.2e-32	0.621726	0.589	0.266	8.91e-28	acinar	KSR1
MKNK1	7.52e-29	0.615465	0.616	0.309	1.6e-24	acinar	MKNK1
SLC22A31	3.59e-63	0.607744	0.434	0.085	7.62e-59	acinar	SLC22A31
GCG	0.00267941	0.606977	0.836	0.74	1	acinar	GCG
PLIN5	3.46e-41	0.599399	0.461	0.14	7.35e-37	acinar	PLIN5
ENKD1	3.28e-25	0.599018	0.621	0.338	6.97e-21	acinar	ENKD1
KCNK3	3.67e-50	0.595403	0.489	0.13	7.79e-46	acinar	KCNK3
SERPINI2	5.44e-47	0.591863	0.461	0.125	1.15e-42	acinar	SERPINI2
CRACR2B	5.44e-20	0.58819	0.676	0.432	1.16e-15	acinar	CRACR2B
GADD45G	2.78e-28	0.586907	0.653	0.33	5.89e-24	acinar	GADD45G
NOMO1	3.55e-20	0.583567	0.68	0.44	7.53e-16	acinar	NOMO1
SNHG7	9.28e-23	0.580924	0.731	0.504	1.97e-18	acinar	SNHG7
SNHG25	1.17e-28	0.574197	0.927	0.76	2.49e-24	acinar	SNHG25
GDF15	5.4e-18	0.570388	0.589	0.355	1.15e-13	acinar	GDF15
CXCL12	7.6e-20	0.56786	0.598	0.347	1.61e-15	acinar	CXCL12
PGGHG	1.46e-16	0.567644	0.676	0.462	3.1e-12	acinar	PGGHG
WNK2	2.19e-25	0.563258	0.603	0.299	4.64e-21	acinar	WNK2
AC084375.1	5.25e-79	0.561227	0.365	0.047	1.11e-74	acinar	AC084375.1
TMEM52	1.45e-58	0.557033	0.393	0.075	3.08e-54	acinar	TMEM52
SPINK1	2.17e-36	0.55521	1	1	4.6e-32	acinar	SPINK1
LGALS2	2.31e-27	0.554735	0.594	0.285	4.91e-23	acinar	LGALS2
GNMT	1.03e-69	0.550212	0.374	0.057	2.18e-65	acinar	GNMT
SFRP5	8.44e-23	0.548279	0.808	0.519	1.79e-18	acinar	SFRP5
ACADVL	1.03e-28	0.546953	0.982	0.961	2.19e-24	acinar	ACADVL
UNC5CL	2.49e-22	0.54611	0.703	0.425	5.28e-18	acinar	UNC5CL
MTUS1	1.5e-19	0.54528	0.699	0.463	3.17e-15	acinar	MTUS1
RNF212	7.63e-68	0.545021	0.365	0.056	1.62e-63	acinar	RNF212
ARHGEF10L	4.64e-20	0.536562	0.694	0.453	9.85e-16	acinar	ARHGEF10L
TCEA3	3.5e-20	0.53454	0.635	0.381	7.43e-16	acinar	TCEA3
RBP1	8.16e-20	0.523612	0.886	0.657	1.73e-15	acinar	RBP1
SRRM2	1.18e-24	0.521977	0.986	0.926	2.51e-20	acinar	SRRM2
HEXD	1.06e-17	0.521462	0.63	0.39	2.25e-13	acinar	HEXD
ISYNA1	3.92e-16	0.52136	0.639	0.417	8.32e-12	acinar	ISYNA1
ULK1	3.72e-20	0.518921	0.68	0.441	7.9e-16	acinar	ULK1
NR5A2	3.76e-25	0.518652	0.498	0.216	7.98e-21	acinar	NR5A2
FXYD2	2.69e-26	0.51645	1	0.899	5.71e-22	acinar	FXYD2
INSR	2.42e-19	0.502038	0.721	0.477	5.14e-15	acinar	INSR
RBPMS	1.55e-17	0.501602	0.813	0.652	3.29e-13	acinar	RBPMS
ERRFI1	4.63e-18	0.498397	0.959	0.852	9.81e-14	acinar	ERRFI1
TRIM50	7.77e-47	0.494153	0.324	0.063	1.65e-42	acinar	TRIM50
C7	1.27e-18	0.493273	0.877	0.635	2.69e-14	acinar	C7
CLU	6.08e-25	0.492062	0.995	0.914	1.29e-20	acinar	CLU
GRAMD1A	1.28e-15	0.491862	0.831	0.684	2.72e-11	acinar	GRAMD1A
RPL17	7.42e-36	0.487753	1	1	1.57e-31	acinar	RPL17
RADIL	2.48e-42	0.487081	0.352	0.08	5.25e-38	acinar	RADIL
TTR	0.00208015	0.486768	0.932	0.841	1	acinar	TTR
WDR91	2.04e-15	0.481909	0.534	0.31	4.32e-11	acinar	WDR91
SLC37A4	1.66e-15	0.480568	0.584	0.361	3.53e-11	acinar	SLC37A4
BEGAIN	4.5e-36	0.479638	0.338	0.085	9.56e-32	acinar	BEGAIN
BTG2	4.64e-12	0.476451	0.607	0.418	9.85e-08	acinar	BTG2
IFRD1	8.84e-18	0.476191	0.584	0.342	1.88e-13	acinar	IFRD1
BNIP3	6.08e-24	0.475048	0.534	0.246	1.29e-19	acinar	BNIP3
LINC00339	8.08e-17	0.474128	0.443	0.227	1.71e-12	acinar	LINC00339
WDR6	1.95e-15	0.474114	0.758	0.619	4.13e-11	acinar	WDR6
EPHX2	1.9e-23	0.473547	0.393	0.152	4.03e-19	acinar	EPHX2
PTF1A	2.87e-69	0.469844	0.301	0.036	6.09e-65	acinar	PTF1A
SLC4A4	1.28e-16	0.468999	0.744	0.498	2.71e-12	acinar	SLC4A4
PODXL	1.7e-15	0.462107	0.685	0.458	3.61e-11	acinar	PODXL
DEPP1	1.33e-17	0.461876	0.991	0.902	2.83e-13	acinar	DEPP1
CLUH	9.62e-14	0.459246	0.621	0.44	2.04e-09	acinar	CLUH
MEG3	6.54e-12	0.458358	0.84	0.727	1.39e-07	acinar	MEG3
RNASE1	1.89e-18	0.454643	0.991	0.943	4e-14	acinar	RNASE1
CDK5RAP3	2.44e-19	0.453942	0.918	0.762	5.17e-15	acinar	CDK5RAP3
CITED4	2.02e-16	0.453144	0.822	0.622	4.29e-12	acinar	CITED4
ECHDC2	6.75e-12	0.452071	0.658	0.489	1.43e-07	acinar	ECHDC2
ZBTB16	3.91e-20	0.450833	0.53	0.262	8.29e-16	acinar	ZBTB16
TMEM259	1.37e-19	0.448015	0.968	0.883	2.91e-15	acinar	TMEM259
SNRNP70	7e-22	0.444351	0.982	0.93	1.49e-17	acinar	SNRNP70
ERO1B	5.17e-17	0.444336	0.447	0.215	1.1e-12	acinar	ERO1B
HOMER2	5.3e-16	0.443631	0.502	0.275	1.12e-11	acinar	HOMER2
EGFL7	1.32e-13	0.436902	0.694	0.483	2.8e-09	acinar	EGFL7
IMPA2	1.08e-12	0.435228	0.589	0.394	2.3e-08	acinar	IMPA2
KIAA1324	7.81e-21	0.426106	0.42	0.182	1.66e-16	acinar	KIAA1324
AOX1	8.66e-31	0.425833	0.338	0.096	1.84e-26	acinar	AOX1
KCNQ1	3.38e-12	0.417271	0.584	0.385	7.18e-08	acinar	KCNQ1
CSDC2	1.54e-22	0.416993	0.32	0.108	3.26e-18	acinar	CSDC2
SGSM3	1.89e-13	0.413001	0.726	0.516	4.01e-09	acinar	SGSM3
RBM5	2.25e-11	0.410889	0.836	0.715	4.77e-07	acinar	RBM5
MLLT6	1.42e-11	0.403881	0.763	0.601	3.01e-07	acinar	MLLT6
RAB17	1.53e-11	0.403539	0.543	0.357	3.25e-07	acinar	RAB17
KIRREL2	1.09e-54	0.403361	0.283	0.04	2.31e-50	acinar	KIRREL2
LMF2	9.08e-13	0.403233	0.881	0.762	1.93e-08	acinar	LMF2
FURIN	6.02e-15	0.403113	0.918	0.841	1.28e-10	acinar	FURIN
DPEP1	2.04e-13	0.402099	0.68	0.462	4.32e-09	acinar	DPEP1
SMARCD3	4.19e-10	0.402046	0.621	0.459	8.89e-06	acinar	SMARCD3
NEURL3	2.04e-12	0.399872	0.543	0.327	4.33e-08	acinar	NEURL3
PLXNB1	8.51e-10	0.396934	0.826	0.722	1.81e-05	acinar	PLXNB1
SAT2	1.65e-11	0.390741	0.667	0.503	3.51e-07	acinar	SAT2
MAT2A	1.22e-10	0.388974	0.936	0.888	2.59e-06	acinar	MAT2A
FBRSL1	2.1e-12	0.388243	0.635	0.435	4.46e-08	acinar	FBRSL1
GPT2	3.55e-21	0.386362	0.338	0.123	7.53e-17	acinar	GPT2
H19	2.38e-11	0.385271	0.607	0.41	5.04e-07	acinar	H19
TUBG2	6.19e-12	0.383964	0.429	0.245	1.31e-07	acinar	TUBG2
ZNF444	2.15e-10	0.383134	0.543	0.363	4.56e-06	acinar	ZNF444
FGFR1	4.09e-11	0.379503	0.676	0.504	8.68e-07	acinar	FGFR1
OGT	1.25e-11	0.378952	0.836	0.737	2.64e-07	acinar	OGT
HOOK2	6.33e-10	0.377812	0.502	0.33	1.34e-05	acinar	HOOK2
CDK10	1.29e-09	0.374114	0.667	0.544	2.74e-05	acinar	CDK10
HDLBP	5.42e-15	0.373958	0.977	0.956	1.15e-10	acinar	HDLBP
SPSB3	1.04e-08	0.372613	0.717	0.617	0.00022149	acinar	SPSB3
TLE2	1.01e-11	0.37129	0.594	0.406	2.14e-07	acinar	TLE2
FGL1	3.22e-23	0.369936	0.374	0.135	6.83e-19	acinar	FGL1
LRG1	1.44e-08	0.368305	0.594	0.435	0.00030574	acinar	LRG1
DMAP1	2.3e-09	0.362959	0.548	0.39	4.89e-05	acinar	DMAP1
VIPR2	8.2e-47	0.362222	0.283	0.047	1.74e-42	acinar	VIPR2
SNHG8	9.9e-08	0.361456	0.63	0.534	0.0020999	acinar	SNHG8
YPEL3	2.24e-11	0.361219	0.868	0.78	4.75e-07	acinar	YPEL3
CCNL2	3.55e-10	0.359745	0.927	0.83	7.53e-06	acinar	CCNL2
ACSS1	4.61e-08	0.359616	0.452	0.306	0.00097919	acinar	ACSS1
AQP1	8.49e-15	0.355472	0.986	0.819	1.8e-10	acinar	AQP1
CXCL2	1.33e-12	0.354435	0.311	0.144	2.82e-08	acinar	CXCL2
CHRD	1.45e-12	0.346729	0.452	0.251	3.08e-08	acinar	CHRD
CD24	5.66e-17	0.344891	1	0.994	1.2e-12	acinar	CD24
SPPL2B	7.75e-08	0.344149	0.694	0.571	0.00164415	acinar	SPPL2B
IDH2	2.17e-09	0.343241	0.74	0.584	4.61e-05	acinar	IDH2
TNXB	9.37e-12	0.342781	0.475	0.271	1.99e-07	acinar	TNXB
ABCC6	5.93e-20	0.342011	0.288	0.097	1.26e-15	acinar	ABCC6
AATK	1.45e-14	0.339576	0.297	0.123	3.07e-10	acinar	AATK
OBSL1	3.89e-08	0.338995	0.539	0.4	0.00082487	acinar	OBSL1
TEAD4	9.76e-15	0.337929	0.411	0.204	2.07e-10	acinar	TEAD4
PGM1	2.2e-07	0.335897	0.553	0.441	0.00466404	acinar	PGM1
AC074212.1	4.35e-15	0.334895	0.251	0.093	9.24e-11	acinar	AC074212.1
ENGASE	1.07e-08	0.334476	0.466	0.308	0.00022724	acinar	ENGASE
EGF	9.97e-42	0.332549	0.237	0.037	2.12e-37	acinar	EGF
CFTR	1.04e-13	0.332421	0.927	0.76	2.21e-09	acinar	CFTR
SERPING1	3.15e-13	0.332307	1	0.977	6.69e-09	acinar	SERPING1
MT1M	5.43e-10	0.330845	0.411	0.241	1.15e-05	acinar	MT1M
PILRB	1.31e-08	0.329966	0.689	0.545	0.00027695	acinar	PILRB
SNHG9	8.93e-11	0.329183	0.612	0.414	1.9e-06	acinar	SNHG9
QTRT1	4.03e-10	0.328606	0.516	0.339	8.55e-06	acinar	QTRT1
EEF1D	1.83e-15	0.327166	1	0.995	3.88e-11	acinar	EEF1D
NME3	1.63e-09	0.326047	0.9	0.804	3.45e-05	acinar	NME3
KIF1A	3.72e-18	0.325585	0.288	0.101	7.89e-14	acinar	KIF1A
ALKAL2	2.05e-13	0.323804	0.402	0.196	4.35e-09	acinar	ALKAL2
LRRC75B	1.46e-08	0.323708	0.548	0.373	0.0003092	acinar	LRRC75B
KCNJ5	7.01e-19	0.322353	0.32	0.118	1.49e-14	acinar	KCNJ5
BX664727.3	3.11e-20	0.322291	0.251	0.076	6.6e-16	acinar	BX664727.3
RORC	4.04e-14	0.321215	0.347	0.159	8.56e-10	acinar	RORC
D2HGDH	1.48e-07	0.319958	0.525	0.388	0.0031388	acinar	D2HGDH
GSTA2	6.42e-24	0.318804	0.251	0.067	1.36e-19	acinar	GSTA2
CYB5A	1.32e-08	0.317466	0.703	0.583	0.00028113	acinar	CYB5A
PRDM16-DT	4.47e-12	0.316756	0.324	0.154	9.48e-08	acinar	PRDM16-DT
AP1G2	4.1e-08	0.316752	0.717	0.611	0.00086923	acinar	AP1G2
VAV2	3.27e-08	0.316693	0.543	0.394	0.00069494	acinar	VAV2
CYHR1	4.53e-08	0.316493	0.726	0.606	0.00096052	acinar	CYHR1
MT1F	6.91e-08	0.316262	0.571	0.425	0.0014656	acinar	MT1F
DDIT4	8.01e-10	0.315986	0.991	0.973	1.7e-05	acinar	DDIT4
DUSP4	2.06e-08	0.31406	0.416	0.259	0.00043712	acinar	DUSP4
RGL2	1.38e-06	0.313552	0.571	0.448	0.029292	acinar	RGL2
SBF1	1.79e-06	0.31302	0.603	0.497	0.0380784	acinar	SBF1
PCMTD1	6.57e-07	0.311679	0.557	0.421	0.013933	acinar	PCMTD1
MAST3	2.88e-06	0.309345	0.434	0.308	0.0611911	acinar	MAST3
CCL21	4.7e-09	0.3086	0.489	0.31	9.97e-05	acinar	CCL21
SEL1L	1.05e-06	0.302643	0.689	0.591	0.0222405	acinar	SEL1L
SLC7A2	5.47e-10	0.301381	0.338	0.18	1.16e-05	acinar	SLC7A2
IGHG31	1.68e-07	2.17535	0.559	0.321	0.00355577	pancreatitis1	IGHG3
REG3A2	3.02e-16	1.46877	1	0.925	6.4e-12	pancreatitis1	REG3A
FDCSP	6.26e-06	1.44743	0.25	0.093	0.13281	pancreatitis1	FDCSP
IGLC1	1.26e-10	1.40262	1	0.887	2.68e-06	pancreatitis1	IGLC1
MUC63	2.14e-20	1.38595	0.735	0.3	4.54e-16	pancreatitis1	MUC6
H191	2.22e-18	1.38234	0.794	0.415	4.71e-14	pancreatitis1	H19
FXYD24	4.29e-24	1.36266	1	0.903	9.11e-20	pancreatitis1	FXYD2
IGLC32	6.99e-06	1.2274	0.971	0.852	0.148279	pancreatitis1	IGLC3
SFRP55	2.38e-17	1.17433	0.897	0.528	5.04e-13	pancreatitis1	SFRP5
SLC4A43	6.8e-18	1.08235	0.868	0.505	1.44e-13	pancreatitis1	SLC4A4
AMBP3	1.62e-13	1.05759	0.838	0.554	3.44e-09	pancreatitis1	AMBP
SERPINA53	9.84e-14	1.03849	0.824	0.472	2.09e-09	pancreatitis1	SERPINA5
CFTR4	1.31e-16	1.02311	0.971	0.765	2.79e-12	pancreatitis1	CFTR
CLU4	2.53e-16	1.01794	1	0.917	5.37e-12	pancreatitis1	CLU
C73	2.24e-16	1.00704	0.971	0.643	4.76e-12	pancreatitis1	C7
AQP13	6.07e-17	0.990581	1	0.825	1.29e-12	pancreatitis1	AQP1
PPP1R1B2	7.75e-12	0.952232	0.676	0.38	1.64e-07	pancreatitis1	PPP1R1B
DEFB11	1.37e-17	0.92608	1	0.826	2.9e-13	pancreatitis1	DEFB1
KCNJ152	8.22e-11	0.882524	0.691	0.419	1.74e-06	pancreatitis1	KCNJ15
SPP13	6.42e-16	0.859809	1	0.98	1.36e-11	pancreatitis1	SPP1
SERPING14	1.55e-18	0.854805	1	0.978	3.3e-14	pancreatitis1	SERPING1
LRRC75B3	2.13e-11	0.814844	0.691	0.378	4.53e-07	pancreatitis1	LRRC75B
CCDC802	1.35e-14	0.780526	0.985	0.776	2.86e-10	pancreatitis1	CCDC80
SCTR3	5.27e-14	0.771795	0.985	0.723	1.12e-09	pancreatitis1	SCTR
REG1A2	1.06e-14	0.765839	1	0.996	2.24e-10	pancreatitis1	REG1A
PLVAP3	3.98e-10	0.762377	0.882	0.643	8.44e-06	pancreatitis1	PLVAP
ADRA2A	4.62e-11	0.755566	0.529	0.237	9.81e-07	pancreatitis1	ADRA2A
NEURL32	2.24e-11	0.73375	0.647	0.334	4.75e-07	pancreatitis1	NEURL3
KIF124	1.04e-08	0.727414	0.721	0.471	0.00022104	pancreatitis1	KIF12
FGFR32	8.45e-10	0.723576	0.632	0.326	1.79e-05	pancreatitis1	FGFR3
C33	6.24e-20	0.716896	1	0.992	1.32e-15	pancreatitis1	C3
METTL7A1	2.22e-10	0.712011	0.721	0.47	4.71e-06	pancreatitis1	METTL7A
C4BPA2	8.81e-12	0.702071	0.676	0.337	1.87e-07	pancreatitis1	C4BPA
A2M4	8.86e-15	0.700804	1	0.972	1.88e-10	pancreatitis1	A2M
CLDN21	2.82e-13	0.695651	0.574	0.223	5.99e-09	pancreatitis1	CLDN2
SFRP42	6.31e-10	0.690947	0.971	0.775	1.34e-05	pancreatitis1	SFRP4
GATM2	1.32e-09	0.689399	0.941	0.808	2.81e-05	pancreatitis1	GATM
CITED43	8.68e-07	0.673023	0.794	0.631	0.0184112	pancreatitis1	CITED4
TRPV63	5.02e-10	0.665861	0.691	0.397	1.06e-05	pancreatitis1	TRPV6
CLDN32	1.02e-08	0.665157	0.735	0.453	0.00021736	pancreatitis1	CLDN3
C62	1.52e-08	0.661639	0.485	0.231	0.00032345	pancreatitis1	C6
PIK3AP11	3.43e-09	0.660752	0.647	0.377	7.28e-05	pancreatitis1	PIK3AP1
SOD32	2.6e-09	0.658855	0.868	0.619	5.51e-05	pancreatitis1	SOD3
CYS11	6.1e-08	0.653591	0.471	0.239	0.00129464	pancreatitis1	CYS1
REG3G2	1.12e-06	0.652629	0.912	0.739	0.0238118	pancreatitis1	REG3G
MGP3	1.3e-13	0.648068	1	0.974	2.77e-09	pancreatitis1	MGP
HS6ST11	7.76e-10	0.632065	0.779	0.473	1.65e-05	pancreatitis1	HS6ST1
REG1B2	9.74e-06	0.631648	0.662	0.426	0.20676	pancreatitis1	REG1B
ANXA41	9.89e-10	0.631584	1	0.983	2.1e-05	pancreatitis1	ANXA4
ATP1A12	6.78e-09	0.623749	1	0.994	0.00014394	pancreatitis1	ATP1A1
FGFR41	7.14e-10	0.6219	0.544	0.254	1.52e-05	pancreatitis1	FGFR4
SERPINA61	9.71e-11	0.611311	0.544	0.238	2.06e-06	pancreatitis1	SERPINA6
PEBP1	9.76e-14	0.606689	1	0.941	2.07e-09	pancreatitis1	PEBP1
THBS43	3.27e-11	0.602097	0.662	0.311	6.95e-07	pancreatitis1	THBS4
AKAP71	2.93e-08	0.600978	0.471	0.225	0.00062088	pancreatitis1	AKAP7
RPL173	1.65e-16	0.5982	1	1	3.5e-12	pancreatitis1	RPL17
VWA14	3.02e-10	0.578783	0.985	0.858	6.41e-06	pancreatitis1	VWA1
ARHGEF40	1.69e-06	0.573429	0.691	0.475	0.0358687	pancreatitis1	ARHGEF40
SLC3A1	5.2e-06	0.569774	0.676	0.476	0.110294	pancreatitis1	SLC3A1
CCL24	0.00029811	0.569057	0.618	0.455	1	pancreatitis1	CCL2
GAS61	3.94e-09	0.565968	1	0.913	8.36e-05	pancreatitis1	GAS6
GYPC2	1.28e-08	0.564285	0.809	0.553	0.00027152	pancreatitis1	GYPC
ANKRD65	1.11e-11	0.562055	0.529	0.211	2.35e-07	pancreatitis1	ANKRD65
MT1F2	2.09e-05	0.559695	0.603	0.43	0.443472	pancreatitis1	MT1F
APCS2	9.5e-10	0.556797	0.691	0.351	2.02e-05	pancreatitis1	APCS
CTRB12	3.31e-06	0.553086	1	0.978	0.0703067	pancreatitis1	CTRB1
HABP21	3.77e-08	0.547499	0.632	0.349	0.00080083	pancreatitis1	HABP2
GPNMB1	4.28e-08	0.544984	1	0.932	0.00090794	pancreatitis1	GPNMB
HSPB6	2.6e-05	0.536084	0.618	0.409	0.552543	pancreatitis1	HSPB6
MT1G2	9.4e-05	0.519155	0.632	0.462	1	pancreatitis1	MT1G
NFIB	8.11e-07	0.513535	0.588	0.349	0.0172145	pancreatitis1	NFIB
APOE3	9.69e-07	0.51318	1	0.984	0.0205549	pancreatitis1	APOE
CRP3	1.4e-09	0.501861	0.926	0.645	2.96e-05	pancreatitis1	CRP
CA41	4.43e-09	0.498479	0.412	0.158	9.41e-05	pancreatitis1	CA4
MS4A6A1	4.35e-06	0.491636	0.676	0.468	0.0923956	pancreatitis1	MS4A6A
CYP1B1	1.07e-06	0.491561	0.632	0.385	0.0226039	pancreatitis1	CYP1B1
PTGDS1	3.88e-07	0.486917	0.956	0.742	0.00822985	pancreatitis1	PTGDS
COL18A13	1.36e-08	0.485088	1	0.954	0.00028938	pancreatitis1	COL18A1
LYPD11	5.25e-09	0.483625	0.544	0.254	0.00011149	pancreatitis1	LYPD1
CXCL121	2.19e-05	0.48293	0.559	0.358	0.464306	pancreatitis1	CXCL12
SPARCL11	9.18e-07	0.474945	0.838	0.638	0.0194873	pancreatitis1	SPARCL1
HLA-DPB12	1.28e-09	0.47449	1	0.972	2.73e-05	pancreatitis1	HLA-DPB1
MNX1	1.12e-07	0.47366	0.412	0.18	0.00237744	pancreatitis1	MNX1
HLA-DRB51	2.4e-06	0.47296	1	0.907	0.0509191	pancreatitis1	HLA-DRB5
SOD23	3.15e-08	0.467912	1	0.947	0.00066824	pancreatitis1	SOD2
HOMER22	1.13e-07	0.466175	0.559	0.283	0.00239903	pancreatitis1	HOMER2
EMID1	1.33e-09	0.466066	0.485	0.2	2.82e-05	pancreatitis1	EMID1
FBLN51	2.29e-07	0.462638	0.647	0.367	0.00485705	pancreatitis1	FBLN5
KCNQ12	0.00012653	0.451651	0.559	0.393	1	pancreatitis1	KCNQ1
ACSS12	2.05e-06	0.441076	0.544	0.31	0.0434621	pancreatitis1	ACSS1
GNG7	4.74e-08	0.437343	0.426	0.184	0.00100584	pancreatitis1	GNG7
TSC22D31	2.83e-06	0.431015	0.985	0.874	0.0600378	pancreatitis1	TSC22D3
HLA-DQB12	1.3e-07	0.425863	1	0.974	0.00276106	pancreatitis1	HLA-DQB1
LAMC31	8.68e-05	0.424621	0.397	0.232	1	pancreatitis1	LAMC3
ADORA1	3.52e-07	0.422893	0.397	0.173	0.00746865	pancreatitis1	ADORA1
RPL341	1.24e-10	0.42258	1	1	2.63e-06	pancreatitis1	RPL34
SERPINA34	2.3e-07	0.418487	1	0.987	0.00488957	pancreatitis1	SERPINA3
LTF3	5.46e-06	0.418399	0.515	0.274	0.115961	pancreatitis1	LTF
RPL91	2.28e-12	0.416801	1	1	4.83e-08	pancreatitis1	RPL9
FBLN12	5.33e-05	0.41605	0.985	0.846	1	pancreatitis1	FBLN1
KCNJ162	2.78e-05	0.415067	0.397	0.207	0.590626	pancreatitis1	KCNJ16
GTF2I	5.89e-05	0.413462	0.985	0.968	1	pancreatitis1	GTF2I
INPP5D1	0.00025595	0.412375	0.544	0.37	1	pancreatitis1	INPP5D
FLRT2	1.72e-07	0.41172	0.618	0.326	0.00365583	pancreatitis1	FLRT2
NOTCH11	5.76e-07	0.411634	0.618	0.341	0.0122253	pancreatitis1	NOTCH1
RPS251	2.77e-11	0.410229	1	1	5.88e-07	pancreatitis1	RPS25
LRG12	0.00133759	0.408598	0.574	0.441	1	pancreatitis1	LRG1
CMKLR1	1.48e-07	0.407996	0.412	0.177	0.003151	pancreatitis1	CMKLR1
CFB1	3.19e-07	0.407802	0.971	0.835	0.00676073	pancreatitis1	CFB
RBP13	3.02e-05	0.406926	0.868	0.666	0.641808	pancreatitis1	RBP1
MT1E	7.63e-05	0.404749	0.912	0.805	1	pancreatitis1	MT1E
EPHX1	1.31e-05	0.404517	0.647	0.434	0.277303	pancreatitis1	EPHX1
ALDH3A2	7.96e-06	0.40439	0.603	0.353	0.168861	pancreatitis1	ALDH3A2
SNHG291	3.37e-06	0.403989	1	0.988	0.0715983	pancreatitis1	SNHG29
PDGFD	1.13e-05	0.40199	0.515	0.297	0.239855	pancreatitis1	PDGFD
APOC13	2.85e-05	0.401924	1	0.967	0.604316	pancreatitis1	APOC1
COL15A11	0.00209296	0.400658	0.662	0.531	1	pancreatitis1	COL15A1
SORBS21	8.27e-05	0.39921	0.559	0.367	1	pancreatitis1	SORBS2
RPS27A1	7.5e-12	0.398157	1	1	1.59e-07	pancreatitis1	RPS27A
CD523	0.00067977	0.395483	0.794	0.644	1	pancreatitis1	CD52
TNS1	0.00032881	0.394766	0.868	0.737	1	pancreatitis1	TNS1
C2orf72	2.19e-06	0.392766	0.353	0.157	0.0464842	pancreatitis1	C2orf72
AC009041.21	3.37e-05	0.391318	0.368	0.186	0.715618	pancreatitis1	AC009041.2
ATP5F1A	7.21e-05	0.389388	0.926	0.817	1	pancreatitis1	ATP5F1A
LAMB1	7.46e-05	0.38924	0.897	0.743	1	pancreatitis1	LAMB1
APOD2	9.17e-05	0.387478	0.971	0.904	1	pancreatitis1	APOD
CYP4V2	3e-05	0.384795	0.485	0.29	0.636955	pancreatitis1	CYP4V2
PRDM16-DT2	2.28e-07	0.384605	0.382	0.16	0.00484621	pancreatitis1	PRDM16-DT
CYGB2	0.00013361	0.382909	0.75	0.54	1	pancreatitis1	CYGB
C1QB2	3.35e-05	0.381843	0.985	0.938	0.71003	pancreatitis1	C1QB
MMP15	0.00074273	0.381579	0.559	0.426	1	pancreatitis1	MMP15
HIP1R1	0.00044822	0.381075	0.735	0.613	1	pancreatitis1	HIP1R
TIMP3	0.00059629	0.380527	0.985	0.934	1	pancreatitis1	TIMP3
SNHG321	0.0024235	0.379322	0.691	0.635	1	pancreatitis1	SNHG32
RPS81	3.95e-10	0.379241	1	1	8.38e-06	pancreatitis1	RPS8
CNN3	4.81e-06	0.378776	0.956	0.83	0.101982	pancreatitis1	CNN3
CHIT11	0.00378289	0.37784	0.353	0.227	1	pancreatitis1	CHIT1
TMEM972	0.00218272	0.377013	0.529	0.404	1	pancreatitis1	TMEM97
POLR2F	0.00092773	0.376315	0.647	0.525	1	pancreatitis1	POLR2F
FCGBP2	5.02e-06	0.375788	0.824	0.585	0.106455	pancreatitis1	FCGBP
RAMP22	0.00251205	0.375476	0.485	0.343	1	pancreatitis1	RAMP2
RPL261	4.99e-08	0.375207	1	1	0.00105788	pancreatitis1	RPL26
ATP5IF1	0.00024266	0.374216	0.897	0.829	1	pancreatitis1	ATP5IF1
EEF1A11	3.56e-13	0.373743	1	1	7.55e-09	pancreatitis1	EEF1A1
RPL42	1.05e-10	0.373603	1	1	2.22e-06	pancreatitis1	RPL4
GNG111	4.16e-06	0.369032	0.676	0.425	0.0883142	pancreatitis1	GNG11
RPL51	7.45e-07	0.368077	1	0.999	0.0158106	pancreatitis1	RPL5
AP1B11	0.00045989	0.367144	0.75	0.615	1	pancreatitis1	AP1B1
PDE7A	4.33e-05	0.366066	0.441	0.251	0.919022	pancreatitis1	PDE7A
C1QC2	0.00034036	0.362703	0.941	0.754	1	pancreatitis1	C1QC
CPA22	1.05e-05	0.361393	1	0.902	0.222008	pancreatitis1	CPA2
ACTR1B	1.17e-05	0.36108	0.676	0.465	0.249174	pancreatitis1	ACTR1B
PRDX2	0.000309	0.359746	0.868	0.756	1	pancreatitis1	PRDX2
RPS121	1.84e-10	0.359506	1	1	3.91e-06	pancreatitis1	RPS12
WNK23	0.00230038	0.359442	0.456	0.314	1	pancreatitis1	WNK2
ADH1B1	4.08e-05	0.359174	0.426	0.222	0.866578	pancreatitis1	ADH1B
RPS131	5.91e-10	0.358351	1	1	1.25e-05	pancreatitis1	RPS13
FGG2	1.38e-05	0.357843	0.309	0.134	0.293821	pancreatitis1	FGG
CNDP2	0.00021916	0.357753	0.779	0.662	1	pancreatitis1	CNDP2
LEFTY13	1.39e-06	0.35727	0.794	0.508	0.0294269	pancreatitis1	LEFTY1
PKIG1	0.00455036	0.357085	0.5	0.383	1	pancreatitis1	PKIG
RPS61	3.16e-11	0.356942	1	1	6.71e-07	pancreatitis1	RPS6
FJX1	6.38e-06	0.355617	0.426	0.203	0.135447	pancreatitis1	FJX1
SMARCD32	0.0002413	0.354887	0.647	0.465	1	pancreatitis1	SMARCD3
SNHG72	5.75e-05	0.354238	0.706	0.514	1	pancreatitis1	SNHG7
JCAD	1.68e-05	0.35363	0.456	0.242	0.356029	pancreatitis1	JCAD
NR5A22	0.00019476	0.353181	0.397	0.229	1	pancreatitis1	NR5A2
PNLIPRP12	0.00027469	0.350302	0.618	0.433	1	pancreatitis1	PNLIPRP1
IGFBP72	1.83e-07	0.349652	1	1	0.00387706	pancreatitis1	IGFBP7
CFI	3.47e-05	0.349411	0.735	0.525	0.737059	pancreatitis1	CFI
FARP1	0.00038497	0.3492	0.721	0.561	1	pancreatitis1	FARP1
PLEKHS1	0.00029983	0.348001	0.5	0.314	1	pancreatitis1	PLEKHS1
KCNK5	0.00271389	0.347003	0.382	0.256	1	pancreatitis1	KCNK5
ST13	0.00162192	0.34696	0.838	0.764	1	pancreatitis1	ST13
HNRNPA1	2.84e-08	0.346906	1	0.997	0.00060296	pancreatitis1	HNRNPA1
SPNS21	0.00309955	0.346481	0.338	0.211	1	pancreatitis1	SPNS2
PCCA	6.57e-07	0.346222	0.353	0.148	0.0139422	pancreatitis1	PCCA
ZNF4441	0.00046409	0.345796	0.529	0.37	1	pancreatitis1	ZNF444
ANAPC16	0.00016834	0.345698	0.838	0.765	1	pancreatitis1	ANAPC16
TYROBP2	0.0005079	0.344504	0.985	0.897	1	pancreatitis1	TYROBP
RPL33	7.79e-09	0.343544	1	1	0.00016538	pancreatitis1	RPL3
TBC1D2B	0.00711743	0.343324	0.574	0.466	1	pancreatitis1	TBC1D2B
CIRBP3	4.1e-05	0.342228	1	0.959	0.869955	pancreatitis1	CIRBP
C1QA2	0.00010425	0.341571	1	0.948	1	pancreatitis1	C1QA
IL6ST	0.00078594	0.341035	0.853	0.709	1	pancreatitis1	IL6ST
EIF3L	0.00123363	0.339804	0.632	0.482	1	pancreatitis1	EIF3L
C1S2	2.39e-05	0.339619	1	0.96	0.508151	pancreatitis1	C1S
RPL191	6.28e-10	0.337855	1	1	1.33e-05	pancreatitis1	RPL19
ERP272	0.00066581	0.336673	0.412	0.252	1	pancreatitis1	ERP27
ZBTB162	0.00101888	0.335871	0.426	0.275	1	pancreatitis1	ZBTB16
SOAT1	0.00025505	0.335719	0.647	0.47	1	pancreatitis1	SOAT1
IL1R1	0.00317375	0.334297	0.618	0.527	1	pancreatitis1	IL1R1
RPL141	9.83e-09	0.334149	1	1	0.00020865	pancreatitis1	RPL14
C1orf162	0.00048349	0.333974	0.456	0.283	1	pancreatitis1	C1orf162
RPL61	2.96e-08	0.333746	1	0.999	0.00062878	pancreatitis1	RPL6
AKR1A1	0.00164753	0.33351	0.824	0.773	1	pancreatitis1	AKR1A1
ACVR1B	0.00466415	0.332586	0.485	0.36	1	pancreatitis1	ACVR1B
ALKAL21	6.21e-06	0.332472	0.426	0.203	0.13182	pancreatitis1	ALKAL2
MYO1F1	0.00674763	0.331698	0.5	0.374	1	pancreatitis1	MYO1F
ANXA9	0.00012691	0.331143	0.368	0.195	1	pancreatitis1	ANXA9
UQCR10	0.00032884	0.330732	0.971	0.96	1	pancreatitis1	UQCR10
RXRA	0.00025296	0.3299	0.544	0.372	1	pancreatitis1	RXRA
RAB4A	0.00897467	0.329695	0.485	0.382	1	pancreatitis1	RAB4A
CD81	1.15e-06	0.329594	1	0.997	0.0243933	pancreatitis1	CD81
HLA-DPA12	3.21e-05	0.329493	1	0.987	0.680642	pancreatitis1	HLA-DPA1
RAB11B	0.00187046	0.329144	0.779	0.657	1	pancreatitis1	RAB11B
RIN3	0.00047011	0.327856	0.559	0.394	1	pancreatitis1	RIN3
LRRC36	6.45e-09	0.327505	0.265	0.077	0.00013687	pancreatitis1	LRRC36
VAMP21	0.00092028	0.327478	0.574	0.419	1	pancreatitis1	VAMP2
RPL31	6.36e-09	0.327362	1	1	0.00013506	pancreatitis1	RPL31
BANF1	0.00050182	0.326513	0.809	0.691	1	pancreatitis1	BANF1
PDE5A	8.75e-05	0.325483	0.426	0.233	1	pancreatitis1	PDE5A
ZSCAN18	0.001204	0.325379	0.471	0.319	1	pancreatitis1	ZSCAN18
CD931	0.00044641	0.324956	0.574	0.388	1	pancreatitis1	CD93
RPS71	2.41e-07	0.324409	1	1	0.00510545	pancreatitis1	RPS7
NTRK2	0.00010391	0.324002	0.309	0.152	1	pancreatitis1	NTRK2
SMTN1	0.00023771	0.32307	0.662	0.462	1	pancreatitis1	SMTN
IMPA21	0.0042759	0.322256	0.529	0.402	1	pancreatitis1	IMPA2
GIMAP41	1.18e-05	0.320924	0.397	0.192	0.250057	pancreatitis1	GIMAP4
MS4A71	0.00369408	0.320348	0.5	0.368	1	pancreatitis1	MS4A7
USP22	0.00609379	0.319945	0.779	0.662	1	pancreatitis1	USP22
CYB5A2	0.00149092	0.31984	0.75	0.587	1	pancreatitis1	CYB5A
MMP24OS	0.0002955	0.31975	0.897	0.711	1	pancreatitis1	MMP24OS
ARMCX6	0.00723418	0.319698	0.559	0.426	1	pancreatitis1	ARMCX6
FRZB1	0.00219481	0.319529	0.676	0.486	1	pancreatitis1	FRZB
SAMHD11	0.00934389	0.318813	0.574	0.463	1	pancreatitis1	SAMHD1
MLXIPL2	0.00047013	0.318699	0.368	0.21	1	pancreatitis1	MLXIPL
RPL151	2.72e-10	0.318659	1	1	5.77e-06	pancreatitis1	RPL15
BICC1	0.00039627	0.318418	0.574	0.393	1	pancreatitis1	BICC1
CEBPD2	0.00100683	0.318285	0.985	0.956	1	pancreatitis1	CEBPD
GABARAP	2.07e-07	0.317718	1	0.994	0.00440194	pancreatitis1	GABARAP
RPS3A1	2.63e-06	0.317583	1	1	0.0557925	pancreatitis1	RPS3A
EEF1B2	4.42e-06	0.317396	1	0.991	0.0937015	pancreatitis1	EEF1B2
CD742	3.28e-07	0.317213	1	1	0.00696475	pancreatitis1	CD74
LAMA5	0.00022504	0.317135	0.735	0.552	1	pancreatitis1	LAMA5
INTS10	0.00011395	0.315579	0.485	0.287	1	pancreatitis1	INTS10
GBA2	0.00027661	0.315474	0.485	0.297	1	pancreatitis1	GBA2
HLA-DOA	0.00044205	0.315014	0.529	0.342	1	pancreatitis1	HLA-DOA
VTCN1	8.7e-06	0.314721	0.294	0.123	0.184528	pancreatitis1	VTCN1
CEP57	3.06e-05	0.314626	0.441	0.234	0.648454	pancreatitis1	CEP57
ATF4	0.00104956	0.313581	0.956	0.882	1	pancreatitis1	ATF4
IGSF6	0.00176372	0.313466	0.368	0.222	1	pancreatitis1	IGSF6
ADAMTS101	0.00065412	0.312846	0.574	0.401	1	pancreatitis1	ADAMTS10
SPAG7	0.00737615	0.312657	0.515	0.395	1	pancreatitis1	SPAG7
SLCO2B11	0.00142814	0.311736	0.706	0.538	1	pancreatitis1	SLCO2B1
STARD7	0.00102666	0.311317	0.721	0.567	1	pancreatitis1	STARD7
AC013275.1	0.00109941	0.311302	0.265	0.137	1	pancreatitis1	AC013275.1
GPC3	0.00283245	0.310316	0.397	0.253	1	pancreatitis1	GPC3
KCNJ51	0.00023204	0.310166	0.265	0.127	1	pancreatitis1	KCNJ5
DZIP1	0.00013949	0.309647	0.426	0.237	1	pancreatitis1	DZIP1
ARHGAP41	0.00457142	0.307758	0.618	0.462	1	pancreatitis1	ARHGAP4
C22orf39	0.00398327	0.306941	0.412	0.279	1	pancreatitis1	C22orf39
EEF1G1	2.55e-07	0.30624	1	1	0.00541672	pancreatitis1	EEF1G
SAT22	0.00705356	0.304575	0.632	0.51	1	pancreatitis1	SAT2
RPL121	1.56e-08	0.302027	1	1	0.00033057	pancreatitis1	RPL12
SERPINF12	0.00052766	0.300291	0.956	0.872	1	pancreatitis1	SERPINF1
INS5	2.66e-55	1.88049	1	0.978	5.65e-51	pancreatitis2	INS
IGHG32	5.12e-37	1.71041	0.658	0.303	1.09e-32	pancreatitis2	IGHG3
IGLC33	5.12e-45	1.58739	0.983	0.846	1.09e-40	pancreatitis2	IGLC3
IGLC22	3.17e-29	1.25528	0.996	0.888	6.72e-25	pancreatitis2	IGLC2
TTR5	6.26e-24	1.12037	0.963	0.838	1.33e-19	pancreatitis2	TTR
SCGB3A1	1.62e-11	1.09902	0.329	0.164	3.44e-07	pancreatitis2	SCGB3A1
GP22	4.56e-13	1.00587	0.9	0.854	9.67e-09	pancreatitis2	GP2
IGLC11	1.16e-38	0.969074	0.992	0.883	2.47e-34	pancreatitis2	IGLC1
CUZD12	1.83e-22	0.910837	0.679	0.416	3.87e-18	pancreatitis2	CUZD1
FXYD25	8.77e-43	0.904205	1	0.899	1.86e-38	pancreatitis2	FXYD2
IGHG13	1.06e-20	0.875314	0.992	0.856	2.24e-16	pancreatitis2	IGHG1
CTRB13	1.05e-15	0.866443	0.983	0.978	2.23e-11	pancreatitis2	CTRB1
IGHA11	1.73e-22	0.855458	1	0.999	3.68e-18	pancreatitis2	IGHA1
JCHAIN2	5.91e-15	0.815848	0.979	0.884	1.25e-10	pancreatitis2	JCHAIN
CPA23	1.6e-15	0.811361	0.917	0.903	3.41e-11	pancreatitis2	CPA2
GCG5	8.81e-10	0.797352	0.854	0.738	1.87e-05	pancreatitis2	GCG
CEL2	1.05e-12	0.794939	0.967	0.958	2.23e-08	pancreatitis2	CEL
CLU5	3.14e-36	0.781104	1	0.913	6.66e-32	pancreatitis2	CLU
AQP14	4.98e-34	0.763741	0.958	0.82	1.06e-29	pancreatitis2	AQP1
CHGA3	3.81e-18	0.748999	0.604	0.342	8.08e-14	pancreatitis2	CHGA
CPA12	5.12e-11	0.746025	0.979	0.984	1.09e-06	pancreatitis2	CPA1
CTRB22	3.45e-15	0.745809	1	1	7.32e-11	pancreatitis2	CTRB2
IGKC1	4.52e-22	0.712465	1	1	9.59e-18	pancreatitis2	IGKC
CPB12	1.13e-13	0.695839	0.975	0.961	2.41e-09	pancreatitis2	CPB1
PNLIP3	1.43e-10	0.69429	0.942	0.939	3.03e-06	pancreatitis2	PNLIP
PRSS25	2e-12	0.688421	1	0.996	4.23e-08	pancreatitis2	PRSS2
RBPJL2	9.07e-18	0.682511	0.525	0.287	1.92e-13	pancreatitis2	RBPJL
CTRC2	3.25e-12	0.681047	0.946	0.94	6.9e-08	pancreatitis2	CTRC
SST2	6.33e-07	0.67996	0.708	0.539	0.0134381	pancreatitis2	SST
PCSK1N3	1.2e-09	0.674127	0.842	0.684	2.54e-05	pancreatitis2	PCSK1N
SLC4A44	5.29e-24	0.671781	0.771	0.495	1.12e-19	pancreatitis2	SLC4A4
SERPINA54	1.68e-28	0.665455	0.787	0.458	3.57e-24	pancreatitis2	SERPINA5
CFTR5	1.15e-25	0.65693	0.917	0.759	2.44e-21	pancreatitis2	CFTR
IGHG21	1.94e-08	0.654527	0.383	0.232	0.00041166	pancreatitis2	IGHG2
SPP14	1.13e-22	0.65206	1	0.979	2.39e-18	pancreatitis2	SPP1
PNLIPRP13	7.92e-14	0.64272	0.629	0.424	1.68e-09	pancreatitis2	PNLIPRP1
LEFTY14	1.28e-24	0.62124	0.792	0.494	2.71e-20	pancreatitis2	LEFTY1
COLEC112	2.81e-28	0.620448	0.754	0.42	5.96e-24	pancreatitis2	COLEC11
AMBP4	1.21e-26	0.620109	0.833	0.541	2.58e-22	pancreatitis2	AMBP
REG1A3	1.07e-22	0.618885	1	0.995	2.26e-18	pancreatitis2	REG1A
AMY2A3	6.45e-06	0.617098	0.742	0.714	0.136898	pancreatitis2	AMY2A
SFRP56	9.72e-25	0.615688	0.808	0.517	2.06e-20	pancreatitis2	SFRP5
REG1B3	8.12e-14	0.601001	0.633	0.416	1.72e-09	pancreatitis2	REG1B
PDIA22	8.03e-12	0.573164	0.696	0.518	1.7e-07	pancreatitis2	PDIA2
HEYL3	7.59e-27	0.560976	0.821	0.505	1.61e-22	pancreatitis2	HEYL
TRPV64	3.57e-16	0.545224	0.633	0.387	7.57e-12	pancreatitis2	TRPV6
ALKAL22	9.24e-28	0.543071	0.471	0.19	1.96e-23	pancreatitis2	ALKAL2
SYCN2	4.84e-09	0.533541	0.829	0.843	0.0001027	pancreatitis2	SYCN
REG3G3	1.54e-13	0.522102	0.858	0.734	3.27e-09	pancreatitis2	REG3G
SLC3A11	4.25e-13	0.505957	0.675	0.467	9.01e-09	pancreatitis2	SLC3A1
CYGB3	6.74e-19	0.49083	0.779	0.529	1.43e-14	pancreatitis2	CYGB
ANPEP2	5.71e-15	0.486929	0.604	0.377	1.21e-10	pancreatitis2	ANPEP
GATM3	3.33e-09	0.486335	0.833	0.809	7.07e-05	pancreatitis2	GATM
PLA2G1B3	5.18e-10	0.485268	0.942	0.921	1.1e-05	pancreatitis2	PLA2G1B
PRSS13	7.15e-11	0.477577	0.979	0.976	1.52e-06	pancreatitis2	PRSS1
SERPINA35	1.03e-19	0.47637	1	0.986	2.19e-15	pancreatitis2	SERPINA3
KCNJ153	3.79e-14	0.475879	0.629	0.411	8.04e-10	pancreatitis2	KCNJ15
A2M5	6.47e-24	0.468764	1	0.97	1.37e-19	pancreatitis2	A2M
IGFBP52	2.43e-17	0.457637	1	0.975	5.16e-13	pancreatitis2	IGFBP5
DEFB12	7e-17	0.45641	0.938	0.822	1.49e-12	pancreatitis2	DEFB1
CHGB3	1.87e-10	0.454354	0.396	0.22	3.96e-06	pancreatitis2	CHGB
IGHG4	4.37e-07	0.454164	0.583	0.404	0.00927227	pancreatitis2	IGHG4
ITIH52	5.07e-18	0.448908	0.633	0.356	1.08e-13	pancreatitis2	ITIH5
PDGFRB	2.24e-16	0.446512	0.929	0.872	4.75e-12	pancreatitis2	PDGFRB
SLC30A82	1.25e-07	0.443655	0.308	0.177	0.00264926	pancreatitis2	SLC30A8
SERPING15	1.63e-20	0.439444	1	0.977	3.45e-16	pancreatitis2	SERPING1
PPP1R1B3	2.65e-16	0.438999	0.629	0.37	5.62e-12	pancreatitis2	PPP1R1B
C74	1.65e-14	0.436788	0.821	0.638	3.51e-10	pancreatitis2	C7
COL18A14	2.77e-22	0.433628	1	0.952	5.88e-18	pancreatitis2	COL18A1
NEURL33	5.38e-18	0.432777	0.588	0.323	1.14e-13	pancreatitis2	NEURL3
MGP4	1.64e-21	0.429779	0.996	0.973	3.49e-17	pancreatitis2	MGP
CELA3B3	1.03e-06	0.420694	0.792	0.713	0.0217778	pancreatitis2	CELA3B
SCTR4	7.07e-08	0.419547	0.808	0.722	0.00150091	pancreatitis2	SCTR
PLVAP4	8.25e-10	0.416327	0.787	0.638	1.75e-05	pancreatitis2	PLVAP
LAMC32	4.9e-24	0.415905	0.5	0.218	1.04e-19	pancreatitis2	LAMC3
LRRC75B4	3.74e-13	0.408212	0.588	0.37	7.93e-09	pancreatitis2	LRRC75B
RBP42	1.82e-06	0.407517	0.492	0.362	0.0387033	pancreatitis2	RBP4
CLPS2	3.05e-06	0.405437	0.933	0.921	0.0646815	pancreatitis2	CLPS
CELA2A3	3.07e-05	0.402434	0.812	0.822	0.651425	pancreatitis2	CELA2A
APOD3	6.87e-16	0.400559	0.996	0.899	1.46e-11	pancreatitis2	APOD
ATP1A13	2.86e-16	0.394029	1	0.993	6.08e-12	pancreatitis2	ATP1A1
PIK3AP12	7.73e-11	0.390365	0.554	0.37	1.64e-06	pancreatitis2	PIK3AP1
ZCCHC241	1.21e-12	0.388297	0.662	0.45	2.57e-08	pancreatitis2	ZCCHC24
CELA3A2	5.17e-09	0.384809	0.975	0.948	0.00010964	pancreatitis2	CELA3A
FLRT21	6.19e-16	0.382952	0.567	0.316	1.31e-11	pancreatitis2	FLRT2
HABP22	3.27e-12	0.382892	0.55	0.341	6.94e-08	pancreatitis2	HABP2
COL15A12	2.42e-11	0.381474	0.713	0.522	5.14e-07	pancreatitis2	COL15A1
FCGBP3	1.09e-07	0.380756	0.7	0.582	0.00230964	pancreatitis2	FCGBP
SNRPN1	4.65e-15	0.378221	0.713	0.46	9.87e-11	pancreatitis2	SNRPN
TBX21	1.04e-15	0.375165	0.575	0.325	2.21e-11	pancreatitis2	TBX2
ENG2	1.48e-13	0.374626	0.979	0.87	3.13e-09	pancreatitis2	ENG
COL4A21	2.56e-14	0.371404	0.996	0.97	5.43e-10	pancreatitis2	COL4A2
IGFBP73	7.16e-24	0.369903	1	1	1.52e-19	pancreatitis2	IGFBP7
SCARA3	1.47e-16	0.36323	0.529	0.28	3.12e-12	pancreatitis2	SCARA3
MT1F3	1.01e-12	0.3577	0.646	0.419	2.14e-08	pancreatitis2	MT1F
TMEM204	7.85e-11	0.354835	0.746	0.543	1.67e-06	pancreatitis2	TMEM204
LZTS11	1.61e-14	0.353108	0.567	0.325	3.41e-10	pancreatitis2	LZTS1
C63	2.86e-15	0.352729	0.446	0.222	6.08e-11	pancreatitis2	C6
XBP12	1.72e-09	0.351997	0.817	0.719	3.64e-05	pancreatitis2	XBP1
SORBS22	1.69e-10	0.350375	0.542	0.359	3.58e-06	pancreatitis2	SORBS2
PDCD42	2.49e-07	0.348382	0.721	0.591	0.00528893	pancreatitis2	PDCD4
RBP14	1.07e-10	0.348132	0.821	0.66	2.27e-06	pancreatitis2	RBP1
ADAMTSL24	9.64e-12	0.348057	0.879	0.716	2.04e-07	pancreatitis2	ADAMTSL2
ABCC82	7.97e-11	0.346684	0.321	0.161	1.69e-06	pancreatitis2	ABCC8
SERPINA62	1.24e-16	0.345239	0.462	0.229	2.64e-12	pancreatitis2	SERPINA6
HOMER23	5.68e-16	0.344347	0.517	0.273	1.21e-11	pancreatitis2	HOMER2
CFB2	1.88e-09	0.343538	0.892	0.834	3.98e-05	pancreatitis2	CFB
RASD13	8.4e-13	0.341819	0.475	0.264	1.78e-08	pancreatitis2	RASD1
DLK12	2.54e-11	0.340605	0.25	0.109	5.38e-07	pancreatitis2	DLK1
PHLDB13	1.9e-10	0.3385	0.887	0.774	4.04e-06	pancreatitis2	PHLDB1
KIF125	7.87e-11	0.336203	0.683	0.462	1.67e-06	pancreatitis2	KIF12
BGN1	6.58e-13	0.331803	0.996	0.973	1.4e-08	pancreatitis2	BGN
TIMP12	9.16e-20	0.328708	1	1	1.94e-15	pancreatitis2	TIMP1
AGT	8.18e-15	0.327834	0.421	0.206	1.74e-10	pancreatitis2	AGT
PROCR	8.36e-11	0.327422	0.529	0.335	1.77e-06	pancreatitis2	PROCR
H192	2.78e-08	0.325993	0.592	0.41	0.00058955	pancreatitis2	H19
EPHA3	1.31e-10	0.324421	0.5	0.31	2.78e-06	pancreatitis2	EPHA3
OLFML2B	2.58e-06	0.321638	0.571	0.434	0.0548413	pancreatitis2	OLFML2B
KCNJ163	9.05e-17	0.319891	0.425	0.196	1.92e-12	pancreatitis2	KCNJ16
FGFR33	3.58e-10	0.319634	0.512	0.319	7.61e-06	pancreatitis2	FGFR3
CA42	8.82e-19	0.316044	0.367	0.149	1.87e-14	pancreatitis2	CA4
CRP4	1.01e-14	0.315276	0.846	0.637	2.14e-10	pancreatitis2	CRP
SCG52	0.00037476	0.313701	0.333	0.236	1	pancreatitis2	SCG5
C4BPA3	1.06e-15	0.312406	0.592	0.326	2.26e-11	pancreatitis2	C4BPA
HTRA31	2.57e-10	0.311658	0.983	0.925	5.45e-06	pancreatitis2	HTRA3
C2CD4B2	8.5e-07	0.309317	0.454	0.316	0.0180281	pancreatitis2	C2CD4B
KLK12	2.67e-09	0.30838	0.754	0.654	5.67e-05	pancreatitis2	KLK1
NRXN21	5.33e-13	0.308064	0.533	0.306	1.13e-08	pancreatitis2	NRXN2
MNX11	7.7e-15	0.307715	0.371	0.172	1.63e-10	pancreatitis2	MNX1
REG3A3	1.65e-08	0.305099	0.967	0.924	0.00035083	pancreatitis2	REG3A
REG41	1.33e-05	0.304673	0.338	0.224	0.282316	pancreatitis2	REG4
MFAP41	5.71e-09	0.301155	0.608	0.422	0.00012114	pancreatitis2	MFAP4
ERO1B3	2.4e-15	0.30008	0.438	0.214	5.09e-11	pancreatitis2	ERO1B
RPL174	2.02e-16	0.300038	1	1	4.29e-12	pancreatitis2	RPL17
IGLC21	7.9e-14	1.69606	0.993	0.891	1.68e-09	pancreatitis3	IGLC2
IGLC31	2.5e-07	1.48435	0.96	0.85	0.00530967	pancreatitis3	IGLC3
INS4	7.46e-19	1.12098	1	0.979	1.58e-14	pancreatitis3	INS
TTR4	1.03e-13	1.09308	0.966	0.841	2.18e-09	pancreatitis3	TTR
GCG4	3.01e-11	1.07654	0.872	0.74	6.39e-07	pancreatitis3	GCG
JCHAIN1	5.11e-09	0.908796	0.98	0.887	0.00010847	pancreatitis3	JCHAIN
CCL23	3.93e-13	0.784958	0.705	0.448	8.34e-09	pancreatitis3	CCL2
IGHA1	2.61e-05	0.764276	1	0.999	0.553189	pancreatitis3	IGHA1
FXYD23	4.18e-17	0.754034	1	0.901	8.88e-13	pancreatitis3	FXYD2
SPP12	5.9e-19	0.696379	1	0.979	1.25e-14	pancreatitis3	SPP1
CFTR3	4.55e-15	0.684002	0.94	0.762	9.65e-11	pancreatitis3	CFTR
SERPINA52	1.7e-11	0.615978	0.705	0.469	3.6e-07	pancreatitis3	SERPINA5
SLC4A42	1.01e-10	0.605842	0.705	0.504	2.14e-06	pancreatitis3	SLC4A4
LTF2	3.13e-13	0.568414	0.523	0.268	6.65e-09	pancreatitis3	LTF
C4BPA1	6.72e-12	0.564363	0.584	0.333	1.43e-07	pancreatitis3	C4BPA
SFRP54	5.9e-12	0.55388	0.758	0.526	1.25e-07	pancreatitis3	SFRP5
FSTL31	1.17e-09	0.523383	0.919	0.821	2.49e-05	pancreatitis3	FSTL3
CHGB2	4.18e-12	0.515257	0.45	0.222	8.88e-08	pancreatitis3	CHGB
IGHG12	0.00010489	0.510733	0.953	0.861	1	pancreatitis3	IGHG1
CLU3	8.74e-09	0.479033	0.987	0.916	0.00018552	pancreatitis3	CLU
TRPV62	1.36e-08	0.468364	0.604	0.394	0.0002891	pancreatitis3	TRPV6
CXCL61	6.93e-07	0.458453	0.436	0.271	0.0147017	pancreatitis3	CXCL6
CXCL81	7.03e-11	0.456182	0.409	0.194	1.49e-06	pancreatitis3	CXCL8
AL627171.2	4.54e-11	0.453636	0.604	0.373	9.63e-07	pancreatitis3	AL627171.2
AD000090.1	8.4e-31	0.443786	0.275	0.051	1.78e-26	pancreatitis3	AD000090.1
AMBP2	2.03e-07	0.442179	0.725	0.553	0.00431759	pancreatitis3	AMBP
SERPINA33	2.72e-11	0.437936	1	0.987	5.77e-07	pancreatitis3	SERPINA3
AQP12	1.06e-07	0.424823	0.933	0.824	0.00224391	pancreatitis3	AQP1
SLC12A2	1.27e-07	0.423216	0.537	0.373	0.0026946	pancreatitis3	SLC12A2
IGFBP51	1.74e-14	0.416773	1	0.975	3.7e-10	pancreatitis3	IGFBP5
PPP1R1B1	1.38e-07	0.408781	0.557	0.379	0.00292143	pancreatitis3	PPP1R1B
VWA13	1.89e-08	0.407531	0.919	0.858	0.00040047	pancreatitis3	VWA1
COL18A12	1.15e-10	0.406536	0.987	0.953	2.44e-06	pancreatitis3	COL18A1
LEFTY12	7.31e-08	0.403577	0.705	0.505	0.0015511	pancreatitis3	LEFTY1
SOD21	2.27e-08	0.400376	0.987	0.947	0.00048185	pancreatitis3	SOD2
REG4	3.7e-09	0.398984	0.423	0.224	7.85e-05	pancreatitis3	REG4
UBD1	9.89e-06	0.39759	0.49	0.336	0.209905	pancreatitis3	UBD
CITED42	1.86e-08	0.390855	0.799	0.627	0.00039569	pancreatitis3	CITED4
ENG1	1.01e-09	0.386439	0.98	0.872	2.15e-05	pancreatitis3	ENG
KCNJ151	1.43e-05	0.386337	0.57	0.418	0.302416	pancreatitis3	KCNJ15
C61	1.29e-09	0.382153	0.436	0.228	2.73e-05	pancreatitis3	C6
HEYL2	3.84e-07	0.363478	0.698	0.518	0.00814947	pancreatitis3	HEYL
ADAMTSL23	1.61e-08	0.360712	0.893	0.72	0.00034247	pancreatitis3	ADAMTSL2
KIF123	9.37e-06	0.35758	0.658	0.468	0.198859	pancreatitis3	KIF12
SORBS2	1.12e-07	0.355507	0.544	0.364	0.00237444	pancreatitis3	SORBS2
C32	8.55e-10	0.342982	1	0.992	1.81e-05	pancreatitis3	C3
SERPING13	6.84e-08	0.340169	1	0.977	0.0014524	pancreatitis3	SERPING1
TUSC31	2.45e-07	0.335334	0.47	0.287	0.005194	pancreatitis3	TUSC3
ANXA4	8.8e-10	0.331308	1	0.983	1.87e-05	pancreatitis3	ANXA4
CLDN31	5.85e-05	0.328629	0.577	0.454	1	pancreatitis3	CLDN3
TNFAIP2	1.05e-05	0.327837	0.913	0.852	0.223251	pancreatitis3	TNFAIP2
SOX9	1.41e-05	0.327632	0.57	0.424	0.298317	pancreatitis3	SOX9
PABPC1	4.94e-09	0.326436	1	0.997	0.00010489	pancreatitis3	PABPC1
RBP12	2.46e-06	0.322939	0.812	0.664	0.0522603	pancreatitis3	RBP1
A2M3	1.42e-07	0.321965	0.993	0.971	0.00300264	pancreatitis3	A2M
WNK22	5.61e-07	0.320389	0.49	0.309	0.0119149	pancreatitis3	WNK2
CRP2	3.06e-05	0.318464	0.785	0.644	0.648814	pancreatitis3	CRP
COL4A2	2.15e-08	0.315623	1	0.971	0.00045567	pancreatitis3	COL4A2
SCTR2	0.00018948	0.312755	0.805	0.724	1	pancreatitis3	SCTR
KCNJ161	3.41e-09	0.312697	0.403	0.203	7.23e-05	pancreatitis3	KCNJ16
MGP2	2.48e-07	0.311016	1	0.974	0.00526118	pancreatitis3	MGP
TMEM1191	7.18e-05	0.310496	0.644	0.512	1	pancreatitis3	TMEM119
LRRC75B2	8.51e-05	0.307876	0.517	0.378	1	pancreatitis3	LRRC75B
ATP1A11	8.56e-07	0.305078	0.993	0.994	0.0181708	pancreatitis3	ATP1A1
SST	2.93e-22	1.87236	0.777	0.535	6.21e-18	pancreatitis4	SST
GCG1	1.41e-36	1.79326	0.932	0.734	2.98e-32	pancreatitis4	GCG
TTR1	6.52e-37	1.60405	0.982	0.838	1.38e-32	pancreatitis4	TTR
PCSK1N	3.44e-21	1.28784	0.882	0.682	7.3e-17	pancreatitis4	PCSK1N
RBP4	5.4e-19	1.11808	0.605	0.356	1.15e-14	pancreatitis4	RBP4
CHGA	6.96e-22	1.11142	0.609	0.343	1.48e-17	pancreatitis4	CHGA
CRP	1.21e-20	0.936372	0.855	0.637	2.56e-16	pancreatitis4	CRP
IGFBP5	3.05e-58	0.915623	1	0.975	6.48e-54	pancreatitis4	IGFBP5
CHGB	3.31e-20	0.836343	0.473	0.216	7.02e-16	pancreatitis4	CHGB
LEFTY1	2.41e-23	0.748642	0.768	0.497	5.12e-19	pancreatitis4	LEFTY1
SCG5	1.1e-16	0.715493	0.468	0.229	2.33e-12	pancreatitis4	SCG5
PPY	8.68e-08	0.69171	0.741	0.614	0.00184112	pancreatitis4	PPY
SLC30A8	3.46e-15	0.690434	0.373	0.174	7.34e-11	pancreatitis4	SLC30A8
ITIH5	7.65e-23	0.688963	0.632	0.358	1.62e-18	pancreatitis4	ITIH5
SERPINA1	2.03e-28	0.688372	1	0.997	4.3e-24	pancreatitis4	SERPINA1
APCS	1.63e-18	0.688026	0.6	0.343	3.46e-14	pancreatitis4	APCS
IGHG1	3.84e-09	0.676625	0.955	0.859	8.15e-05	pancreatitis4	IGHG1
IGKC	1.01e-09	0.667372	1	1	2.14e-05	pancreatitis4	IGKC
RASD1	8.52e-21	0.663213	0.523	0.262	1.81e-16	pancreatitis4	RASD1
JCHAIN	6.22e-11	0.637852	0.945	0.887	1.32e-06	pancreatitis4	JCHAIN
APOD	8.64e-28	0.632797	1	0.899	1.83e-23	pancreatitis4	APOD
ABCC8	2.75e-15	0.617781	0.355	0.159	5.84e-11	pancreatitis4	ABCC8
CFTR1	1e-13	0.601097	0.868	0.763	2.12e-09	pancreatitis4	CFTR
INS1	5.6e-15	0.598608	1	0.978	1.19e-10	pancreatitis4	INS
CCL2	1.55e-15	0.595568	0.664	0.446	3.3e-11	pancreatitis4	CCL2
DEFB1	4.33e-15	0.594847	0.918	0.823	9.18e-11	pancreatitis4	DEFB1
SCGN	6.88e-21	0.586116	0.359	0.137	1.46e-16	pancreatitis4	SCGN
CPE	1.63e-09	0.585732	0.745	0.593	3.46e-05	pancreatitis4	CPE
SERPINA5	1.24e-13	0.569723	0.664	0.467	2.63e-09	pancreatitis4	SERPINA5
CXCL6	1.52e-14	0.56057	0.482	0.265	3.23e-10	pancreatitis4	CXCL6
SPP1	1.23e-10	0.545099	1	0.979	2.62e-06	pancreatitis4	SPP1
MGP	5.97e-25	0.509524	1	0.973	1.27e-20	pancreatitis4	MGP
SFRP51	2.11e-12	0.483125	0.745	0.522	4.47e-08	pancreatitis4	SFRP5
BAIAP3	2.81e-20	0.473921	0.345	0.128	5.97e-16	pancreatitis4	BAIAP3
SHISAL2B	2.35e-12	0.472521	0.277	0.121	4.99e-08	pancreatitis4	SHISAL2B
TFPI2	5.17e-13	0.468594	0.414	0.225	1.1e-08	pancreatitis4	TFPI2
ADAMTSL2	7.15e-14	0.458876	0.868	0.718	1.52e-09	pancreatitis4	ADAMTSL2
SOD2	8.39e-10	0.453587	0.982	0.946	1.78e-05	pancreatitis4	SOD2
MMP71	1.51e-10	0.442828	0.995	0.988	3.21e-06	pancreatitis4	MMP7
PTPRN	2.25e-16	0.439345	0.368	0.156	4.77e-12	pancreatitis4	PTPRN
SFRP4	3.54e-12	0.436404	0.895	0.771	7.51e-08	pancreatitis4	SFRP4
NOTCH3	3.11e-18	0.431271	0.936	0.817	6.6e-14	pancreatitis4	NOTCH3
FSTL3	5.42e-10	0.42736	0.895	0.82	1.15e-05	pancreatitis4	FSTL3
COL18A1	2.9e-16	0.427302	0.986	0.953	6.15e-12	pancreatitis4	COL18A1
GAD2	1.39e-16	0.42389	0.295	0.11	2.95e-12	pancreatitis4	GAD2
VCAM1	3.36e-09	0.422554	0.65	0.498	7.13e-05	pancreatitis4	VCAM1
VWA1	3.44e-12	0.420071	0.95	0.855	7.3e-08	pancreatitis4	VWA1
FGA	3.46e-11	0.417954	0.414	0.226	7.34e-07	pancreatitis4	FGA
NRXN2	2.36e-14	0.415947	0.532	0.307	5.01e-10	pancreatitis4	NRXN2
SLC34A2	1.19e-17	0.413951	0.359	0.15	2.52e-13	pancreatitis4	SLC34A2
CLDN2	2.3e-14	0.410214	0.432	0.217	4.88e-10	pancreatitis4	CLDN2
CYGB	9.51e-13	0.404189	0.741	0.532	2.02e-08	pancreatitis4	CYGB
PLVAP	4.27e-07	0.401515	0.777	0.64	0.00906971	pancreatitis4	PLVAP
GNAS	2.7e-10	0.400879	1	1	5.72e-06	pancreatitis4	GNAS
LYPD1	1.31e-15	0.393628	0.482	0.245	2.79e-11	pancreatitis4	LYPD1
A2M	3.87e-16	0.391048	0.995	0.971	8.21e-12	pancreatitis4	A2M
HTRA3	9.01e-13	0.39063	0.973	0.926	1.91e-08	pancreatitis4	HTRA3
RGS5	3.57e-08	0.386609	0.614	0.441	0.00075859	pancreatitis4	RGS5
DEPP11	1.52e-08	0.385691	0.95	0.904	0.00032191	pancreatitis4	DEPP1
CLDN3	3.2e-10	0.378266	0.623	0.448	6.8e-06	pancreatitis4	CLDN3
NPTX2	2.85e-13	0.369767	0.323	0.144	6.05e-09	pancreatitis4	NPTX2
LTF	2.4e-08	0.369401	0.432	0.269	0.00050913	pancreatitis4	LTF
UBD	3.34e-09	0.365636	0.509	0.332	7.08e-05	pancreatitis4	UBD
ERO1B1	0.00104479	0.360491	0.305	0.224	1	pancreatitis4	ERO1B
UNC5CL1	1.13e-08	0.356173	0.6	0.431	0.000239	pancreatitis4	UNC5CL
HEYL	5.22e-09	0.355378	0.682	0.515	0.00011077	pancreatitis4	HEYL
THBS4	1.74e-08	0.351022	0.486	0.307	0.00036894	pancreatitis4	THBS4
BEX1	6.31e-11	0.350239	0.377	0.202	1.34e-06	pancreatitis4	BEX1
SCD5	4.33e-14	0.348546	0.4	0.199	9.2e-10	pancreatitis4	SCD5
GPX2	4.1e-11	0.348407	0.986	0.933	8.7e-07	pancreatitis4	GPX2
FGG	1.04e-08	0.348287	0.259	0.129	0.00021971	pancreatitis4	FGG
TPPP3	4.72e-11	0.346766	0.541	0.345	1e-06	pancreatitis4	TPPP3
NEURL1	7.66e-14	0.344193	0.391	0.189	1.63e-09	pancreatitis4	NEURL1
SEC11C	2.21e-06	0.343097	0.545	0.424	0.0468484	pancreatitis4	SEC11C
KIF121	1.04e-07	0.340816	0.623	0.467	0.00221179	pancreatitis4	KIF12
SCGB2A1	7.94e-12	0.340163	0.241	0.097	1.69e-07	pancreatitis4	SCGB2A1
SERPINA31	3.77e-11	0.339545	1	0.987	8.01e-07	pancreatitis4	SERPINA3
F2R	4.87e-09	0.338258	0.805	0.659	0.00010329	pancreatitis4	F2R
ENPP2	2.66e-10	0.337379	0.364	0.194	5.64e-06	pancreatitis4	ENPP2
IGFBP7	4.7e-20	0.337286	1	1	9.97e-16	pancreatitis4	IGFBP7
DLK1	5.48e-12	0.336547	0.264	0.109	1.16e-07	pancreatitis4	DLK1
TUSC3	2.19e-10	0.335407	0.468	0.283	4.64e-06	pancreatitis4	TUSC3
PGF	4.17e-10	0.331054	0.541	0.353	8.84e-06	pancreatitis4	PGF
CFB	1.88e-06	0.326757	0.886	0.835	0.0399683	pancreatitis4	CFB
WNT4	1.6e-10	0.319711	0.364	0.193	3.4e-06	pancreatitis4	WNT4
CXCL8	2.35e-06	0.31796	0.323	0.195	0.0499127	pancreatitis4	CXCL8
CXCR4	1.17e-07	0.316979	0.823	0.713	0.00249166	pancreatitis4	CXCR4
LRRC32	2.77e-08	0.314861	0.923	0.823	0.00058747	pancreatitis4	LRRC32
FRZB	2.57e-08	0.312354	0.636	0.481	0.00054602	pancreatitis4	FRZB
CRYBA2	5.67e-15	0.309245	0.205	0.065	1.2e-10	pancreatitis4	CRYBA2
PHLDB1	1.1e-08	0.308381	0.868	0.776	0.00023355	pancreatitis4	PHLDB1
PCSK2	3.04e-10	0.305837	0.209	0.085	6.44e-06	pancreatitis4	PCSK2
HADH	5.77e-07	0.303626	0.482	0.338	0.0122503	pancreatitis4	HADH
ADAMTS10	1.36e-07	0.302395	0.55	0.395	0.00288069	pancreatitis4	ADAMTS10
MLXIPL	1.45e-07	0.302376	0.35	0.205	0.00308546	pancreatitis4	MLXIPL
IGHG41	7.33e-33	3.35836	0.926	0.406	1.56e-28	pancreatitis5	IGHG4
HBB	1.7e-58	3.2152	0.603	0.074	3.6e-54	pancreatitis5	HBB
HBA2	1.42e-48	2.94715	0.618	0.094	3.02e-44	pancreatitis5	HBA2
HBA1	2.93e-48	2.21931	0.382	0.034	6.22e-44	pancreatitis5	HBA1
IGHM1	8.48e-29	1.84358	1	0.728	1.8e-24	pancreatitis5	IGHM
IGKC2	9.52e-18	0.976569	1	1	2.02e-13	pancreatitis5	IGKC
PTGDS2	1.37e-13	0.792565	0.956	0.742	2.9e-09	pancreatitis5	PTGDS
TRBC21	1.4e-11	0.77298	0.853	0.541	2.98e-07	pancreatitis5	TRBC2
GABRP	0.00016942	0.72609	0.279	0.137	1	pancreatitis5	GABRP
CLDN11	1.52e-06	0.725384	0.882	0.743	0.0322024	pancreatitis5	CLDN1
JCHAIN3	5.18e-11	0.706139	0.985	0.889	1.1e-06	pancreatitis5	JCHAIN
ENG3	1.78e-10	0.697159	0.971	0.875	3.78e-06	pancreatitis5	ENG
TBC1D10C1	6.98e-12	0.689251	0.574	0.246	1.48e-07	pancreatitis5	TBC1D10C
GGT51	1.63e-11	0.678049	0.971	0.793	3.45e-07	pancreatitis5	GGT5
ISLR1	1.11e-13	0.6763	1	0.932	2.35e-09	pancreatitis5	ISLR
TMEM1192	2.29e-08	0.667238	0.779	0.512	0.00048656	pancreatitis5	TMEM119
CORO1A1	1.05e-08	0.658837	0.824	0.533	0.00022264	pancreatitis5	CORO1A
S100A21	8.13e-06	0.635615	0.809	0.658	0.172497	pancreatitis5	S100A2
APOD4	5.16e-13	0.625119	1	0.903	1.1e-08	pancreatitis5	APOD
SPOCK21	3.87e-08	0.615334	0.544	0.282	0.00082019	pancreatitis5	SPOCK2
SNCG	2.06e-10	0.613143	0.618	0.286	4.37e-06	pancreatitis5	SNCG
BGN2	4.87e-13	0.593097	1	0.974	1.03e-08	pancreatitis5	BGN
IGFBP53	5.46e-11	0.586707	1	0.976	1.16e-06	pancreatitis5	IGFBP5
FRZB2	2.15e-07	0.584227	0.735	0.485	0.00456151	pancreatitis5	FRZB
VWF1	1.92e-05	0.576454	0.676	0.461	0.406905	pancreatitis5	VWF
ADIRF	4.31e-07	0.56337	0.75	0.491	0.00914275	pancreatitis5	ADIRF
SUCNR11	9.8e-05	0.55819	0.485	0.279	1	pancreatitis5	SUCNR1
TNNI2	0.00071218	0.554828	0.456	0.307	1	pancreatitis5	TNNI2
TRBC11	1.82e-06	0.548403	0.632	0.389	0.0385557	pancreatitis5	TRBC1
SYT81	0.00022002	0.545297	0.75	0.643	1	pancreatitis5	SYT8
MIR205HG1	5.83e-07	0.545224	0.382	0.174	0.012381	pancreatitis5	MIR205HG
LIMD21	5.22e-07	0.544368	0.662	0.431	0.0110835	pancreatitis5	LIMD2
SFRP43	1.79e-08	0.526627	0.956	0.775	0.00037881	pancreatitis5	SFRP4
IGHA12	8.49e-10	0.514232	1	0.999	1.8e-05	pancreatitis5	IGHA1
SELENOM1	2.6e-09	0.511307	1	0.926	5.52e-05	pancreatitis5	SELENOM
CCL191	9.26e-09	0.493188	0.5	0.216	0.00019639	pancreatitis5	CCL19
PRELP	2.97e-08	0.492766	0.971	0.803	0.00063104	pancreatitis5	PRELP
COMP	2.08e-07	0.490099	0.971	0.886	0.00440478	pancreatitis5	COMP
RPS91	1.65e-16	0.484476	1	1	3.5e-12	pancreatitis5	RPS9
RGS51	0.00226438	0.480766	0.588	0.448	1	pancreatitis5	RGS5
IL2RG1	2.53e-06	0.480549	0.647	0.415	0.0536997	pancreatitis5	IL2RG
LTBP41	1.35e-07	0.479978	0.882	0.772	0.00287201	pancreatitis5	LTBP4
IL7R1	1.27e-07	0.478579	0.559	0.291	0.00268435	pancreatitis5	IL7R
LSP11	1.04e-06	0.477502	0.824	0.657	0.022056	pancreatitis5	LSP1
CCDC85B1	2.74e-05	0.475798	0.721	0.587	0.580775	pancreatitis5	CCDC85B
COL6A22	4.97e-10	0.474148	1	0.966	1.05e-05	pancreatitis5	COL6A2
CLEC11A	1.36e-05	0.467085	0.735	0.583	0.288822	pancreatitis5	CLEC11A
CD61	4.84e-06	0.463428	0.5	0.271	0.102759	pancreatitis5	CD6
LTF4	0.00100122	0.46091	0.441	0.275	1	pancreatitis5	LTF
SIPA11	4.79e-05	0.452456	0.706	0.546	1	pancreatitis5	SIPA1
RPS111	9.06e-22	0.449135	1	1	1.92e-17	pancreatitis5	RPS11
CYGB4	4.33e-06	0.445089	0.765	0.54	0.0917936	pancreatitis5	CYGB
ISG15	0.00068011	0.444045	0.765	0.683	1	pancreatitis5	ISG15
TIMP13	7e-10	0.440671	1	1	1.49e-05	pancreatitis5	TIMP1
RPL361	7.01e-18	0.439911	1	1	1.49e-13	pancreatitis5	RPL36
ARHGAP451	4.56e-06	0.437793	0.618	0.399	0.0967955	pancreatitis5	ARHGAP45
NOTCH31	4.06e-05	0.434373	0.853	0.824	0.86165	pancreatitis5	NOTCH3
C34	1.69e-05	0.432544	1	0.992	0.358515	pancreatitis5	C3
RPL18A1	3.58e-17	0.43224	1	1	7.59e-13	pancreatitis5	RPL18A
DPEP11	3.04e-05	0.429592	0.676	0.471	0.645405	pancreatitis5	DPEP1
JAK31	2.95e-06	0.428634	0.662	0.424	0.0625827	pancreatitis5	JAK3
MGP5	3.37e-07	0.427302	1	0.974	0.0071448	pancreatitis5	MGP
RPS6KB21	1.14e-05	0.426754	0.603	0.405	0.242267	pancreatitis5	RPS6KB2
NKG7	2.76e-05	0.424215	0.353	0.172	0.585316	pancreatitis5	NKG7
LCK1	8.64e-07	0.423008	0.456	0.22	0.0183384	pancreatitis5	LCK
TNFRSF14	2.06e-05	0.421566	0.912	0.798	0.436727	pancreatitis5	TNFRSF14
CD3D1	9.93e-06	0.41905	0.471	0.255	0.210683	pancreatitis5	CD3D
MUC201	2.15e-06	0.417885	0.765	0.546	0.045608	pancreatitis5	MUC20
IGFBP41	1.59e-07	0.414904	1	0.996	0.00338392	pancreatitis5	IGFBP4
PTPRC1	0.00372654	0.414141	0.529	0.411	1	pancreatitis5	PTPRC
CSK1	0.00017915	0.411585	0.735	0.599	1	pancreatitis5	CSK
ADAMTSL25	0.00011909	0.407359	0.853	0.724	1	pancreatitis5	ADAMTSL2
LRRC321	2.64e-05	0.406382	0.956	0.826	0.559832	pancreatitis5	LRRC32
C1S3	1.94e-05	0.406163	1	0.96	0.412328	pancreatitis5	C1S
TRAC1	8.57e-05	0.405152	0.632	0.425	1	pancreatitis5	TRAC
ACKR11	3.28e-07	0.404891	0.456	0.208	0.00695547	pancreatitis5	ACKR1
LTB1	0.00020721	0.404367	0.603	0.426	1	pancreatitis5	LTB
SPARCL12	0.00248932	0.403821	0.735	0.64	1	pancreatitis5	SPARCL1
IL10RA2	0.00044574	0.402465	0.485	0.32	1	pancreatitis5	IL10RA
F2R1	2.97e-05	0.402156	0.809	0.665	0.631184	pancreatitis5	F2R
WWTR1	0.00213019	0.401789	0.662	0.554	1	pancreatitis5	WWTR1
CLDN52	0.00045346	0.401093	0.529	0.35	1	pancreatitis5	CLDN5
DDX6	0.00011288	0.400256	0.721	0.522	1	pancreatitis5	DDX6
COL16A1	8.41e-05	0.399187	0.912	0.85	1	pancreatitis5	COL16A1
GRK21	1.22e-06	0.398224	0.868	0.789	0.0258195	pancreatitis5	GRK2
HNRNPL	2.98e-06	0.397108	0.868	0.769	0.0631467	pancreatitis5	HNRNPL
CPNE7	1.73e-05	0.394867	0.559	0.321	0.367116	pancreatitis5	CPNE7
RPL131	7.52e-19	0.394139	1	1	1.6e-14	pancreatitis5	RPL13
CD42	0.00105599	0.393518	0.588	0.424	1	pancreatitis5	CD4
EHD11	4.12e-06	0.392469	0.662	0.41	0.0875084	pancreatitis5	EHD1
AL627171.21	6.92e-06	0.39218	0.618	0.377	0.146911	pancreatitis5	AL627171.2
TYMP	1.32e-06	0.392073	1	0.974	0.0279938	pancreatitis5	TYMP
FMOD	0.00015496	0.391595	0.632	0.453	1	pancreatitis5	FMOD
SEPTIN8	0.00073042	0.390081	0.691	0.562	1	pancreatitis5	SEPTIN8
KRT51	2.02e-07	0.389951	0.5	0.238	0.00428123	pancreatitis5	KRT5
NLRC51	0.00026778	0.389001	0.5	0.33	1	pancreatitis5	NLRC5
CD524	5.31e-05	0.382759	0.809	0.644	1	pancreatitis5	CD52
COL14A11	0.00115306	0.379967	0.603	0.454	1	pancreatitis5	COL14A1
CST2	2.5e-05	0.377762	0.75	0.488	0.530016	pancreatitis5	CST2
ARHGAP42	0.00033111	0.375029	0.618	0.462	1	pancreatitis5	ARHGAP4
VASH1	2.37e-05	0.373342	0.647	0.426	0.503513	pancreatitis5	VASH1
MMP28	0.00825942	0.371998	0.574	0.448	1	pancreatitis5	MMP28
CD21	7.36e-05	0.370667	0.485	0.291	1	pancreatitis5	CD2
ITGAL1	2.21e-08	0.368066	0.529	0.232	0.0004699	pancreatitis5	ITGAL
LIME1	0.00025851	0.366135	0.618	0.428	1	pancreatitis5	LIME1
ZNF580	0.00954817	0.365683	0.544	0.442	1	pancreatitis5	ZNF580
RPLP11	4.87e-17	0.362156	1	1	1.03e-12	pancreatitis5	RPLP1
TSSC4	9e-05	0.361745	0.559	0.363	1	pancreatitis5	TSSC4
CHD31	0.00135668	0.360548	0.809	0.803	1	pancreatitis5	CHD3
CYBA	3e-08	0.360101	1	0.998	0.00063702	pancreatitis5	CYBA
RPL281	1e-16	0.359972	1	1	2.12e-12	pancreatitis5	RPL28
CD372	0.0012808	0.359261	0.588	0.424	1	pancreatitis5	CD37
ABCA2	0.00068287	0.35669	0.485	0.316	1	pancreatitis5	ABCA2
HTRA32	2.23e-05	0.356098	0.971	0.928	0.473421	pancreatitis5	HTRA3
CTSD1	6.39e-09	0.355399	1	1	0.00013568	pancreatitis5	CTSD
KRT171	2.04e-05	0.354705	0.838	0.689	0.432824	pancreatitis5	KRT17
VPS511	0.00120797	0.3538	0.691	0.552	1	pancreatitis5	VPS51
STMN32	4.84e-06	0.351189	0.706	0.419	0.102805	pancreatitis5	STMN3
NME33	0.00014109	0.348912	0.882	0.808	1	pancreatitis5	NME3
VPS39	0.00069616	0.348331	0.559	0.399	1	pancreatitis5	VPS39
GPX4	4.6e-07	0.347743	1	0.994	0.00975641	pancreatitis5	GPX4
RAMP23	0.0014812	0.343518	0.515	0.343	1	pancreatitis5	RAMP2
PLAC91	0.00015848	0.342697	0.456	0.265	1	pancreatitis5	PLAC9
TSC22D32	0.00030442	0.342609	0.912	0.875	1	pancreatitis5	TSC22D3
MBD3	0.00013307	0.342544	0.765	0.558	1	pancreatitis5	MBD3
PCOLCE	0.00024637	0.340043	0.853	0.706	1	pancreatitis5	PCOLCE
HCST1	0.00201035	0.34003	0.456	0.312	1	pancreatitis5	HCST
LOXL4	0.00052833	0.339498	0.426	0.265	1	pancreatitis5	LOXL4
IL10RB	0.00228908	0.338163	0.691	0.549	1	pancreatitis5	IL10RB
PGGHG2	0.00046906	0.337778	0.676	0.471	1	pancreatitis5	PGGHG
LTBP2	0.0012911	0.337678	0.838	0.756	1	pancreatitis5	LTBP2
GRIPAP1	0.00027497	0.337636	0.515	0.336	1	pancreatitis5	GRIPAP1
RAP2B1	0.00419175	0.337403	0.632	0.52	1	pancreatitis5	RAP2B
GPS2	0.00018573	0.336685	0.603	0.415	1	pancreatitis5	GPS2
ZNF428	0.00305435	0.336454	0.574	0.426	1	pancreatitis5	ZNF428
ARHGEF11	0.00061684	0.334584	0.765	0.671	1	pancreatitis5	ARHGEF1
RPL27A	2.85e-10	0.334489	1	1	6.04e-06	pancreatitis5	RPL27A
C75	0.00059694	0.333745	0.853	0.645	1	pancreatitis5	C7
RPS31	2.75e-10	0.332177	1	1	5.84e-06	pancreatitis5	RPS3
ARID5A	0.0011021	0.331154	0.588	0.42	1	pancreatitis5	ARID5A
ARRDC3	0.00238062	0.330995	0.706	0.532	1	pancreatitis5	ARRDC3
CYP1B11	0.00199378	0.330694	0.529	0.387	1	pancreatitis5	CYP1B1
VAMP51	0.00423004	0.330302	0.574	0.423	1	pancreatitis5	VAMP5
EID1	5.66e-05	0.329584	0.868	0.725	1	pancreatitis5	EID1
EVA1B	0.00019295	0.329558	0.75	0.578	1	pancreatitis5	EVA1B
MICOS13	0.00167277	0.329179	0.897	0.81	1	pancreatitis5	MICOS13
SEPTIN11	0.00119856	0.329053	0.426	0.27	1	pancreatitis5	SEPTIN1
SNRNP701	5.49e-05	0.328671	0.985	0.932	1	pancreatitis5	SNRNP70
CRIP11	0.00020072	0.328253	1	0.965	1	pancreatitis5	CRIP1
RPS151	8.63e-11	0.328114	1	1	1.83e-06	pancreatitis5	RPS15
CRIP21	0.00040076	0.327935	0.868	0.786	1	pancreatitis5	CRIP2
PLD4	0.00019279	0.326131	0.471	0.278	1	pancreatitis5	PLD4
RASAL31	8.39e-05	0.325749	0.5	0.291	1	pancreatitis5	RASAL3
MFGE81	7.59e-05	0.325503	0.956	0.874	1	pancreatitis5	MFGE8
EEF1G2	4.92e-07	0.325021	1	1	0.0104452	pancreatitis5	EEF1G
CHID1	0.00084097	0.324832	0.75	0.611	1	pancreatitis5	CHID1
FKBP8	0.00184805	0.323568	0.868	0.734	1	pancreatitis5	FKBP8
TNK2	0.00111375	0.323511	0.662	0.544	1	pancreatitis5	TNK2
CD3E1	0.00019441	0.323097	0.412	0.232	1	pancreatitis5	CD3E
ROMO1	0.00019245	0.323061	0.956	0.938	1	pancreatitis5	ROMO1
AIP	0.00118271	0.322726	0.647	0.484	1	pancreatitis5	AIP
LCP21	0.00276986	0.320804	0.471	0.323	1	pancreatitis5	LCP2
QTRT11	0.00237919	0.320016	0.485	0.346	1	pancreatitis5	QTRT1
RPS51	7.22e-09	0.319707	1	0.999	0.00015316	pancreatitis5	RPS5
SAFB	0.00094513	0.319431	0.706	0.525	1	pancreatitis5	SAFB
PLEC	8.18e-05	0.315648	1	0.97	1	pancreatitis5	PLEC
BST2	9.77e-05	0.315427	0.985	0.961	1	pancreatitis5	BST2
TRIM28	0.0010166	0.314569	0.868	0.843	1	pancreatitis5	TRIM28
ARHGDIA	8.49e-06	0.314037	1	0.971	0.180246	pancreatitis5	ARHGDIA
MAP3K11	0.00249211	0.313711	0.647	0.481	1	pancreatitis5	MAP3K11
NOP531	4.25e-06	0.313492	1	0.972	0.09008	pancreatitis5	NOP53
NCF11	0.00804936	0.313286	0.485	0.359	1	pancreatitis5	NCF1
ARPC4	3.52e-05	0.313284	0.956	0.934	0.747424	pancreatitis5	ARPC4
TNFRSF1B	0.00022054	0.312928	0.676	0.468	1	pancreatitis5	TNFRSF1B
RPL351	1.7e-11	0.311863	1	1	3.6e-07	pancreatitis5	RPL35
INMT	0.00312812	0.311724	0.691	0.54	1	pancreatitis5	INMT
HLA-DPA13	3.1e-05	0.311664	1	0.987	0.658295	pancreatitis5	HLA-DPA1
HLA-DPB13	2.6e-05	0.310552	1	0.972	0.552498	pancreatitis5	HLA-DPB1
EMILIN12	0.00016071	0.310229	0.956	0.884	1	pancreatitis5	EMILIN1
INAFM1	0.00967027	0.310212	0.603	0.51	1	pancreatitis5	INAFM1
MCRIP1	0.00572878	0.309879	0.779	0.738	1	pancreatitis5	MCRIP1
TMEM160	0.0030164	0.309715	0.735	0.631	1	pancreatitis5	TMEM160
MYO1F2	0.00713524	0.309358	0.5	0.374	1	pancreatitis5	MYO1F
ARHGAP25	1.65e-07	0.309192	0.353	0.134	0.00350683	pancreatitis5	ARHGAP25
EIF5A	0.000115	0.308734	0.941	0.868	1	pancreatitis5	EIF5A
BTBD2	0.00015694	0.308725	0.794	0.556	1	pancreatitis5	BTBD2
EIF3G1	0.00057481	0.307792	0.912	0.821	1	pancreatitis5	EIF3G
PLXDC1	0.00358652	0.307565	0.5	0.351	1	pancreatitis5	PLXDC1
TP53I13	0.0063293	0.307055	0.676	0.582	1	pancreatitis5	TP53I13
H2AFJ	0.00023088	0.306256	0.926	0.865	1	pancreatitis5	H2AFJ
RPS271	2.51e-09	0.305904	1	1	5.33e-05	pancreatitis5	RPS27
APRT	0.00167013	0.30525	0.912	0.915	1	pancreatitis5	APRT
FLNA	3.17e-06	0.304783	1	0.983	0.0671914	pancreatitis5	FLNA
CNPY31	0.00240956	0.30422	0.632	0.467	1	pancreatitis5	CNPY3
LTBP31	0.0005637	0.303676	0.926	0.856	1	pancreatitis5	LTBP3
ARAP11	0.00098743	0.30308	0.794	0.745	1	pancreatitis5	ARAP1
RPS191	1.26e-10	0.302957	1	1	2.68e-06	pancreatitis5	RPS19
RPL181	7.67e-11	0.302385	1	1	1.63e-06	pancreatitis5	RPL18
MED16	0.00439013	0.302147	0.632	0.516	1	pancreatitis5	MED16
AK1	0.00506973	0.301666	0.588	0.484	1	pancreatitis5	AK1
ACIN1	0.00081673	0.301607	0.632	0.467	1	pancreatitis5	ACIN1
HCLS11	0.00873798	0.300348	0.588	0.496	1	pancreatitis5	HCLS1
SLC15A4	6.69e-06	0.300337	0.529	0.284	0.142006	pancreatitis5	SLC15A4
IGHM	1.52e-30	2.25534	0.986	0.728	3.23e-26	pancreatitis6	IGHM
CCL19	6.08e-52	2.24804	0.851	0.209	1.29e-47	pancreatitis6	CCL19
SST1	3.07e-09	1.99237	0.77	0.545	6.5e-05	pancreatitis6	SST
TTR2	2.5e-05	1.818	0.905	0.845	0.529903	pancreatitis6	TTR
CCL17	8.23e-35	1.81065	0.716	0.188	1.75e-30	pancreatitis6	CCL17
PCSK1N1	2.19e-10	1.73544	0.838	0.691	4.64e-06	pancreatitis6	PCSK1N
TRBC2	4.35e-29	1.47077	0.919	0.54	9.24e-25	pancreatitis6	TRBC2
TRBC1	2.53e-33	1.4527	0.892	0.383	5.37e-29	pancreatitis6	TRBC1
CD52	7.43e-26	1.45062	0.932	0.641	1.58e-21	pancreatitis6	CD52
LTB	2.27e-33	1.40868	0.905	0.42	4.82e-29	pancreatitis6	LTB
GCG2	0.00037456	1.29596	0.851	0.743	1	pancreatitis6	GCG
IL7R	7.01e-28	1.24064	0.77	0.286	1.49e-23	pancreatitis6	IL7R
RBP41	4.92e-10	1.22205	0.649	0.365	1.04e-05	pancreatitis6	RBP4
CHGA1	1.43e-07	1.20599	0.595	0.353	0.00303381	pancreatitis6	CHGA
C3	1.28e-32	1.19219	1	0.992	2.72e-28	pancreatitis6	C3
CORO1A	1.68e-20	1.16712	0.865	0.531	3.56e-16	pancreatitis6	CORO1A
LCK	5.55e-33	1.07634	0.743	0.215	1.18e-28	pancreatitis6	LCK
CCL211	9.48e-14	1.02976	0.662	0.313	2.01e-09	pancreatitis6	CCL21
TIMP1	1.83e-30	1.01953	1	1	3.89e-26	pancreatitis6	TIMP1
CCR7	7.05e-33	1.00193	0.595	0.134	1.5e-28	pancreatitis6	CCR7
TRAC	2.76e-20	1.00181	0.824	0.421	5.86e-16	pancreatitis6	TRAC
CD3D	1.37e-24	0.979661	0.703	0.25	2.91e-20	pancreatitis6	CD3D
ARHGAP45	1.75e-23	0.97095	0.851	0.394	3.71e-19	pancreatitis6	ARHGAP45
JAK3	3.67e-22	0.9478	0.865	0.42	7.78e-18	pancreatitis6	JAK3
SCG51	8.82e-05	0.9478	0.432	0.239	1	pancreatitis6	SCG5
SOD3	9.23e-17	0.926552	0.892	0.619	1.96e-12	pancreatitis6	SOD3
LIMD2	2.28e-14	0.922989	0.743	0.429	4.84e-10	pancreatitis6	LIMD2
SFRP41	3.56e-17	0.913767	0.986	0.774	7.56e-13	pancreatitis6	SFRP4
SEPTIN1	1.2e-24	0.900577	0.73	0.264	2.55e-20	pancreatitis6	SEPTIN1
PGF1	3.82e-19	0.891981	0.784	0.356	8.1e-15	pancreatitis6	PGF
CCDC80	1.59e-13	0.869206	0.973	0.776	3.38e-09	pancreatitis6	CCDC80
PTGDS	5.09e-16	0.862428	1	0.741	1.08e-11	pancreatitis6	PTGDS
MUC61	5.63e-08	0.861155	0.568	0.303	0.00119509	pancreatitis6	MUC6
TBC1D10C	1.89e-23	0.858109	0.703	0.243	4.01e-19	pancreatitis6	TBC1D10C
TMC8	3.6e-22	0.857056	0.689	0.254	7.64e-18	pancreatitis6	TMC8
LSP1	2.51e-16	0.852918	0.932	0.654	5.33e-12	pancreatitis6	LSP1
ZAP70	2.03e-24	0.847873	0.676	0.222	4.3e-20	pancreatitis6	ZAP70
PCED1B-AS1	5.14e-22	0.838207	0.649	0.218	1.09e-17	pancreatitis6	PCED1B-AS1
EVL	8.92e-17	0.831849	0.932	0.651	1.89e-12	pancreatitis6	EVL
RASGRP2	1.11e-23	0.830131	0.622	0.193	2.35e-19	pancreatitis6	RASGRP2
IGHG11	5.82e-05	0.829416	0.959	0.862	1	pancreatitis6	IGHG1
ARHGAP4	4.3e-16	0.823542	0.851	0.458	9.13e-12	pancreatitis6	ARHGAP4
SPOCK2	9.25e-19	0.818702	0.703	0.279	1.96e-14	pancreatitis6	SPOCK2
RPS10	1.02e-29	0.810104	1	1	2.17e-25	pancreatitis6	RPS10
SLC30A81	2.3e-09	0.80972	0.446	0.18	4.89e-05	pancreatitis6	SLC30A8
C1R	3.6e-22	0.809236	1	0.948	7.64e-18	pancreatitis6	C1R
APOD1	4.64e-14	0.799677	0.986	0.903	9.84e-10	pancreatitis6	APOD
CD3E	6.62e-14	0.79091	0.554	0.229	1.41e-09	pancreatitis6	CD3E
ACAP1	1.56e-22	0.79073	0.757	0.284	3.31e-18	pancreatitis6	ACAP1
CXCR41	1.34e-13	0.786965	0.919	0.715	2.84e-09	pancreatitis6	CXCR4
GMFG	1.53e-14	0.783061	0.73	0.389	3.25e-10	pancreatitis6	GMFG
ARHGEF1	5.04e-13	0.765559	0.865	0.669	1.07e-08	pancreatitis6	ARHGEF1
SMAP2	1.38e-12	0.764361	0.797	0.494	2.93e-08	pancreatitis6	SMAP2
SERPINF1	1.48e-15	0.749311	1	0.871	3.14e-11	pancreatitis6	SERPINF1
FBLN1	8.74e-16	0.748298	1	0.845	1.86e-11	pancreatitis6	FBLN1
RPS3	2.44e-34	0.744834	1	1	5.19e-30	pancreatitis6	RPS3
MGP1	5.48e-21	0.744829	1	0.974	1.16e-16	pancreatitis6	MGP
HLA-DPB1	1.67e-15	0.741141	1	0.972	3.54e-11	pancreatitis6	HLA-DPB1
C1S	8.98e-20	0.7384	1	0.96	1.91e-15	pancreatitis6	C1S
DEF6	4.75e-14	0.724401	0.689	0.349	1.01e-09	pancreatitis6	DEF6
CLDN5	7.4e-10	0.722328	0.662	0.347	1.57e-05	pancreatitis6	CLDN5
CD37	9.71e-10	0.713164	0.676	0.422	2.06e-05	pancreatitis6	CD37
CD6	2.8e-15	0.710538	0.635	0.268	5.95e-11	pancreatitis6	CD6
RPS26	2.44e-21	0.710116	1	1	5.18e-17	pancreatitis6	RPS26
CD2	2.17e-15	0.70509	0.662	0.287	4.6e-11	pancreatitis6	CD2
SELL	1.09e-24	0.701708	0.514	0.125	2.31e-20	pancreatitis6	SELL
COLEC11	7.03e-11	0.701078	0.757	0.434	1.49e-06	pancreatitis6	COLEC11
UCP2	2.54e-14	0.700496	0.743	0.378	5.38e-10	pancreatitis6	UCP2
HLA-E	3.96e-23	0.691993	1	0.997	8.41e-19	pancreatitis6	HLA-E
RASAL3	4.01e-15	0.690858	0.649	0.288	8.51e-11	pancreatitis6	RASAL3
FAU	1.14e-25	0.690835	1	1	2.42e-21	pancreatitis6	FAU
VWF	2.07e-07	0.681958	0.689	0.461	0.00438209	pancreatitis6	VWF
PTPRC	8.06e-12	0.678613	0.73	0.407	1.71e-07	pancreatitis6	PTPRC
RPS15A	3.79e-22	0.678548	1	1	8.04e-18	pancreatitis6	RPS15A
EEF1D1	3.93e-20	0.677498	1	0.995	8.33e-16	pancreatitis6	EEF1D
RPL171	1.88e-19	0.67409	1	1	3.98e-15	pancreatitis6	RPL17
RPS8	9.32e-22	0.673471	1	1	1.98e-17	pancreatitis6	RPS8
RPS28	5.21e-33	0.669642	1	1	1.11e-28	pancreatitis6	RPS28
C71	8.1e-10	0.668664	0.892	0.644	1.72e-05	pancreatitis6	C7
GIMAP5	4.08e-21	0.668441	0.622	0.197	8.65e-17	pancreatitis6	GIMAP5
RPL13	7.53e-38	0.66666	1	1	1.6e-33	pancreatitis6	RPL13
RPL18A	5.36e-31	0.664617	1	1	1.14e-26	pancreatitis6	RPL18A
RPS27	2e-32	0.662022	1	1	4.25e-28	pancreatitis6	RPS27
CCND3	3.01e-13	0.660509	0.838	0.585	6.39e-09	pancreatitis6	CCND3
CST3	9.85e-23	0.658843	1	1	2.09e-18	pancreatitis6	CST3
RPL11	1.83e-28	0.652293	1	1	3.88e-24	pancreatitis6	RPL11
RPS15	7.81e-30	0.648667	1	1	1.66e-25	pancreatitis6	RPS15
RPS12	6.49e-22	0.647623	1	1	1.38e-17	pancreatitis6	RPS12
ETS1	7.1e-11	0.647405	0.689	0.391	1.51e-06	pancreatitis6	ETS1
TNFRSF25	2.72e-11	0.64676	0.716	0.397	5.76e-07	pancreatitis6	TNFRSF25
AKNA	2.54e-13	0.646186	0.703	0.328	5.39e-09	pancreatitis6	AKNA
HCLS1	2.89e-12	0.643861	0.811	0.491	6.13e-08	pancreatitis6	HCLS1
STAB1	4.12e-11	0.642797	0.703	0.389	8.74e-07	pancreatitis6	STAB1
INS2	0.00013546	0.63733	1	0.979	1	pancreatitis6	INS
SCGN1	0.0059593	0.637044	0.257	0.147	1	pancreatitis6	SCGN
HLA-DRB5	1.03e-12	0.635169	0.973	0.907	2.18e-08	pancreatitis6	HLA-DRB5
CD74	2.62e-19	0.632346	1	1	5.56e-15	pancreatitis6	CD74
RAC2	1.63e-09	0.631166	0.662	0.384	3.47e-05	pancreatitis6	RAC2
S1PR4	1.47e-30	0.630435	0.527	0.108	3.13e-26	pancreatitis6	S1PR4
ABCC81	0.00158174	0.629921	0.297	0.168	1	pancreatitis6	ABCC8
IL16	1.48e-15	0.62906	0.635	0.251	3.14e-11	pancreatitis6	IL16
PLEKHO1	1.67e-09	0.628728	0.757	0.514	3.54e-05	pancreatitis6	PLEKHO1
ANXA6	1.42e-12	0.624467	0.973	0.777	3.01e-08	pancreatitis6	ANXA6
RPL3	6.42e-25	0.6184	1	1	1.36e-20	pancreatitis6	RPL3
RPS2	1.71e-29	0.618244	1	1	3.63e-25	pancreatitis6	RPS2
LINC00861	1.38e-31	0.616617	0.419	0.067	2.92e-27	pancreatitis6	LINC00861
EEF1G	6.2e-21	0.613037	1	1	1.32e-16	pancreatitis6	EEF1G
PFN1	1.3e-22	0.61141	1	0.999	2.75e-18	pancreatitis6	PFN1
SIPA1	4.82e-09	0.609066	0.757	0.545	0.00010234	pancreatitis6	SIPA1
TCF7	4.4e-14	0.608572	0.541	0.197	9.33e-10	pancreatitis6	TCF7
ARHGDIB	2.37e-09	0.608192	0.905	0.793	5.02e-05	pancreatitis6	ARHGDIB
RPL10	1.88e-30	0.605247	1	1	4e-26	pancreatitis6	RPL10
FKBP5	8.53e-12	0.599995	0.784	0.455	1.81e-07	pancreatitis6	FKBP5
OTUB1	3.92e-12	0.599027	0.824	0.524	8.32e-08	pancreatitis6	OTUB1
CD7	1.49e-16	0.597519	0.473	0.145	3.17e-12	pancreatitis6	CD7
ADAMTSL21	2.38e-07	0.588085	0.878	0.723	0.00505722	pancreatitis6	ADAMTSL2
MFAP4	1.97e-10	0.587138	0.73	0.428	4.17e-06	pancreatitis6	MFAP4
NCF1	5.86e-09	0.585824	0.622	0.356	0.00012429	pancreatitis6	NCF1
HLA-DQA1	2.53e-09	0.58402	0.973	0.838	5.38e-05	pancreatitis6	HLA-DQA1
GYPC	5.12e-11	0.582614	0.811	0.552	1.09e-06	pancreatitis6	GYPC
FCMR	2.88e-20	0.581807	0.419	0.098	6.1e-16	pancreatitis6	FCMR
HLA-C	1.14e-18	0.577757	1	0.999	2.41e-14	pancreatitis6	HLA-C
CCDC88B	2.06e-07	0.575762	0.635	0.394	0.00437278	pancreatitis6	CCDC88B
IGLC2	4.84e-06	0.571831	0.973	0.893	0.102702	pancreatitis6	IGLC2
HLA-DPA1	3.42e-11	0.570427	1	0.987	7.26e-07	pancreatitis6	HLA-DPA1
ARHGAP9	2.45e-11	0.569588	0.608	0.281	5.19e-07	pancreatitis6	ARHGAP9
RPL32	1.8e-24	0.568647	1	1	3.82e-20	pancreatitis6	RPL32
PLVAP1	3.77e-06	0.567087	0.797	0.645	0.0800449	pancreatitis6	PLVAP
HLA-DRB1	3.16e-13	0.566805	1	0.999	6.7e-09	pancreatitis6	HLA-DRB1
ITGB2	2.64e-09	0.566283	0.919	0.805	5.61e-05	pancreatitis6	ITGB2
PPY1	1.39e-06	0.565707	0.838	0.617	0.0294739	pancreatitis6	PPY
CD247	2.17e-16	0.565559	0.514	0.162	4.6e-12	pancreatitis6	CD247
NGFR	9.43e-12	0.564091	0.595	0.265	2e-07	pancreatitis6	NGFR
RPS25	3.07e-17	0.562236	1	1	6.51e-13	pancreatitis6	RPS25
RPSA	8.57e-23	0.561044	1	1	1.82e-18	pancreatitis6	RPSA
HLA-DQB1	3.91e-11	0.55827	1	0.974	8.3e-07	pancreatitis6	HLA-DQB1
NLRP1	7.86e-11	0.558198	0.595	0.284	1.67e-06	pancreatitis6	NLRP1
GAD21	1.98e-07	0.557832	0.311	0.117	0.00419098	pancreatitis6	GAD2
IL10RA	1.22e-11	0.557477	0.662	0.317	2.6e-07	pancreatitis6	IL10RA
CD48	1.56e-12	0.55487	0.527	0.204	3.32e-08	pancreatitis6	CD48
SUN2	7.97e-12	0.554003	0.959	0.808	1.69e-07	pancreatitis6	SUN2
EGFL71	4.67e-07	0.550262	0.757	0.49	0.00991941	pancreatitis6	EGFL7
GPSM3	3.93e-10	0.550007	0.703	0.396	8.34e-06	pancreatitis6	GPSM3
THBS41	6.54e-10	0.548458	0.622	0.311	1.39e-05	pancreatitis6	THBS4
COL14A1	2.21e-08	0.546733	0.73	0.451	0.00046998	pancreatitis6	COL14A1
KCNAB2	2.1e-13	0.545731	0.649	0.28	4.45e-09	pancreatitis6	KCNAB2
NCKAP1L	7.11e-11	0.545358	0.595	0.272	1.51e-06	pancreatitis6	NCKAP1L
CYTIP	3.8e-13	0.542277	0.486	0.177	8.07e-09	pancreatitis6	CYTIP
HLA-F	1.96e-09	0.54083	0.905	0.722	4.15e-05	pancreatitis6	HLA-F
SAP25	8.97e-09	0.536959	0.595	0.317	0.00019025	pancreatitis6	SAP25
SEC11C1	0.00066153	0.536952	0.608	0.427	1	pancreatitis6	SEC11C
VSIR	5.5e-07	0.536359	0.743	0.553	0.0116743	pancreatitis6	VSIR
RPS18	1.57e-23	0.534624	1	1	3.32e-19	pancreatitis6	RPS18
CCL5	8.41e-07	0.532507	0.541	0.303	0.0178531	pancreatitis6	CCL5
CD79B	2.56e-18	0.526324	0.392	0.094	5.44e-14	pancreatitis6	CD79B
RPS6	8.09e-17	0.525428	1	1	1.72e-12	pancreatitis6	RPS6
KIAA1755	4.53e-10	0.524087	0.73	0.389	9.61e-06	pancreatitis6	KIAA1755
A1BG	4.25e-11	0.524031	0.649	0.309	9.01e-07	pancreatitis6	A1BG
MAP4K1	1.34e-16	0.5234	0.514	0.162	2.85e-12	pancreatitis6	MAP4K1
SNRPN	8.78e-07	0.519466	0.676	0.472	0.0186287	pancreatitis6	SNRPN
ARHGAP30	2.5e-11	0.518315	0.554	0.24	5.31e-07	pancreatitis6	ARHGAP30
RPL4	1.02e-19	0.515464	1	1	2.16e-15	pancreatitis6	RPL4
RPL7A	5.23e-18	0.514215	1	1	1.11e-13	pancreatitis6	RPL7A
RPL5	5.1e-12	0.514083	1	0.999	1.08e-07	pancreatitis6	RPL5
JAML	1.86e-09	0.512863	0.595	0.291	3.95e-05	pancreatitis6	JAML
BTG1	1.08e-09	0.512362	0.959	0.885	2.3e-05	pancreatitis6	BTG1
RPL19	2.22e-15	0.511124	1	1	4.72e-11	pancreatitis6	RPL19
DENND2D	2.86e-07	0.510697	0.595	0.351	0.00606932	pancreatitis6	DENND2D
CPE1	0.00464259	0.510443	0.73	0.599	1	pancreatitis6	CPE
RPL29	6.69e-23	0.508107	1	1	1.42e-18	pancreatitis6	RPL29
RPS27A	2.47e-11	0.508009	1	1	5.25e-07	pancreatitis6	RPS27A
ZSCAN16-AS1	3.42e-09	0.507684	0.676	0.365	7.25e-05	pancreatitis6	ZSCAN16-AS1
TSC22D3	4.3e-09	0.507556	0.973	0.874	9.12e-05	pancreatitis6	TSC22D3
RPL34	2.11e-13	0.507206	1	1	4.47e-09	pancreatitis6	RPL34
TRAF3IP3	6.47e-09	0.506819	0.378	0.15	0.00013739	pancreatitis6	TRAF3IP3
ADH1B	1.46e-11	0.506673	0.541	0.22	3.09e-07	pancreatitis6	ADH1B
LAPTM5	5.75e-10	0.505539	1	0.93	1.22e-05	pancreatitis6	LAPTM5
GRK2	1.31e-08	0.505386	0.946	0.787	0.00027881	pancreatitis6	GRK2
GSDMD	1.03e-08	0.499692	0.851	0.653	0.00021946	pancreatitis6	GSDMD
RPL12	8.52e-17	0.499149	1	1	1.81e-12	pancreatitis6	RPL12
LAMTOR4	1.61e-09	0.497518	0.973	0.922	3.42e-05	pancreatitis6	LAMTOR4
SHISAL2B1	0.00319294	0.493541	0.243	0.127	1	pancreatitis6	SHISAL2B
RASD11	1.6e-06	0.493491	0.527	0.272	0.0340075	pancreatitis6	RASD1
RPL8	9.55e-21	0.492407	1	1	2.03e-16	pancreatitis6	RPL8
APOC1	6.16e-06	0.492193	1	0.967	0.130732	pancreatitis6	APOC1
DUSP2	2.07e-09	0.491967	0.392	0.15	4.39e-05	pancreatitis6	DUSP2
TNXB1	7.73e-08	0.491142	0.541	0.277	0.00163966	pancreatitis6	TNXB
IGFBP71	2.63e-15	0.487068	1	1	5.58e-11	pancreatitis6	IGFBP7
AC004687.1	8.93e-12	0.485826	0.473	0.179	1.9e-07	pancreatitis6	AC004687.1
C12orf57	1.3e-10	0.485419	1	0.941	2.76e-06	pancreatitis6	C12orf57
SLAMF8	1.17e-07	0.48359	0.473	0.235	0.00248206	pancreatitis6	SLAMF8
RPL18	8.91e-22	0.483366	1	1	1.89e-17	pancreatitis6	RPL18
ISG20	1.63e-08	0.482266	0.676	0.409	0.00034539	pancreatitis6	ISG20
MOXD1	9.91e-08	0.480674	0.689	0.405	0.00210225	pancreatitis6	MOXD1
RPS17	1.78e-17	0.480114	1	1	3.78e-13	pancreatitis6	RPS17
FMNL1	2.07e-09	0.479431	0.622	0.325	4.4e-05	pancreatitis6	FMNL1
LST1	1.25e-07	0.47924	0.716	0.462	0.00265662	pancreatitis6	LST1
RPS7	2.18e-14	0.478846	1	1	4.62e-10	pancreatitis6	RPS7
KLRB1	7.54e-07	0.478043	0.324	0.141	0.0160063	pancreatitis6	KLRB1
RNF166	3.31e-06	0.477918	0.595	0.371	0.0703029	pancreatitis6	RNF166
TYROBP	1.15e-07	0.476545	0.973	0.897	0.00244665	pancreatitis6	TYROBP
HSD11B1	1.36e-11	0.476436	0.405	0.139	2.89e-07	pancreatitis6	HSD11B1
RPS19	1.61e-23	0.476005	1	1	3.42e-19	pancreatitis6	RPS19
RPS21	5.34e-22	0.474884	1	1	1.13e-17	pancreatitis6	RPS21
UBXN1	1.17e-06	0.474366	0.851	0.671	0.0248265	pancreatitis6	UBXN1
PTGIS	1.94e-06	0.472773	0.743	0.475	0.0411012	pancreatitis6	PTGIS
RPL9	2.02e-14	0.472145	1	1	4.29e-10	pancreatitis6	RPL9
ANKRD13D	6.64e-07	0.472141	0.676	0.463	0.0140988	pancreatitis6	ANKRD13D
UBA52	7.82e-19	0.471585	1	1	1.66e-14	pancreatitis6	UBA52
RPL6	3.93e-13	0.4704	1	0.999	8.35e-09	pancreatitis6	RPL6
ATP2A31	1.59e-07	0.470349	0.892	0.69	0.00338332	pancreatitis6	ATP2A3
SNHG71	4.01e-05	0.469315	0.703	0.513	0.849983	pancreatitis6	SNHG7
HCST	2e-09	0.469133	0.608	0.309	4.24e-05	pancreatitis6	HCST
LDLRAP1	5.27e-06	0.468774	0.541	0.328	0.111746	pancreatitis6	LDLRAP1
IFI30	1.52e-06	0.46794	0.986	0.927	0.0322209	pancreatitis6	IFI30
FXYD21	4.34e-06	0.467787	0.986	0.903	0.092041	pancreatitis6	FXYD2
BAIAP31	7.85e-08	0.467782	0.351	0.136	0.00166526	pancreatitis6	BAIAP3
KLF21	5.8e-05	0.466177	0.716	0.564	1	pancreatitis6	KLF2
PIK3CD	3.7e-07	0.465478	0.432	0.208	0.00784818	pancreatitis6	PIK3CD
PTPN7	1.08e-11	0.463975	0.473	0.176	2.29e-07	pancreatitis6	PTPN7
SCML4	6.04e-23	0.463929	0.324	0.055	1.28e-18	pancreatitis6	SCML4
SAMD11	2.04e-08	0.463737	0.541	0.267	0.00043328	pancreatitis6	SAMD11
MICAL1	1.95e-06	0.463604	0.784	0.576	0.0413177	pancreatitis6	MICAL1
PRPF8	6.04e-07	0.46314	0.919	0.735	0.0128146	pancreatitis6	PRPF8
TBC1D4	2.04e-09	0.462484	0.568	0.271	4.33e-05	pancreatitis6	TBC1D4
CLU1	2.39e-05	0.462444	0.986	0.917	0.507067	pancreatitis6	CLU
EHD1	1.12e-07	0.461765	0.689	0.409	0.0023749	pancreatitis6	EHD1
CIRBP1	1.83e-11	0.460901	1	0.958	3.89e-07	pancreatitis6	CIRBP
SLC25A6	1.2e-10	0.460587	1	0.987	2.54e-06	pancreatitis6	SLC25A6
ITGAL	4e-10	0.460524	0.527	0.232	8.49e-06	pancreatitis6	ITGAL
CD53	6.8e-06	0.458701	0.608	0.388	0.144364	pancreatitis6	CD53
SERPING11	5.19e-08	0.458385	1	0.978	0.0011021	pancreatitis6	SERPING1
ZCCHC24	2.2e-05	0.457875	0.662	0.459	0.46619	pancreatitis6	ZCCHC24
PBXIP1	9.71e-07	0.457814	0.824	0.653	0.0206045	pancreatitis6	PBXIP1
RPL22	1.02e-08	0.45666	1	0.999	0.00021727	pancreatitis6	RPL22
RPL15	4.03e-17	0.456505	1	1	8.55e-13	pancreatitis6	RPL15
IL2RG	0.00019835	0.455884	0.595	0.416	1	pancreatitis6	IL2RG
HLA-A	4.39e-16	0.454706	1	1	9.32e-12	pancreatitis6	HLA-A
RPLP2	2.55e-20	0.454503	1	1	5.41e-16	pancreatitis6	RPLP2
NOP53	3.03e-10	0.454108	1	0.972	6.44e-06	pancreatitis6	NOP53
SNHG81	6.98e-05	0.453973	0.689	0.536	1	pancreatitis6	SNHG8
A2M1	1.13e-08	0.450472	1	0.971	0.00023956	pancreatitis6	A2M
IKZF1	3.09e-11	0.450247	0.5	0.197	6.56e-07	pancreatitis6	IKZF1
FGD3	1.14e-09	0.450022	0.568	0.261	2.43e-05	pancreatitis6	FGD3
CD5	3.14e-13	0.449487	0.392	0.117	6.67e-09	pancreatitis6	CD5
ITM2A	9.02e-09	0.449179	0.486	0.218	0.00019142	pancreatitis6	ITM2A
PLA2G2D	1.39e-17	0.445215	0.351	0.079	2.95e-13	pancreatitis6	PLA2G2D
RPL36	1.24e-20	0.444687	1	1	2.64e-16	pancreatitis6	RPL36
SMDT1	2.91e-08	0.443353	0.905	0.713	0.0006179	pancreatitis6	SMDT1
RPL10A	3.18e-13	0.443251	1	0.999	6.76e-09	pancreatitis6	RPL10A
SYT7	1.59e-07	0.441628	0.338	0.131	0.00336991	pancreatitis6	SYT7
LAT	4.27e-08	0.441285	0.486	0.232	0.00090585	pancreatitis6	LAT
IRF8	1.41e-05	0.440299	0.405	0.219	0.298695	pancreatitis6	IRF8
CIITA	0.00024136	0.440109	0.568	0.417	1	pancreatitis6	CIITA
RPLP1	3.48e-23	0.439941	1	1	7.38e-19	pancreatitis6	RPLP1
CD34	4.24e-08	0.439653	0.473	0.216	0.0009005	pancreatitis6	CD34
SNHG251	3.53e-08	0.43949	0.919	0.767	0.00074882	pancreatitis6	SNHG25
SASH3	3.91e-10	0.439474	0.5	0.212	8.3e-06	pancreatitis6	SASH3
CLSTN3	1.07e-06	0.436838	0.635	0.405	0.0227039	pancreatitis6	CLSTN3
CD4	5.98e-07	0.436793	0.689	0.422	0.0126996	pancreatitis6	CD4
RPL21	3.85e-20	0.435364	1	1	8.18e-16	pancreatitis6	RPL21
PAPLN	2.25e-09	0.435186	0.541	0.246	4.78e-05	pancreatitis6	PAPLN
FAM89B	1.99e-07	0.434925	0.784	0.533	0.00421651	pancreatitis6	FAM89B
USP20	8.55e-07	0.434783	0.5	0.268	0.0181477	pancreatitis6	USP20
CHIT1	0.00264593	0.43296	0.365	0.227	1	pancreatitis6	CHIT1
TMC6	7.95e-07	0.432318	0.784	0.536	0.016872	pancreatitis6	TMC6
ABCA7	0.00024662	0.431917	0.541	0.386	1	pancreatitis6	ABCA7
RPL30	1.6e-12	0.431573	1	1	3.4e-08	pancreatitis6	RPL30
MFNG	2.03e-06	0.430747	0.432	0.223	0.0430933	pancreatitis6	MFNG
DPP7	9.15e-07	0.430124	0.946	0.833	0.0194216	pancreatitis6	DPP7
RPS13	1.45e-09	0.429785	1	1	3.09e-05	pancreatitis6	RPS13
CSK	3.72e-05	0.429669	0.73	0.599	0.789166	pancreatitis6	CSK
VAMP2	3.09e-06	0.429439	0.649	0.417	0.0654656	pancreatitis6	VAMP2
CCL22	1.85e-05	0.428873	0.324	0.152	0.393204	pancreatitis6	CCL22
POLR2G	5.89e-05	0.428207	0.703	0.528	1	pancreatitis6	POLR2G
STMN3	3.08e-07	0.428087	0.689	0.419	0.00654418	pancreatitis6	STMN3
LAIR1	1.73e-05	0.427893	0.608	0.393	0.368069	pancreatitis6	LAIR1
CD27	1.31e-14	0.427707	0.419	0.122	2.79e-10	pancreatitis6	CD27
CSF1R	3.49e-05	0.427654	0.797	0.616	0.739887	pancreatitis6	CSF1R
IGFLR1	7.65e-07	0.427627	0.554	0.302	0.0162371	pancreatitis6	IGFLR1
RBM38	6.59e-08	0.425766	0.581	0.315	0.00139941	pancreatitis6	RBM38
ENPP21	0.0007259	0.423464	0.351	0.201	1	pancreatitis6	ENPP2
HLA-DRA	1.08e-09	0.422126	1	0.998	2.28e-05	pancreatitis6	HLA-DRA
TNFAIP8L2	9.7e-15	0.422044	0.351	0.091	2.06e-10	pancreatitis6	TNFAIP8L2
GZMK	2.71e-11	0.421917	0.351	0.107	5.74e-07	pancreatitis6	GZMK
RPL27	5.09e-12	0.42177	1	1	1.08e-07	pancreatitis6	RPL27
ENG	1.15e-06	0.421588	1	0.874	0.0244695	pancreatitis6	ENG
TNFRSF4	4.08e-09	0.421401	0.486	0.207	8.65e-05	pancreatitis6	TNFRSF4
ITGA4	1.53e-06	0.420493	0.446	0.224	0.0325466	pancreatitis6	ITGA4
CCL14	1.06e-08	0.419136	0.392	0.148	0.0002242	pancreatitis6	CCL14
SIT1	1.89e-24	0.419015	0.392	0.072	4.02e-20	pancreatitis6	SIT1
FXYD6	1.17e-05	0.417983	0.622	0.392	0.248542	pancreatitis6	FXYD6
NKX2-2	1.82e-05	0.416943	0.189	0.065	0.386213	pancreatitis6	NKX2-2
CCM2	1.37e-05	0.41643	0.689	0.485	0.291374	pancreatitis6	CCM2
GAS6	2.25e-07	0.416325	0.986	0.913	0.00478451	pancreatitis6	GAS6
C1QB	1.72e-06	0.416182	1	0.938	0.0365101	pancreatitis6	C1QB
HLA-DMA	4.07e-08	0.415999	0.959	0.877	0.00086359	pancreatitis6	HLA-DMA
ARAP1	3.74e-06	0.415879	0.878	0.743	0.0792654	pancreatitis6	ARAP1
NUP210	2.98e-07	0.414839	0.554	0.297	0.0063223	pancreatitis6	NUP210
COL6A2	2.57e-08	0.414662	1	0.966	0.00054469	pancreatitis6	COL6A2
RPS14	4.17e-18	0.414259	1	1	8.84e-14	pancreatitis6	RPS14
HLA-DMB	2.53e-05	0.41406	0.905	0.741	0.536695	pancreatitis6	HLA-DMB
RPL28	8.39e-18	0.413945	1	1	1.78e-13	pancreatitis6	RPL28
WIPF1	4.73e-05	0.412119	0.743	0.538	1	pancreatitis6	WIPF1
VAMP5	0.00011032	0.411133	0.595	0.422	1	pancreatitis6	VAMP5
CYTH4	2.53e-09	0.410789	0.5	0.221	5.38e-05	pancreatitis6	CYTH4
ICAM3	1.17e-10	0.410189	0.595	0.254	2.49e-06	pancreatitis6	ICAM3
IGFBP4	1.37e-08	0.408973	1	0.996	0.00029131	pancreatitis6	IGFBP4
DPT	3.46e-13	0.408067	0.324	0.084	7.34e-09	pancreatitis6	DPT
COTL1	3.91e-06	0.407133	0.959	0.91	0.0829724	pancreatitis6	COTL1
MS4A1	1.42e-38	0.406703	0.297	0.028	3.02e-34	pancreatitis6	MS4A1
RPL13A	3.56e-20	0.406458	1	1	7.56e-16	pancreatitis6	RPL13A
AC008105.3	4.75e-10	0.406427	0.351	0.12	1.01e-05	pancreatitis6	AC008105.3
PSTPIP1	3.08e-09	0.405902	0.473	0.202	6.53e-05	pancreatitis6	PSTPIP1
AMBP	0.00022988	0.405291	0.716	0.556	1	pancreatitis6	AMBP
KCNK16	1.93e-07	0.404446	0.257	0.084	0.00409901	pancreatitis6	KCNK16
TBCD	1.92e-06	0.403455	0.77	0.527	0.0406885	pancreatitis6	TBCD
RPS5	4.52e-13	0.401872	1	0.999	9.6e-09	pancreatitis6	RPS5
ITGB7	1.12e-11	0.401276	0.324	0.095	2.37e-07	pancreatitis6	ITGB7
TPSB2	1.07e-05	0.400675	0.378	0.182	0.227121	pancreatitis6	TPSB2
CD320	4.39e-06	0.400496	0.541	0.299	0.0931973	pancreatitis6	CD320
SPARCL1	0.00316228	0.400417	0.743	0.64	1	pancreatitis6	SPARCL1
TMEM119	1.7e-06	0.399093	0.784	0.512	0.0360554	pancreatitis6	TMEM119
SIGIRR	6.71e-06	0.39872	0.797	0.584	0.142427	pancreatitis6	SIGIRR
MPEG1	3.56e-08	0.398461	0.459	0.206	0.00075492	pancreatitis6	MPEG1
PKDCC	9.45e-05	0.398429	0.703	0.525	1	pancreatitis6	PKDCC
CORO7	9.28e-06	0.39831	0.635	0.407	0.196925	pancreatitis6	CORO7
LCP2	1.1e-06	0.398259	0.568	0.321	0.02334	pancreatitis6	LCP2
KCNK17	4.34e-09	0.398231	0.284	0.088	9.21e-05	pancreatitis6	KCNK17
CST7	4.18e-10	0.397962	0.419	0.156	8.86e-06	pancreatitis6	CST7
FBLN5	6.46e-06	0.397946	0.608	0.368	0.136993	pancreatitis6	FBLN5
VPS51	6.08e-06	0.397877	0.77	0.55	0.129102	pancreatitis6	VPS51
SELENOM	2.83e-06	0.397649	1	0.926	0.0600485	pancreatitis6	SELENOM
RPS3A	6.22e-10	0.397475	1	1	1.32e-05	pancreatitis6	RPS3A
GRAP	1.58e-12	0.397065	0.351	0.102	3.36e-08	pancreatitis6	GRAP
CUTA	1.02e-06	0.396531	0.986	0.898	0.0215915	pancreatitis6	CUTA
RPL37A	1.35e-16	0.396468	1	1	2.87e-12	pancreatitis6	RPL37A
PLCB2	1.83e-08	0.392923	0.581	0.292	0.00038865	pancreatitis6	PLCB2
GIMAP4	5.51e-05	0.392131	0.365	0.192	1	pancreatitis6	GIMAP4
WDR83OS	2.19e-07	0.392106	0.986	0.937	0.00464793	pancreatitis6	WDR83OS
FLT3LG	3.32e-06	0.391945	0.432	0.224	0.0703898	pancreatitis6	FLT3LG
AP1B1	1.2e-06	0.391499	0.838	0.613	0.02547	pancreatitis6	AP1B1
LTBP3	6.4e-07	0.391388	0.959	0.855	0.0135848	pancreatitis6	LTBP3
DENND1C	3.78e-11	0.390868	0.378	0.125	8.03e-07	pancreatitis6	DENND1C
CCDC3	2.21e-06	0.390842	0.554	0.307	0.0469272	pancreatitis6	CCDC3
CYFIP2	5.27e-08	0.390525	0.5	0.235	0.00111879	pancreatitis6	CYFIP2
FYN	4.13e-06	0.39041	0.527	0.294	0.0876844	pancreatitis6	FYN
CD99	0.00011934	0.389987	1	0.969	1	pancreatitis6	CD99
CD93	0.00041108	0.389919	0.568	0.387	1	pancreatitis6	CD93
ISLR	3.14e-05	0.389398	1	0.932	0.666131	pancreatitis6	ISLR
TAP1	0.00021011	0.389168	0.757	0.692	1	pancreatitis6	TAP1
SH3BP1	1.07e-06	0.388109	0.459	0.226	0.0226853	pancreatitis6	SH3BP1
WBP1	0.00010754	0.386984	0.689	0.528	1	pancreatitis6	WBP1
TMEM256	2.71e-05	0.386582	0.73	0.519	0.574017	pancreatitis6	TMEM256
RPS16	8.38e-18	0.386545	1	1	1.78e-13	pancreatitis6	RPS16
PTPN6	7.69e-06	0.38586	0.716	0.486	0.163186	pancreatitis6	PTPN6
RPS9	3.41e-13	0.385841	1	1	7.23e-09	pancreatitis6	RPS9
DRAP1	1.06e-05	0.385552	0.797	0.59	0.224111	pancreatitis6	DRAP1
CRIP2	1.6e-05	0.385183	0.932	0.785	0.338985	pancreatitis6	CRIP2
RPS29	6.29e-14	0.385135	1	1	1.33e-09	pancreatitis6	RPS29
BOC	1.98e-05	0.384152	0.581	0.36	0.4191	pancreatitis6	BOC
RPL26	3.56e-07	0.384069	1	1	0.00755962	pancreatitis6	RPL26
SIN3B	3.58e-05	0.384063	0.622	0.407	0.758762	pancreatitis6	SIN3B
SELPLG	4.91e-06	0.383997	0.595	0.356	0.10415	pancreatitis6	SELPLG
REX1BD	5.05e-06	0.383959	0.878	0.725	0.107173	pancreatitis6	REX1BD
H1FX	6.04e-07	0.383025	1	0.972	0.0128097	pancreatitis6	H1FX
HIC1	5.47e-07	0.381202	0.703	0.421	0.0116099	pancreatitis6	HIC1
SNHG5	1.75e-07	0.379188	0.986	0.913	0.00371788	pancreatitis6	SNHG5
PIK3IP1	0.00012332	0.379073	0.676	0.486	1	pancreatitis6	PIK3IP1
C1QA	8.11e-06	0.378598	1	0.948	0.172082	pancreatitis6	C1QA
GGT5	8.21e-07	0.378318	0.959	0.793	0.0174192	pancreatitis6	GGT5
GPX3	1.87e-05	0.378001	0.757	0.538	0.396227	pancreatitis6	GPX3
CLEC10A	2.44e-15	0.37672	0.378	0.097	5.18e-11	pancreatitis6	CLEC10A
MYO1G	1.28e-06	0.376413	0.378	0.172	0.0270719	pancreatitis6	MYO1G
APBB1	8e-05	0.376063	0.514	0.317	1	pancreatitis6	APBB1
MS4A6A	1.58e-05	0.375972	0.716	0.467	0.334485	pancreatitis6	MS4A6A
CLEC2D	3.58e-05	0.375823	0.419	0.231	0.760341	pancreatitis6	CLEC2D
RPS23	3.86e-09	0.375644	1	1	8.2e-05	pancreatitis6	RPS23
IGLC3	0.00278866	0.375146	0.946	0.852	1	pancreatitis6	IGLC3
MAP3K14	1.05e-06	0.374425	0.486	0.244	0.0222808	pancreatitis6	MAP3K14
KIF22	1.94e-05	0.374131	0.622	0.4	0.412517	pancreatitis6	KIF22
IFITM1	0.00083354	0.374113	0.568	0.414	1	pancreatitis6	IFITM1
MAN2B1	5.57e-05	0.374023	0.811	0.655	1	pancreatitis6	MAN2B1
PLAC9	1.13e-05	0.372797	0.473	0.265	0.23889	pancreatitis6	PLAC9
SFRP52	0.00324977	0.372154	0.662	0.532	1	pancreatitis6	SFRP5
LCP1	3.84e-05	0.372137	0.676	0.454	0.814179	pancreatitis6	LCP1
STK10	1.62e-05	0.372027	0.568	0.342	0.342774	pancreatitis6	STK10
MAP3K3	2.93e-09	0.371628	0.554	0.25	6.22e-05	pancreatitis6	MAP3K3
IKZF3	9.06e-14	0.371602	0.351	0.094	1.92e-09	pancreatitis6	IKZF3
PREX1	8.12e-05	0.371051	0.5	0.32	1	pancreatitis6	PREX1
BATF3	1.26e-06	0.369918	0.392	0.179	0.0267856	pancreatitis6	BATF3
PSMB9	0.00031931	0.369569	0.892	0.757	1	pancreatitis6	PSMB9
SLC43A2	9.86e-05	0.369548	0.541	0.342	1	pancreatitis6	SLC43A2
UBA7	0.00044785	0.368396	0.676	0.544	1	pancreatitis6	UBA7
ATP5MC2	8.98e-08	0.367474	1	0.984	0.00190579	pancreatitis6	ATP5MC2
CELF2	1.55e-05	0.367297	0.405	0.213	0.328527	pancreatitis6	CELF2
ASXL1	3.59e-05	0.364894	0.662	0.435	0.761208	pancreatitis6	ASXL1
BRD2	7.54e-05	0.364556	0.757	0.606	1	pancreatitis6	BRD2
RPL35	2.67e-15	0.363875	1	1	5.66e-11	pancreatitis6	RPL35
NDUFS7	2.51e-05	0.363422	0.865	0.762	0.532378	pancreatitis6	NDUFS7
RGS19	1.89e-05	0.362699	0.473	0.278	0.400612	pancreatitis6	RGS19
OAZ2	0.00060733	0.361969	0.595	0.462	1	pancreatitis6	OAZ2
RPL41	1.21e-19	0.361748	1	1	2.57e-15	pancreatitis6	RPL41
CCDC85B	3.04e-05	0.358827	0.784	0.585	0.645059	pancreatitis6	CCDC85B
TCF25	5.69e-06	0.358792	0.892	0.729	0.120666	pancreatitis6	TCF25
PKIG	6.72e-06	0.358603	0.622	0.381	0.142603	pancreatitis6	PKIG
B3GAT3	0.00012352	0.357726	0.649	0.445	1	pancreatitis6	B3GAT3
RASSF5	1.18e-07	0.357368	0.568	0.288	0.00251116	pancreatitis6	RASSF5
CYBC1	0.00018775	0.356427	0.838	0.674	1	pancreatitis6	CYBC1
ARRDC2	5.5e-05	0.355573	0.757	0.617	1	pancreatitis6	ARRDC2
LDHB	2.93e-05	0.355337	0.811	0.689	0.6207	pancreatitis6	LDHB
HSPG2	1.05e-05	0.355209	1	0.988	0.222482	pancreatitis6	HSPG2
EEF2	1.96e-09	0.35352	1	1	4.17e-05	pancreatitis6	EEF2
SCAND1	4.06e-05	0.353507	0.932	0.832	0.860968	pancreatitis6	SCAND1
SESN3	0.00211281	0.353035	0.446	0.311	1	pancreatitis6	SESN3
SNHG6	8.46e-05	0.352099	0.811	0.72	1	pancreatitis6	SNHG6
RNASEK	1.15e-06	0.351805	1	0.991	0.0243949	pancreatitis6	RNASEK
CSNK1G2	0.00026204	0.351582	0.743	0.569	1	pancreatitis6	CSNK1G2
EIF3G	5.97e-05	0.351274	0.905	0.821	1	pancreatitis6	EIF3G
TRABD	0.00018568	0.350123	0.784	0.672	1	pancreatitis6	TRABD
HEYL1	0.00014958	0.350092	0.689	0.522	1	pancreatitis6	HEYL
NME31	3.94e-05	0.349687	0.919	0.807	0.836347	pancreatitis6	NME3
RPLP0	2.03e-12	0.348163	1	1	4.31e-08	pancreatitis6	RPLP0
KLHDC8B	1.83e-05	0.347725	0.541	0.325	0.388455	pancreatitis6	KLHDC8B
TMEM109	0.00011806	0.346752	0.824	0.607	1	pancreatitis6	TMEM109
SARAF	0.00035501	0.346554	0.905	0.811	1	pancreatitis6	SARAF
HMGA1	0.00055383	0.345803	0.797	0.651	1	pancreatitis6	HMGA1
NDUFAF8	0.00055343	0.345719	0.689	0.548	1	pancreatitis6	NDUFAF8
NEURL11	0.00596502	0.345431	0.324	0.197	1	pancreatitis6	NEURL1
RHOG	0.00028715	0.345308	0.743	0.638	1	pancreatitis6	RHOG
FYB1	8.35e-05	0.344852	0.432	0.25	1	pancreatitis6	FYB1
GIMAP1	2.39e-09	0.34449	0.378	0.137	5.07e-05	pancreatitis6	GIMAP1
XAB2	2.73e-06	0.344028	0.514	0.277	0.0580227	pancreatitis6	XAB2
ICAM2	0.00042268	0.343134	0.405	0.236	1	pancreatitis6	ICAM2
PFDN5	2.26e-08	0.343067	1	0.999	0.00047876	pancreatitis6	PFDN5
CNPY3	1.44e-05	0.342547	0.703	0.465	0.304806	pancreatitis6	CNPY3
CARHSP1	0.00050385	0.340843	0.797	0.695	1	pancreatitis6	CARHSP1
GNG11	0.00051587	0.340716	0.595	0.426	1	pancreatitis6	GNG11
INPP5D	0.00314118	0.340713	0.5	0.371	1	pancreatitis6	INPP5D
VEGFB	0.00021299	0.339986	0.905	0.799	1	pancreatitis6	VEGFB
C1QC	7.34e-06	0.339951	0.932	0.754	0.155827	pancreatitis6	C1QC
PODN	0.0003641	0.339581	0.716	0.55	1	pancreatitis6	PODN
EMILIN1	5.14e-05	0.339017	1	0.883	1	pancreatitis6	EMILIN1
SLA	6.09e-06	0.338324	0.554	0.312	0.129214	pancreatitis6	SLA
SEPTIN9	0.0001295	0.337902	0.919	0.865	1	pancreatitis6	SEPTIN9
TXNIP	9.16e-08	0.337802	1	0.998	0.00194442	pancreatitis6	TXNIP
PLSCR3	6.18e-07	0.337561	0.635	0.358	0.0131185	pancreatitis6	PLSCR3
PARVG	4.93e-06	0.337518	0.527	0.285	0.104576	pancreatitis6	PARVG
APLNR	6.13e-05	0.336995	0.432	0.245	1	pancreatitis6	APLNR
CD3G	1.17e-10	0.33696	0.311	0.09	2.49e-06	pancreatitis6	CD3G
MAPK8IP3	0.00058365	0.336607	0.716	0.546	1	pancreatitis6	MAPK8IP3
IFFO1	0.00173021	0.336566	0.446	0.3	1	pancreatitis6	IFFO1
RPS11	2.39e-11	0.336514	1	1	5.08e-07	pancreatitis6	RPS11
TPSAB1	0.00362229	0.336108	0.392	0.254	1	pancreatitis6	TPSAB1
MFGE8	0.00200745	0.335959	0.959	0.873	1	pancreatitis6	MFGE8
ANKRD11	0.00075553	0.335431	0.635	0.46	1	pancreatitis6	ANKRD11
IGFBP6	0.00032262	0.335371	0.892	0.704	1	pancreatitis6	IGFBP6
POLE4	8.48e-05	0.335366	0.568	0.368	1	pancreatitis6	POLE4
MYO1F	0.00017568	0.334979	0.554	0.373	1	pancreatitis6	MYO1F
MXD4	0.00154661	0.334618	0.676	0.537	1	pancreatitis6	MXD4
ABHD17A	2.33e-05	0.33457	0.878	0.707	0.49544	pancreatitis6	ABHD17A
OAF	0.00016147	0.334268	0.743	0.599	1	pancreatitis6	OAF
SF3B5	0.00013129	0.333901	0.838	0.738	1	pancreatitis6	SF3B5
CD79A	1.68e-06	0.333454	0.311	0.125	0.0355957	pancreatitis6	CD79A
CORO1B	7.92e-05	0.332709	0.824	0.639	1	pancreatitis6	CORO1B
KIAA0100	0.00046537	0.332354	0.581	0.409	1	pancreatitis6	KIAA0100
SUSD3	2.82e-11	0.332212	0.324	0.094	5.98e-07	pancreatitis6	SUSD3
NLRC5	0.00146728	0.331903	0.473	0.33	1	pancreatitis6	NLRC5
ITGAX	0.00048246	0.33134	0.622	0.448	1	pancreatitis6	ITGAX
BGN	8.38e-06	0.331157	1	0.974	0.177874	pancreatitis6	BGN
PRPF31	0.00095417	0.331129	0.689	0.537	1	pancreatitis6	PRPF31
ATP5MG	6.08e-05	0.330708	0.946	0.953	1	pancreatitis6	ATP5MG
MRPL21	4.41e-05	0.32964	0.527	0.313	0.935159	pancreatitis6	MRPL21
SFI1	4.77e-06	0.329203	0.486	0.257	0.101253	pancreatitis6	SFI1
ATOX1	0.00014506	0.329139	0.959	0.887	1	pancreatitis6	ATOX1
ATG16L2	3.28e-05	0.328718	0.514	0.299	0.696722	pancreatitis6	ATG16L2
HLA-B	2.15e-12	0.328452	1	1	4.55e-08	pancreatitis6	HLA-B
WAS	3.8e-05	0.327792	0.432	0.237	0.80644	pancreatitis6	WAS
PIM2	1.07e-06	0.327502	0.446	0.21	0.0226722	pancreatitis6	PIM2
DDT	0.00060422	0.327165	0.797	0.669	1	pancreatitis6	DDT
LPXN	1.83e-06	0.327049	0.432	0.207	0.0387575	pancreatitis6	LPXN
BIRC3	0.00462175	0.326934	0.514	0.375	1	pancreatitis6	BIRC3
PAXX	0.00022605	0.326173	0.838	0.677	1	pancreatitis6	PAXX
PHLDB11	0.00013189	0.32588	0.892	0.779	1	pancreatitis6	PHLDB1
TBX2	0.00025529	0.3258	0.527	0.337	1	pancreatitis6	TBX2
EVI2B	6.07e-07	0.325718	0.446	0.209	0.0128784	pancreatitis6	EVI2B
OGFR	0.00369742	0.325587	0.662	0.551	1	pancreatitis6	OGFR
SAMHD1	0.00179276	0.325438	0.622	0.462	1	pancreatitis6	SAMHD1
CABP7	1.63e-16	0.32532	0.23	0.038	3.46e-12	pancreatitis6	CABP7
GIT1	2.85e-06	0.325062	0.635	0.372	0.0605284	pancreatitis6	GIT1
RAB26	0.0085663	0.324699	0.203	0.109	1	pancreatitis6	RAB26
RGS14	6.98e-05	0.324683	0.459	0.267	1	pancreatitis6	RGS14
LTBP4	0.00015122	0.322904	0.878	0.772	1	pancreatitis6	LTBP4
GTF3C1	0.00037119	0.322583	0.662	0.479	1	pancreatitis6	GTF3C1
XPO6	4.66e-05	0.322358	0.716	0.503	0.987853	pancreatitis6	XPO6
WDFY4	5.52e-06	0.322072	0.365	0.169	0.117106	pancreatitis6	WDFY4
SNHG29	4.42e-05	0.321866	1	0.988	0.938371	pancreatitis6	SNHG29
RAPGEF1	0.00026697	0.320993	0.77	0.571	1	pancreatitis6	RAPGEF1
DENND4B	0.00447105	0.320712	0.486	0.372	1	pancreatitis6	DENND4B
RBL2	8.68e-05	0.320538	0.581	0.372	1	pancreatitis6	RBL2
PDLIM2	0.00290371	0.320442	0.541	0.433	1	pancreatitis6	PDLIM2
THY1	5.69e-06	0.320312	1	0.944	0.120787	pancreatitis6	THY1
FAM78A	6.45e-09	0.319538	0.405	0.153	0.0001369	pancreatitis6	FAM78A
STAT5B	0.00060751	0.319162	0.581	0.405	1	pancreatitis6	STAT5B
LMO2	0.00220363	0.319058	0.338	0.195	1	pancreatitis6	LMO2
KRI1	2.38e-06	0.318426	0.514	0.268	0.0505332	pancreatitis6	KRI1
MRPL38	0.00169033	0.317688	0.622	0.467	1	pancreatitis6	MRPL38
CHCHD6	0.00180936	0.317207	0.5	0.358	1	pancreatitis6	CHCHD6
RNASEH2C	9.53e-05	0.316775	0.73	0.517	1	pancreatitis6	RNASEH2C
RPL35A	1.12e-09	0.316386	1	1	2.38e-05	pancreatitis6	RPL35A
GMIP	1.31e-05	0.316061	0.514	0.297	0.27883	pancreatitis6	GMIP
PLAAT4	5.95e-05	0.315804	0.865	0.764	1	pancreatitis6	PLAAT4
GIMAP6	9.46e-09	0.315716	0.311	0.103	0.00020072	pancreatitis6	GIMAP6
SLC8B1	0.00186432	0.314838	0.608	0.445	1	pancreatitis6	SLC8B1
GPAA1	4.24e-05	0.314454	0.905	0.696	0.899313	pancreatitis6	GPAA1
LZTR1	0.00029105	0.314321	0.595	0.409	1	pancreatitis6	LZTR1
HIGD2A	5.44e-05	0.314309	0.905	0.817	1	pancreatitis6	HIGD2A
APOE	3.95e-05	0.314248	1	0.984	0.83857	pancreatitis6	APOE
ADD1	0.00147957	0.314081	0.851	0.769	1	pancreatitis6	ADD1
EEF1A1	6.72e-10	0.313767	1	1	1.43e-05	pancreatitis6	EEF1A1
NFKB2	0.00041412	0.313673	0.73	0.54	1	pancreatitis6	NFKB2
RAMP2	1.93e-05	0.313196	0.581	0.341	0.408531	pancreatitis6	RAMP2
PDCD11	0.00024985	0.313188	0.446	0.255	1	pancreatitis6	PDCD11
RPL14	2.37e-06	0.313092	1	1	0.0503878	pancreatitis6	RPL14
CHD3	0.0001719	0.312635	0.892	0.802	1	pancreatitis6	CHD3
WDR81	9.18e-05	0.312126	0.554	0.346	1	pancreatitis6	WDR81
ST6GALNAC4	0.00010314	0.311767	0.473	0.271	1	pancreatitis6	ST6GALNAC4
TUBGCP6	0.00042305	0.311675	0.635	0.462	1	pancreatitis6	TUBGCP6
GFI1	3.71e-11	0.311086	0.203	0.043	7.87e-07	pancreatitis6	GFI1
TNFRSF18	5.78e-05	0.311018	0.284	0.132	1	pancreatitis6	TNFRSF18
SELENOP	0.00046047	0.310969	0.892	0.839	1	pancreatitis6	SELENOP
ADORA2A	7.28e-09	0.31037	0.297	0.096	0.00015458	pancreatitis6	ADORA2A
BUB3	0.00027739	0.31037	0.541	0.356	1	pancreatitis6	BUB3
DCXR	5.99e-05	0.310128	0.595	0.385	1	pancreatitis6	DCXR
CHMP7	1.93e-05	0.3101	0.514	0.294	0.409809	pancreatitis6	CHMP7
AKAP8L	0.00074845	0.310046	0.838	0.677	1	pancreatitis6	AKAP8L
DMAC1	0.00160982	0.309753	0.649	0.5	1	pancreatitis6	DMAC1
IMPDH1	3.16e-05	0.309578	0.527	0.306	0.670151	pancreatitis6	IMPDH1
FAAP20	0.00447762	0.309425	0.716	0.717	1	pancreatitis6	FAAP20
UBTF	0.00128506	0.309389	0.703	0.537	1	pancreatitis6	UBTF
FUOM	0.00020013	0.309262	0.459	0.279	1	pancreatitis6	FUOM
ARRB2	2.66e-05	0.308598	0.689	0.438	0.56383	pancreatitis6	ARRB2
SNHG32	0.00121183	0.307956	0.73	0.635	1	pancreatitis6	SNHG32
SPI1	0.00058213	0.307874	0.649	0.464	1	pancreatitis6	SPI1
SF1	0.00117716	0.306607	0.851	0.771	1	pancreatitis6	SF1
ADAMTS8	1.5e-07	0.306163	0.338	0.131	0.00319287	pancreatitis6	ADAMTS8
ICOSLG	8.66e-07	0.305119	0.405	0.181	0.0183837	pancreatitis6	ICOSLG
EVI2A	8.31e-06	0.304957	0.405	0.2	0.176363	pancreatitis6	EVI2A
SLAMF6	2.5e-13	0.304424	0.284	0.066	5.31e-09	pancreatitis6	SLAMF6
RIPOR2	1.92e-12	0.304424	0.27	0.064	4.07e-08	pancreatitis6	RIPOR2
NDST2	7.6e-05	0.304385	0.486	0.288	1	pancreatitis6	NDST2
PPP1R18	0.00055784	0.3039	0.784	0.618	1	pancreatitis6	PPP1R18
NENF	0.00044405	0.303744	0.973	0.876	1	pancreatitis6	NENF
SMIM4	0.00018538	0.303467	0.581	0.371	1	pancreatitis6	SMIM4
AC100810.1	1.83e-05	0.302962	0.365	0.179	0.38869	pancreatitis6	AC100810.1
TSPAN4	0.00039679	0.302738	0.838	0.649	1	pancreatitis6	TSPAN4
IRF7	0.0001918	0.302595	0.595	0.383	1	pancreatitis6	IRF7
RPS6KB2	0.00120265	0.30252	0.581	0.405	1	pancreatitis6	RPS6KB2
VWA11	8.78e-05	0.302416	0.986	0.858	1	pancreatitis6	VWA1
ITGB2-AS1	9.01e-07	0.301889	0.324	0.132	0.0191167	pancreatitis6	ITGB2-AS1
CARD16	0.0033581	0.301596	0.392	0.261	1	pancreatitis6	CARD16
PLXND1	0.00043077	0.301429	0.73	0.527	1	pancreatitis6	PLXND1
SNX17	0.00078829	0.301417	0.824	0.711	1	pancreatitis6	SNX17
ANXA2R	3.08e-10	0.300688	0.284	0.081	6.54e-06	pancreatitis6	ANXA2R
SEMA4D	2.3e-05	0.300553	0.595	0.355	0.488819	pancreatitis6	SEMA4D
ADGRA2	0.00153932	0.300499	0.608	0.46	1	pancreatitis6	ADGRA2
MT1G1	2.89e-40	1.57969	0.878	0.449	6.14e-36	pancreatitis7	MT1G
PDIA21	1.87e-35	1.37056	0.878	0.515	3.96e-31	pancreatitis7	PDIA2
CTRB11	1.01e-41	1.35021	1	0.977	2.14e-37	pancreatitis7	CTRB1
REG1A1	2.01e-42	1.34649	1	0.996	4.27e-38	pancreatitis7	REG1A
PLA2G1B1	5.12e-39	1.3023	1	0.919	1.09e-34	pancreatitis7	PLA2G1B
CELA3A1	3.61e-40	1.26287	1	0.948	7.67e-36	pancreatitis7	CELA3A
CTRL1	2.97e-29	1.23823	0.748	0.36	6.29e-25	pancreatitis7	CTRL
CPB11	1.93e-38	1.2217	1	0.961	4.1e-34	pancreatitis7	CPB1
KLK11	1.35e-28	1.21752	0.925	0.65	2.86e-24	pancreatitis7	KLK1
GCG3	2.17e-05	1.20162	0.789	0.743	0.46101	pancreatitis7	GCG
CEL1	9.28e-39	1.18642	1	0.957	1.97e-34	pancreatitis7	CEL
CTRB21	1.76e-39	1.12965	1	1	3.74e-35	pancreatitis7	CTRB2
PRSS11	7.54e-39	1.09466	1	0.975	1.6e-34	pancreatitis7	PRSS1
CPA11	6.59e-38	1.08791	1	0.983	1.4e-33	pancreatitis7	CPA1
CPA21	1.14e-33	1.05934	1	0.9	2.41e-29	pancreatitis7	CPA2
FXYD22	1.19e-33	1.04082	1	0.901	2.52e-29	pancreatitis7	FXYD2
CTRC1	2.11e-35	1.00008	1	0.938	4.48e-31	pancreatitis7	CTRC
GP21	3.64e-34	0.991039	1	0.851	7.73e-30	pancreatitis7	GP2
SYCN1	9.33e-31	0.980832	1	0.836	1.98e-26	pancreatitis7	SYCN
CELA3B1	6.59e-31	0.967697	0.973	0.708	1.4e-26	pancreatitis7	CELA3B
AMBP1	9.76e-29	0.950347	0.884	0.546	2.07e-24	pancreatitis7	AMBP
CLPS1	2.26e-35	0.948553	1	0.918	4.8e-31	pancreatitis7	CLPS
REG3G1	2.4e-25	0.936005	0.973	0.733	5.09e-21	pancreatitis7	REG3G
PNLIPRP11	8.41e-30	0.914939	0.837	0.421	1.78e-25	pancreatitis7	PNLIPRP1
PRSS21	5.52e-35	0.913486	1	0.996	1.17e-30	pancreatitis7	PRSS2
CELA2A1	2.01e-35	0.908927	1	0.814	4.28e-31	pancreatitis7	CELA2A
CRP1	1.54e-20	0.896692	0.884	0.64	3.26e-16	pancreatitis7	CRP
CLU2	1.77e-31	0.895092	1	0.915	3.76e-27	pancreatitis7	CLU
INS3	3.71e-21	0.869422	1	0.979	7.87e-17	pancreatitis7	INS
SFRP53	7.33e-25	0.847624	0.878	0.522	1.56e-20	pancreatitis7	SFRP5
PNLIP1	4.66e-29	0.837681	1	0.937	9.89e-25	pancreatitis7	PNLIP
SPP11	1.44e-29	0.823291	1	0.979	3.06e-25	pancreatitis7	SPP1
CUZD11	1.75e-28	0.816951	0.803	0.418	3.72e-24	pancreatitis7	CUZD1
CCL212	1.69e-08	0.81665	0.531	0.312	0.00035918	pancreatitis7	CCL21
KCNJ15	2.55e-24	0.805209	0.755	0.411	5.4e-20	pancreatitis7	KCNJ15
GATM1	2.97e-25	0.803771	0.98	0.803	6.29e-21	pancreatitis7	GATM
AMY2A1	8.92e-24	0.799504	0.966	0.706	1.89e-19	pancreatitis7	AMY2A
SCTR1	4.91e-19	0.788258	0.912	0.72	1.04e-14	pancreatitis7	SCTR
AQP11	1.54e-21	0.775234	0.966	0.823	3.28e-17	pancreatitis7	AQP1
TRPV61	1.24e-25	0.770247	0.776	0.387	2.62e-21	pancreatitis7	TRPV6
PPP1R1B	6.09e-29	0.767215	0.782	0.37	1.29e-24	pancreatitis7	PPP1R1B
MT1X1	2.21e-16	0.74324	0.803	0.609	4.68e-12	pancreatitis7	MT1X
RBPJL1	3.95e-24	0.723769	0.653	0.288	8.39e-20	pancreatitis7	RBPJL
SERPINA32	7.43e-28	0.722756	1	0.987	1.58e-23	pancreatitis7	SERPINA3
TTR3	6.52e-05	0.719223	0.857	0.845	1	pancreatitis7	TTR
PTP4A31	7.95e-19	0.708	0.816	0.516	1.69e-14	pancreatitis7	PTP4A3
SERPING12	6.25e-24	0.697858	1	0.977	1.33e-19	pancreatitis7	SERPING1
AZGP11	9.56e-21	0.678205	0.531	0.222	2.03e-16	pancreatitis7	AZGP1
SLC4A41	2.82e-17	0.674413	0.776	0.501	5.98e-13	pancreatitis7	SLC4A4
CELA2B1	1.48e-23	0.672927	0.816	0.422	3.14e-19	pancreatitis7	CELA2B
FGFR31	7.16e-15	0.66233	0.599	0.321	1.52e-10	pancreatitis7	FGFR3
PCSK1N2	4.32e-10	0.651457	0.844	0.688	9.16e-06	pancreatitis7	PCSK1N
CHGA2	1.37e-07	0.648823	0.551	0.35	0.00290194	pancreatitis7	CHGA
CHGB1	4.28e-08	0.63766	0.408	0.223	0.0009074	pancreatitis7	CHGB
C4BPA	1.55e-21	0.636145	0.687	0.329	3.3e-17	pancreatitis7	C4BPA
C72	8.51e-14	0.634018	0.878	0.64	1.81e-09	pancreatitis7	C7
LRG11	5.72e-15	0.630465	0.694	0.434	1.21e-10	pancreatitis7	LRG1
KIFC31	7.76e-19	0.617727	0.891	0.644	1.65e-14	pancreatitis7	KIFC3
FGA1	3.81e-21	0.588204	0.551	0.224	8.09e-17	pancreatitis7	FGA
UNC5CL2	7.7e-17	0.578827	0.741	0.429	1.63e-12	pancreatitis7	UNC5CL
TMEM971	8.52e-16	0.566556	0.694	0.395	1.81e-11	pancreatitis7	TMEM97
KCNJ16	2.39e-25	0.563505	0.537	0.198	5.07e-21	pancreatitis7	KCNJ16
C2CD4B1	4.79e-20	0.560848	0.667	0.311	1.02e-15	pancreatitis7	C2CD4B
KIF122	2.45e-14	0.557356	0.728	0.465	5.2e-10	pancreatitis7	KIF12
MT1H	4.68e-19	0.553762	0.327	0.099	9.93e-15	pancreatitis7	MT1H
CHI3L1	8.14e-16	0.55355	0.585	0.278	1.73e-11	pancreatitis7	CHI3L1
WNK21	1.69e-16	0.551053	0.605	0.305	3.6e-12	pancreatitis7	WNK2
SERPINA51	1.93e-14	0.545036	0.762	0.467	4.11e-10	pancreatitis7	SERPINA5
RAP1GAP1	7.29e-11	0.544856	0.762	0.577	1.55e-06	pancreatitis7	RAP1GAP
PLVAP2	2.27e-11	0.542794	0.837	0.64	4.82e-07	pancreatitis7	PLVAP
CLDN51	1.27e-11	0.533951	0.599	0.344	2.69e-07	pancreatitis7	CLDN5
CFTR2	2.2e-12	0.532694	0.912	0.763	4.67e-08	pancreatitis7	CFTR
PDCD41	1.53e-12	0.521734	0.81	0.591	3.25e-08	pancreatitis7	PDCD4
CEBPD1	7.59e-18	0.521267	0.986	0.956	1.61e-13	pancreatitis7	CEBPD
FCGBP1	9.89e-07	0.520987	0.762	0.582	0.0209868	pancreatitis7	FCGBP
EGFL72	6.54e-14	0.520792	0.782	0.483	1.39e-09	pancreatitis7	EGFL7
ERP271	1.72e-18	0.519092	0.558	0.243	3.66e-14	pancreatitis7	ERP27
VWA12	3.08e-16	0.510915	0.986	0.856	6.54e-12	pancreatitis7	VWA1
CA4	1.49e-28	0.506324	0.49	0.149	3.16e-24	pancreatitis7	CA4
COQ8A1	1.46e-14	0.505158	0.619	0.341	3.1e-10	pancreatitis7	COQ8A
GOLGA8B1	5.36e-14	0.505142	0.762	0.498	1.14e-09	pancreatitis7	GOLGA8B
LRRC75B1	6.86e-13	0.50189	0.646	0.373	1.46e-08	pancreatitis7	LRRC75B
FGL11	4.31e-17	0.499598	0.381	0.139	9.15e-13	pancreatitis7	FGL1
MT1F1	6.05e-11	0.495338	0.66	0.424	1.28e-06	pancreatitis7	MT1F
ANPEP1	1.83e-13	0.489122	0.673	0.38	3.88e-09	pancreatitis7	ANPEP
XBP11	1.76e-08	0.486708	0.83	0.721	0.00037429	pancreatitis7	XBP1
SGK11	2.8e-11	0.485189	0.864	0.718	5.94e-07	pancreatitis7	SGK1
FKBP11	3.84e-13	0.477559	0.626	0.353	8.16e-09	pancreatitis7	FKBP11
SLC22A311	1.98e-19	0.473895	0.32	0.096	4.2e-15	pancreatitis7	SLC22A31
GADD45G1	2.3e-15	0.473149	0.639	0.337	4.88e-11	pancreatitis7	GADD45G
NR5A21	4.12e-19	0.471753	0.524	0.22	8.74e-15	pancreatitis7	NR5A2
HABP2	4.8e-11	0.467403	0.578	0.345	1.02e-06	pancreatitis7	HABP2
SLC37A41	3.32e-14	0.464206	0.66	0.363	7.04e-10	pancreatitis7	SLC37A4
RAMP3	1.73e-15	0.464133	0.544	0.249	3.67e-11	pancreatitis7	RAMP3
TPRN1	1.46e-13	0.462247	0.653	0.379	3.1e-09	pancreatitis7	TPRN
C31	9.88e-15	0.462018	1	0.992	2.1e-10	pancreatitis7	C3
EIF4EBP11	5.65e-12	0.46105	0.837	0.627	1.2e-07	pancreatitis7	EIF4EBP1
REG3A1	6.73e-23	0.461021	1	0.924	1.43e-18	pancreatitis7	REG3A
ACKR1	1.34e-13	0.460759	0.456	0.203	2.84e-09	pancreatitis7	ACKR1
PGGHG1	1.42e-11	0.451703	0.721	0.465	3.01e-07	pancreatitis7	PGGHG
MTUS11	1.07e-13	0.448892	0.755	0.466	2.28e-09	pancreatitis7	MTUS1
SERPINI21	3.17e-23	0.44672	0.422	0.133	6.72e-19	pancreatitis7	SERPINI2
COLEC111	6.27e-13	0.44514	0.721	0.429	1.33e-08	pancreatitis7	COLEC11
AC009041.2	2.03e-17	0.444658	0.449	0.179	4.3e-13	pancreatitis7	AC009041.2
FGG1	2.01e-15	0.444597	0.354	0.128	4.26e-11	pancreatitis7	FGG
ADAMTSL22	1.39e-10	0.435672	0.884	0.72	2.96e-06	pancreatitis7	ADAMTSL2
APOE1	1.31e-08	0.424842	1	0.984	0.00027762	pancreatitis7	APOE
ZBTB161	3e-12	0.421185	0.517	0.268	6.36e-08	pancreatitis7	ZBTB16
RAMP21	3.55e-09	0.420876	0.551	0.338	7.53e-05	pancreatitis7	RAMP2
MUC62	3.06e-12	0.418619	0.571	0.297	6.5e-08	pancreatitis7	MUC6
SLC30A21	8.01e-17	0.415772	0.442	0.17	1.7e-12	pancreatitis7	SLC30A2
BICDL21	1.34e-10	0.415089	0.619	0.386	2.84e-06	pancreatitis7	BICDL2
PLIN51	1.09e-24	0.413256	0.463	0.146	2.31e-20	pancreatitis7	PLIN5
FGFR4	2.19e-14	0.40769	0.524	0.249	4.64e-10	pancreatitis7	FGFR4
IGHG3	0.00018172	0.404121	0.476	0.319	1	pancreatitis7	IGHG3
CD521	2.2e-05	0.39992	0.776	0.642	0.466567	pancreatitis7	CD52
NEURL31	6.21e-12	0.399114	0.605	0.329	1.32e-07	pancreatitis7	NEURL3
TIMP11	1.34e-14	0.397739	1	1	2.84e-10	pancreatitis7	TIMP1
TPST21	5.82e-06	0.396346	0.626	0.456	0.123579	pancreatitis7	TPST2
ATP1A1	9.64e-13	0.396202	1	0.994	2.05e-08	pancreatitis7	ATP1A1
CYGB1	3.08e-12	0.395536	0.816	0.533	6.53e-08	pancreatitis7	CYGB
KSR11	8.79e-11	0.39528	0.51	0.275	1.87e-06	pancreatitis7	KSR1
HPN1	6.72e-18	0.393399	0.49	0.198	1.43e-13	pancreatitis7	HPN
ESAM	4.18e-11	0.393215	0.537	0.283	8.86e-07	pancreatitis7	ESAM
CLUH1	8.47e-11	0.389465	0.701	0.44	1.8e-06	pancreatitis7	CLUH
APOC11	2.43e-07	0.389445	0.986	0.966	0.00514725	pancreatitis7	APOC1
MYLK21	1.39e-19	0.383943	0.381	0.122	2.96e-15	pancreatitis7	MYLK2
RAB171	8.31e-13	0.380845	0.646	0.356	1.76e-08	pancreatitis7	RAB17
LZTS1	4.06e-11	0.379831	0.585	0.33	8.62e-07	pancreatitis7	LZTS1
LAMC3	3.5e-12	0.378909	0.469	0.226	7.44e-08	pancreatitis7	LAMC3
SLC39A51	8.96e-12	0.378538	0.354	0.151	1.9e-07	pancreatitis7	SLC39A5
AQP81	1.5e-16	0.378493	0.469	0.186	3.19e-12	pancreatitis7	AQP8
SAT21	2.22e-08	0.377659	0.701	0.505	0.00047185	pancreatitis7	SAT2
APCS1	2.48e-13	0.376955	0.646	0.346	5.27e-09	pancreatitis7	APCS
HOMER21	9.1e-13	0.376796	0.551	0.278	1.93e-08	pancreatitis7	HOMER2
HIP1R	3.23e-07	0.374294	0.755	0.61	0.00685689	pancreatitis7	HIP1R
KIAA13241	3.36e-16	0.372458	0.456	0.185	7.12e-12	pancreatitis7	KIAA1324
SERPINA6	9.31e-11	0.371497	0.463	0.235	1.98e-06	pancreatitis7	SERPINA6
CYB5A1	1.29e-09	0.370806	0.81	0.582	2.75e-05	pancreatitis7	CYB5A
THBS42	1.51e-11	0.368715	0.565	0.308	3.21e-07	pancreatitis7	THBS4
MLLT61	3.78e-08	0.368231	0.762	0.604	0.00080115	pancreatitis7	MLLT6
ACSS11	4.29e-08	0.367733	0.503	0.307	0.00090938	pancreatitis7	ACSS1
IGFN11	5.86e-23	0.367701	0.34	0.09	1.24e-18	pancreatitis7	IGFN1
LEFTY11	1.48e-08	0.363809	0.714	0.505	0.0003137	pancreatitis7	LEFTY1
NEAT11	1.3e-09	0.363805	1	0.995	2.77e-05	pancreatitis7	NEAT1
SOD31	7.1e-09	0.363743	0.823	0.616	0.00015072	pancreatitis7	SOD3
KCNK31	1.33e-19	0.362952	0.415	0.14	2.82e-15	pancreatitis7	KCNK3
VTN	6.57e-19	0.361703	0.435	0.156	1.39e-14	pancreatitis7	VTN
LTF1	9.9e-07	0.359642	0.442	0.272	0.0210154	pancreatitis7	LTF
RBP11	5.44e-09	0.358697	0.891	0.661	0.00011538	pancreatitis7	RBP1
PHLDB12	6.44e-10	0.356443	0.925	0.776	1.37e-05	pancreatitis7	PHLDB1
AGFG2	4.84e-10	0.355783	0.558	0.318	1.03e-05	pancreatitis7	AGFG2
ITIH41	1.23e-07	0.355138	0.463	0.276	0.00262019	pancreatitis7	ITIH4
GAMT1	2.31e-09	0.355054	0.673	0.446	4.91e-05	pancreatitis7	GAMT
PGF2	4.07e-10	0.354932	0.605	0.354	8.64e-06	pancreatitis7	PGF
KCNQ11	2.58e-09	0.354853	0.626	0.387	5.47e-05	pancreatitis7	KCNQ1
SLC43A11	5.21e-12	0.354541	0.476	0.231	1.1e-07	pancreatitis7	SLC43A1
CIRBP2	4.96e-08	0.35402	0.959	0.959	0.00105168	pancreatitis7	CIRBP
ISYNA11	1.27e-08	0.351739	0.66	0.421	0.00027043	pancreatitis7	ISYNA1
SPNS2	6.12e-11	0.349621	0.429	0.205	1.3e-06	pancreatitis7	SPNS2
ERO1B2	3.6e-09	0.349168	0.415	0.221	7.65e-05	pancreatitis7	ERO1B
CLPSL11	3.55e-15	0.347532	0.374	0.139	7.53e-11	pancreatitis7	CLPSL1
ACADVL1	2.37e-10	0.343913	1	0.961	5.03e-06	pancreatitis7	ACADVL
NME32	9.21e-08	0.342259	0.905	0.806	0.0019539	pancreatitis7	NME3
PIK3AP1	1.41e-09	0.339984	0.619	0.372	2.99e-05	pancreatitis7	PIK3AP1
ECHDC21	1.17e-05	0.339458	0.639	0.493	0.248507	pancreatitis7	ECHDC2
PRDM16-DT1	1.48e-13	0.338998	0.381	0.156	3.14e-09	pancreatitis7	PRDM16-DT
NOTCH1	8.13e-09	0.33705	0.558	0.337	0.00017253	pancreatitis7	NOTCH1
METTL7A	5e-08	0.336504	0.68	0.467	0.00106022	pancreatitis7	METTL7A
RASD12	4.05e-10	0.335169	0.503	0.268	8.6e-06	pancreatitis7	RASD1
COMTD11	1.9e-07	0.335135	0.694	0.508	0.00402686	pancreatitis7	COMTD1
DLK11	4.32e-08	0.335096	0.259	0.112	0.00091731	pancreatitis7	DLK1
TCEA31	3.93e-08	0.334431	0.612	0.387	0.00083324	pancreatitis7	TCEA3
COL15A1	4.13e-06	0.332468	0.714	0.526	0.0876037	pancreatitis7	COL15A1
C6	7.57e-09	0.332204	0.429	0.228	0.0001607	pancreatitis7	C6
HS6ST1	1.06e-05	0.33163	0.626	0.472	0.224152	pancreatitis7	HS6ST1
GYPC1	1.51e-07	0.331017	0.762	0.549	0.00320829	pancreatitis7	GYPC
IDH21	1.12e-06	0.330814	0.721	0.588	0.0238415	pancreatitis7	IDH2
AMY2B1	6.91e-10	0.329658	0.51	0.279	1.47e-05	pancreatitis7	AMY2B
CITED41	2.67e-07	0.327567	0.816	0.626	0.00565773	pancreatitis7	CITED4
DEPP12	3.53e-07	0.327145	0.939	0.905	0.0074954	pancreatitis7	DEPP1
COL27A1	2.25e-10	0.325717	0.558	0.306	4.77e-06	pancreatitis7	COL27A1
SMARCD31	6.45e-07	0.324899	0.673	0.46	0.0136875	pancreatitis7	SMARCD3
AKAP7	5.73e-09	0.324239	0.422	0.222	0.00012157	pancreatitis7	AKAP7
RADIL1	2.15e-14	0.323882	0.272	0.088	4.56e-10	pancreatitis7	RADIL
TNXB2	5.38e-11	0.323186	0.531	0.272	1.14e-06	pancreatitis7	TNXB
LRIG11	2.52e-07	0.322275	0.585	0.375	0.00534027	pancreatitis7	LRIG1
ITIH51	6.81e-08	0.322176	0.585	0.365	0.00144595	pancreatitis7	ITIH5
COL18A11	4.12e-09	0.319579	0.993	0.953	8.75e-05	pancreatitis7	COL18A1
PLXND11	1.88e-05	0.318169	0.687	0.524	0.399291	pancreatitis7	PLXND1
P2RX11	2.74e-14	0.318063	0.327	0.115	5.81e-10	pancreatitis7	P2RX1
INTS11	2.62e-07	0.317418	0.782	0.576	0.00556544	pancreatitis7	INTS11
BEGAIN1	7.67e-15	0.316673	0.286	0.092	1.63e-10	pancreatitis7	BEGAIN
MAN2A2	7.76e-08	0.316521	0.544	0.335	0.00164699	pancreatitis7	MAN2A2
FURIN1	1.75e-07	0.316431	0.918	0.842	0.00370662	pancreatitis7	FURIN
PLXNB11	6.47e-05	0.315196	0.796	0.725	1	pancreatitis7	PLXNB1
CYS1	1.16e-08	0.313523	0.435	0.235	0.00024696	pancreatitis7	CYS1
WNT41	9.57e-09	0.311587	0.388	0.195	0.00020304	pancreatitis7	WNT4
A2M2	5.69e-08	0.311444	1	0.971	0.00120825	pancreatitis7	A2M
PECAM1	6.07e-06	0.310437	0.707	0.534	0.128892	pancreatitis7	PECAM1
CLEC14A	4.47e-11	0.30984	0.34	0.143	9.49e-07	pancreatitis7	CLEC14A
GGT6	4.71e-11	0.307806	0.388	0.175	1e-06	pancreatitis7	GGT6
MKNK11	2.04e-07	0.307735	0.524	0.319	0.00433832	pancreatitis7	MKNK1
MLXIPL1	4.03e-08	0.307422	0.388	0.206	0.00085494	pancreatitis7	MLXIPL
PODXL1	2.33e-05	0.30661	0.633	0.464	0.495413	pancreatitis7	PODXL
CSDC21	1.04e-12	0.305229	0.306	0.113	2.21e-08	pancreatitis7	CSDC2
EPB41L4B1	5.14e-09	0.304686	0.449	0.243	0.00010903	pancreatitis7	EPB41L4B
NUPR11	9.02e-09	0.304031	0.952	0.896	0.0001913	pancreatitis7	NUPR1
OBSL11	6.3e-07	0.302342	0.599	0.4	0.0133594	pancreatitis7	OBSL1
IL22RA11	0.0004495	0.302029	0.32	0.212	1	pancreatitis7	IL22RA1
DTX1	3.55e-08	0.302008	0.551	0.337	0.00075383	pancreatitis7	DTX1
GSTA21	2.74e-17	0.301705	0.259	0.07	5.81e-13	pancreatitis7	GSTA2
SLC39A141	0.00070912	0.301461	0.605	0.491	1	pancreatitis7	SLC39A14
REG1B1	6.26e-07	0.300511	0.633	0.422	0.0132843	pancreatitis7	REG1B
CCL18	9.65e-46	3.39373	0.952	0.332	2.05e-41	pancreatitis8	CCL18
MMP9	6.11e-42	3.37596	0.968	0.417	1.3e-37	pancreatitis8	MMP9
ACP5	4.42e-31	2.24857	0.937	0.518	9.38e-27	pancreatitis8	ACP5
ACTG21	4.46e-42	2.02762	0.873	0.237	9.46e-38	pancreatitis8	ACTG2
CTSK1	1.86e-26	1.8955	1	0.785	3.96e-22	pancreatitis8	CTSK
RARRES1	1.35e-30	1.7729	0.952	0.491	2.86e-26	pancreatitis8	RARRES1
POSTN1	1.24e-25	1.72719	1	0.769	2.64e-21	pancreatitis8	POSTN
FN11	1.59e-25	1.62061	1	0.982	3.37e-21	pancreatitis8	FN1
GREM11	2.12e-27	1.56755	0.905	0.387	4.5e-23	pancreatitis8	GREM1
CALB21	9.7e-44	1.39327	0.746	0.144	2.06e-39	pancreatitis8	CALB2
TAGLN1	3.85e-21	1.33343	0.984	0.97	8.18e-17	pancreatitis8	TAGLN
APOE2	3.63e-25	1.32748	1	0.984	7.7e-21	pancreatitis8	APOE
ACTA21	5.04e-22	1.29738	1	0.928	1.07e-17	pancreatitis8	ACTA2
CKB	7.54e-17	1.29441	0.968	0.58	1.6e-12	pancreatitis8	CKB
CTSB	9.38e-31	1.28858	1	0.999	1.99e-26	pancreatitis8	CTSB
APOC12	8.58e-23	1.28094	1	0.967	1.82e-18	pancreatitis8	APOC1
IFI301	1.96e-25	1.27876	1	0.927	4.16e-21	pancreatitis8	IFI30
IGFL21	3.06e-46	1.24831	0.794	0.166	6.5e-42	pancreatitis8	IGFL2
CNN11	6.53e-23	1.24252	0.73	0.26	1.38e-18	pancreatitis8	CNN1
PLAU1	5.57e-23	1.15803	0.968	0.661	1.18e-18	pancreatitis8	PLAU
TPM21	4.69e-21	1.14416	0.984	0.933	9.95e-17	pancreatitis8	TPM2
SERPINA11	2.71e-15	1.14286	1	0.997	5.76e-11	pancreatitis8	SERPINA1
FTL	2.15e-28	1.13853	1	1	4.56e-24	pancreatitis8	FTL
OLR1	1.07e-22	1.11962	0.968	0.508	2.26e-18	pancreatitis8	OLR1
COL11A11	8.42e-20	1.11028	0.857	0.413	1.79e-15	pancreatitis8	COL11A1
DPYSL31	1.81e-20	1.11023	0.937	0.538	3.84e-16	pancreatitis8	DPYSL3
CCN11	1.6e-15	1.07688	0.921	0.57	3.39e-11	pancreatitis8	CCN1
COL3A11	1.98e-16	1.05747	1	0.991	4.2e-12	pancreatitis8	COL3A1
MYH111	2.4e-18	1.05621	0.746	0.306	5.1e-14	pancreatitis8	MYH11
SULF11	2.92e-19	1.05416	0.984	0.888	6.19e-15	pancreatitis8	SULF1
FTH1	1.72e-27	1.05247	1	1	3.65e-23	pancreatitis8	FTH1
ITGA5	2.25e-17	1.03659	0.952	0.62	4.78e-13	pancreatitis8	ITGA5
CTHRC11	1.18e-16	1.00676	0.984	0.743	2.51e-12	pancreatitis8	CTHRC1
ADAM12	8.53e-41	0.998997	0.698	0.132	1.81e-36	pancreatitis8	ADAM12
C1QB1	2.84e-19	0.982621	1	0.938	6.03e-15	pancreatitis8	C1QB
LYZ1	4.49e-18	0.971647	1	0.986	9.52e-14	pancreatitis8	LYZ
MMP2	6.86e-13	0.965132	1	0.919	1.46e-08	pancreatitis8	MMP2
PSAP	1.58e-25	0.949314	1	1	3.34e-21	pancreatitis8	PSAP
ARL4C	1.92e-17	0.942521	0.873	0.486	4.08e-13	pancreatitis8	ARL4C
IGHG2	5.66e-07	0.932426	0.492	0.238	0.0120102	pancreatitis8	IGHG2
GPNMB	2.74e-17	0.928348	1	0.932	5.82e-13	pancreatitis8	GPNMB
S100A9	2.93e-19	0.909757	0.81	0.353	6.21e-15	pancreatitis8	S100A9
COL12A11	5.09e-15	0.893642	0.952	0.687	1.08e-10	pancreatitis8	COL12A1
PALLD1	5.44e-15	0.888588	0.968	0.743	1.16e-10	pancreatitis8	PALLD
TUBB3	1.25e-17	0.886326	0.937	0.542	2.66e-13	pancreatitis8	TUBB3
CYP27A1	1.91e-14	0.878984	0.873	0.527	4.05e-10	pancreatitis8	CYP27A1
COL1A11	2.9e-15	0.874808	1	0.999	6.16e-11	pancreatitis8	COL1A1
ATP1B31	3.55e-16	0.856462	0.968	0.739	7.54e-12	pancreatitis8	ATP1B3
FCER1G	3.09e-14	0.852862	0.968	0.747	6.56e-10	pancreatitis8	FCER1G
SPARC1	1.64e-17	0.851052	1	0.993	3.47e-13	pancreatitis8	SPARC
S100A8	9.45e-37	0.836812	0.651	0.123	2e-32	pancreatitis8	S100A8
ITGB21	6.58e-15	0.83537	0.984	0.805	1.4e-10	pancreatitis8	ITGB2
CHI3L11	4.01e-07	0.821337	0.54	0.285	0.00850242	pancreatitis8	CHI3L1
CCN21	3.31e-09	0.819491	1	0.918	7.02e-05	pancreatitis8	CCN2
PDPN	6.75e-18	0.81872	0.81	0.356	1.43e-13	pancreatitis8	PDPN
RGS10	1.06e-14	0.810855	0.778	0.389	2.25e-10	pancreatitis8	RGS10
SERPINB31	3.16e-16	0.806057	0.524	0.164	6.71e-12	pancreatitis8	SERPINB3
COL6A31	1.42e-09	0.804604	0.952	0.892	3.02e-05	pancreatitis8	COL6A3
GM2A	5.54e-13	0.801171	0.921	0.675	1.18e-08	pancreatitis8	GM2A
CST31	9.69e-15	0.797546	1	1	2.06e-10	pancreatitis8	CST3
GJB21	1.59e-22	0.79324	0.714	0.221	3.37e-18	pancreatitis8	GJB2
TNFRSF6B	1.37e-14	0.786772	0.825	0.416	2.91e-10	pancreatitis8	TNFRSF6B
PPY2	1.67e-18	0.786651	1	0.615	3.54e-14	pancreatitis8	PPY
ATP6V1B2	1.41e-14	0.781496	0.889	0.476	2.99e-10	pancreatitis8	ATP6V1B2
HLA-DQA11	1.78e-11	0.780643	0.984	0.838	3.78e-07	pancreatitis8	HLA-DQA1
CD68	7.56e-13	0.779729	0.968	0.828	1.6e-08	pancreatitis8	CD68
IL4I1	3.58e-22	0.774657	0.667	0.195	7.6e-18	pancreatitis8	IL4I1
MYLK	9.37e-12	0.773907	0.794	0.449	1.99e-07	pancreatitis8	MYLK
MYL91	8.25e-13	0.767175	1	0.98	1.75e-08	pancreatitis8	MYL9
CTSD	1.14e-22	0.7647	1	1	2.41e-18	pancreatitis8	CTSD
LTA4H	3.37e-12	0.763768	0.841	0.494	7.16e-08	pancreatitis8	LTA4H
CSTB1	4.23e-14	0.76173	1	0.986	8.97e-10	pancreatitis8	CSTB
COL6A1	3.11e-14	0.750169	1	0.92	6.6e-10	pancreatitis8	COL6A1
LMCD1	6.88e-12	0.749354	0.81	0.478	1.46e-07	pancreatitis8	LMCD1
COL1A21	8.83e-13	0.74557	1	0.999	1.87e-08	pancreatitis8	COL1A2
C1QTNF31	1.86e-14	0.743817	0.603	0.221	3.95e-10	pancreatitis8	C1QTNF3
LIPA	1.13e-09	0.731191	0.873	0.546	2.4e-05	pancreatitis8	LIPA
TUBA1A	8.92e-14	0.722564	1	0.89	1.89e-09	pancreatitis8	TUBA1A
CTSZ	2.11e-15	0.719694	0.968	0.858	4.48e-11	pancreatitis8	CTSZ
ANTXR11	9.42e-09	0.713141	0.921	0.758	0.00019986	pancreatitis8	ANTXR1
COL5A21	4.47e-11	0.709414	0.984	0.873	9.49e-07	pancreatitis8	COL5A2
COL6A21	3.45e-13	0.704329	1	0.966	7.31e-09	pancreatitis8	COL6A2
THBS21	2.62e-09	0.703668	1	0.944	5.55e-05	pancreatitis8	THBS2
COL5A11	5.69e-10	0.69846	1	0.956	1.21e-05	pancreatitis8	COL5A1
PLTP	9.21e-17	0.692475	0.952	0.494	1.95e-12	pancreatitis8	PLTP
LGALS1	6.44e-18	0.689531	1	0.991	1.37e-13	pancreatitis8	LGALS1
NUPR12	6.82e-14	0.68669	1	0.897	1.45e-09	pancreatitis8	NUPR1
GLUL	4.18e-12	0.683695	1	0.957	8.88e-08	pancreatitis8	GLUL
C1QA1	5.26e-13	0.679976	1	0.948	1.12e-08	pancreatitis8	C1QA
C5AR1	2.35e-12	0.672579	0.667	0.302	4.98e-08	pancreatitis8	C5AR1
HLA-DMB1	3.04e-10	0.671716	0.921	0.741	6.46e-06	pancreatitis8	HLA-DMB
CTSC	2.37e-10	0.667584	0.968	0.848	5.03e-06	pancreatitis8	CTSC
PRPH	5.51e-15	0.657486	0.365	0.088	1.17e-10	pancreatitis8	PRPH
VCAN1	6.96e-11	0.657144	1	0.938	1.48e-06	pancreatitis8	VCAN
CAPG	2.16e-14	0.647691	1	0.987	4.59e-10	pancreatitis8	CAPG
C1QC1	2.01e-09	0.645517	0.905	0.754	4.26e-05	pancreatitis8	C1QC
ADAM19	2.89e-14	0.645466	0.635	0.247	6.14e-10	pancreatitis8	ADAM19
CA12	3.41e-19	0.644508	0.571	0.163	7.25e-15	pancreatitis8	CA12
ASAH1	5e-10	0.6436	0.952	0.784	1.06e-05	pancreatitis8	ASAH1
CD163	4.08e-16	0.643592	0.698	0.26	8.66e-12	pancreatitis8	CD163
CD531	1.2e-10	0.639823	0.746	0.387	2.55e-06	pancreatitis8	CD53
VIM	2.69e-16	0.638304	1	0.986	5.7e-12	pancreatitis8	VIM
TIMP2	4.03e-15	0.636318	1	0.978	8.55e-11	pancreatitis8	TIMP2
LAMA4	6.76e-12	0.632841	0.778	0.412	1.43e-07	pancreatitis8	LAMA4
GAL	9.43e-15	0.630557	0.302	0.063	2e-10	pancreatitis8	GAL
HLA-DRA1	6.08e-16	0.629311	1	0.998	1.29e-11	pancreatitis8	HLA-DRA
GBP1	7.29e-15	0.628163	0.635	0.232	1.55e-10	pancreatitis8	GBP1
GCHFR	8.69e-08	0.623102	0.794	0.485	0.00184413	pancreatitis8	GCHFR
MFAP2	3.05e-05	0.62299	0.794	0.645	0.647699	pancreatitis8	MFAP2
LGMN	7.75e-10	0.622432	0.984	0.781	1.64e-05	pancreatitis8	LGMN
ITGAX1	4.42e-10	0.620423	0.778	0.446	9.38e-06	pancreatitis8	ITGAX
BASP1	1.17e-11	0.619783	0.683	0.323	2.48e-07	pancreatitis8	BASP1
C2	1.75e-14	0.619216	0.698	0.278	3.71e-10	pancreatitis8	C2
TUBB6	1.45e-10	0.618566	0.762	0.454	3.08e-06	pancreatitis8	TUBB6
LILRB4	9.27e-10	0.618362	0.619	0.294	1.97e-05	pancreatitis8	LILRB4
CELA2A2	8.18e-13	0.615909	1	0.818	1.74e-08	pancreatitis8	CELA2A
CALD11	2.43e-09	0.614013	1	0.935	5.15e-05	pancreatitis8	CALD1
MMP19	5.85e-12	0.613667	0.603	0.25	1.24e-07	pancreatitis8	MMP19
CALU1	7.41e-11	0.611918	0.937	0.829	1.57e-06	pancreatitis8	CALU
TFRC1	4.63e-11	0.607094	0.841	0.484	9.82e-07	pancreatitis8	TFRC
TYROBP1	4.64e-09	0.606222	1	0.897	9.84e-05	pancreatitis8	TYROBP
SRGN	2.03e-08	0.602616	0.952	0.787	0.00043127	pancreatitis8	SRGN
CPVL	1.55e-11	0.599917	0.778	0.407	3.29e-07	pancreatitis8	CPVL
THEMIS2	9.88e-13	0.596581	0.81	0.399	2.1e-08	pancreatitis8	THEMIS2
APOC2	6.34e-09	0.596581	0.778	0.454	0.00013443	pancreatitis8	APOC2
CENPW	1.15e-11	0.595757	0.429	0.142	2.44e-07	pancreatitis8	CENPW
FSCN1	7.11e-14	0.595491	0.952	0.527	1.51e-09	pancreatitis8	FSCN1
INHBA1	5.42e-06	0.594825	0.841	0.628	0.114986	pancreatitis8	INHBA
COL8A11	1.08e-08	0.5936	0.81	0.521	0.00022924	pancreatitis8	COL8A1
FCGR3A	4.35e-10	0.588746	0.857	0.51	9.23e-06	pancreatitis8	FCGR3A
NPY	2.86e-10	0.58335	0.365	0.117	6.07e-06	pancreatitis8	NPY
RASSF4	2.29e-07	0.583014	0.889	0.619	0.00485821	pancreatitis8	RASSF4
MFAP51	2.73e-15	0.580137	0.651	0.229	5.8e-11	pancreatitis8	MFAP5
SH3PXD2A	5.84e-09	0.579822	0.794	0.519	0.00012403	pancreatitis8	SH3PXD2A
NBL11	4.34e-10	0.574818	0.984	0.977	9.2e-06	pancreatitis8	NBL1
CCN4	3.45e-10	0.573497	0.556	0.243	7.32e-06	pancreatitis8	CCN4
WFDC21	6.46e-07	0.573426	1	0.99	0.0137114	pancreatitis8	WFDC2
MIR503HG	2.35e-17	0.573223	0.46	0.117	4.99e-13	pancreatitis8	MIR503HG
CMTM3	3.7e-12	0.572608	0.952	0.62	7.85e-08	pancreatitis8	CMTM3
SLC15A3	6.96e-11	0.572056	0.873	0.543	1.48e-06	pancreatitis8	SLC15A3
CHPF	1.89e-09	0.571009	0.952	0.882	4.02e-05	pancreatitis8	CHPF
FNDC11	4.9e-09	0.569876	0.746	0.431	0.000104	pancreatitis8	FNDC1
FBXO32	1.89e-10	0.568954	0.81	0.436	4e-06	pancreatitis8	FBXO32
PMP22	6.35e-11	0.566596	0.889	0.573	1.35e-06	pancreatitis8	PMP22
FBLN2	7.77e-09	0.565398	0.794	0.521	0.00016496	pancreatitis8	FBLN2
TGFBI1	7.27e-11	0.564623	0.968	0.703	1.54e-06	pancreatitis8	TGFBI
GPR183	1e-10	0.561668	0.698	0.331	2.12e-06	pancreatitis8	GPR183
UCHL1	2.37e-12	0.561593	0.667	0.275	5.03e-08	pancreatitis8	UCHL1
SERPINH1	3.13e-10	0.560412	0.968	0.947	6.63e-06	pancreatitis8	SERPINH1
SLAMF81	2.18e-12	0.560405	0.603	0.233	4.63e-08	pancreatitis8	SLAMF8
SLC11A1	7.76e-10	0.559289	0.667	0.339	1.65e-05	pancreatitis8	SLC11A1
FILIP1L	3.65e-08	0.558557	0.651	0.357	0.00077348	pancreatitis8	FILIP1L
CNN21	9.35e-11	0.557207	0.952	0.887	1.98e-06	pancreatitis8	CNN2
CD991	1.29e-12	0.556378	1	0.969	2.74e-08	pancreatitis8	CD99
CTSS1	1.65e-06	0.555723	0.921	0.869	0.0351108	pancreatitis8	CTSS
FERMT2	3.07e-10	0.555268	0.619	0.289	6.51e-06	pancreatitis8	FERMT2
PPT1	1.92e-08	0.553787	0.778	0.502	0.00040795	pancreatitis8	PPT1
TPM41	1.75e-12	0.549377	1	0.974	3.71e-08	pancreatitis8	TPM4
ADAM8	1.1e-07	0.545999	0.698	0.439	0.0023303	pancreatitis8	ADAM8
GNS	1.77e-08	0.544625	0.857	0.579	0.00037597	pancreatitis8	GNS
CHST11	8.1e-12	0.541877	0.619	0.257	1.72e-07	pancreatitis8	CHST11
AL391056.1	8.39e-31	0.541512	0.492	0.081	1.78e-26	pancreatitis8	AL391056.1
THY11	2.74e-09	0.538631	0.984	0.945	5.8e-05	pancreatitis8	THY1
LAPTM51	9.6e-09	0.538422	0.984	0.931	0.00020365	pancreatitis8	LAPTM5
PDLIM3	2.52e-08	0.534311	0.619	0.324	0.00053528	pancreatitis8	PDLIM3
SIGLEC10	1.79e-15	0.532656	0.46	0.129	3.8e-11	pancreatitis8	SIGLEC10
SNX10	9.53e-12	0.52986	0.635	0.262	2.02e-07	pancreatitis8	SNX10
PNLIP2	7.55e-12	0.52902	1	0.938	1.6e-07	pancreatitis8	PNLIP
SLC20A11	4.7e-09	0.528968	0.794	0.475	9.97e-05	pancreatitis8	SLC20A1
FBLN11	3.2e-07	0.5281	0.937	0.847	0.00678376	pancreatitis8	FBLN1
CARTPT	1.54e-16	0.523522	0.302	0.056	3.27e-12	pancreatitis8	CARTPT
PLAUR1	2.86e-09	0.52038	0.905	0.662	6.07e-05	pancreatitis8	PLAUR
MFSD12	9.78e-09	0.516859	0.825	0.523	0.00020759	pancreatitis8	MFSD12
DUSP11	1.74e-09	0.515507	0.968	0.903	3.7e-05	pancreatitis8	DUSP1
LXN	2.58e-10	0.515089	0.746	0.387	5.47e-06	pancreatitis8	LXN
CLIC4	1.35e-08	0.514071	0.889	0.593	0.00028737	pancreatitis8	CLIC4
ATOX11	7.7e-10	0.508065	1	0.887	1.63e-05	pancreatitis8	ATOX1
PGD	5.06e-08	0.505362	0.794	0.501	0.00107413	pancreatitis8	PGD
CXCL10	1.27e-08	0.505119	0.222	0.055	0.00026846	pancreatitis8	CXCL10
HLA-DRB11	1.3e-12	0.501358	1	0.999	2.76e-08	pancreatitis8	HLA-DRB1
CREG1	2.21e-07	0.499622	0.81	0.542	0.0046909	pancreatitis8	CREG1
TTYH3	2.62e-08	0.496364	0.905	0.651	0.00055658	pancreatitis8	TTYH3
SULF21	6.2e-08	0.496361	0.921	0.638	0.00131482	pancreatitis8	SULF2
PLA2G1B2	2.56e-10	0.495821	1	0.921	5.43e-06	pancreatitis8	PLA2G1B
HOPX	3.68e-06	0.49542	0.905	0.73	0.0780946	pancreatitis8	HOPX
OLFM41	0.0002654	0.494667	1	0.993	1	pancreatitis8	OLFM4
CD741	2.64e-12	0.494392	1	1	5.6e-08	pancreatitis8	CD74
ACTB1	6.29e-20	0.493803	1	1	1.33e-15	pancreatitis8	ACTB
MMP14	7.03e-07	0.493678	0.968	0.856	0.014923	pancreatitis8	MMP14
HEPH	5.7e-12	0.493662	0.619	0.245	1.21e-07	pancreatitis8	HEPH
SLC9B2	4.54e-09	0.49143	0.46	0.181	9.62e-05	pancreatitis8	SLC9B2
CERCAM	6.08e-06	0.487997	0.81	0.531	0.128937	pancreatitis8	CERCAM
SLCO2B1	1.15e-06	0.483646	0.778	0.537	0.0243131	pancreatitis8	SLCO2B1
SFRP21	2.98e-08	0.483189	1	0.941	0.00063281	pancreatitis8	SFRP2
LCP11	1.78e-07	0.482259	0.794	0.453	0.0037753	pancreatitis8	LCP1
CYBB	3.65e-09	0.481693	0.619	0.284	7.74e-05	pancreatitis8	CYBB
WNT2	7.59e-18	0.479541	0.444	0.106	1.61e-13	pancreatitis8	WNT2
ENC1	1.27e-06	0.479387	0.889	0.674	0.0270146	pancreatitis8	ENC1
TMEM158	5.02e-11	0.47924	0.476	0.168	1.07e-06	pancreatitis8	TMEM158
PLA2G7	9.39e-10	0.478316	0.444	0.166	1.99e-05	pancreatitis8	PLA2G7
WFDC1	1.18e-26	0.472655	0.429	0.07	2.51e-22	pancreatitis8	WFDC1
HLA-DPB11	2.79e-08	0.471916	1	0.972	0.00059237	pancreatitis8	HLA-DPB1
MMP111	1.05e-06	0.470927	1	0.968	0.0223382	pancreatitis8	MMP11
MT1H1	5.54e-07	0.469835	0.302	0.105	0.0117516	pancreatitis8	MT1H
LAIR11	8.22e-08	0.468191	0.73	0.391	0.00174401	pancreatitis8	LAIR1
RARRES21	6.52e-07	0.467536	0.968	0.919	0.0138371	pancreatitis8	RARRES2
ACTG11	1.15e-17	0.467492	1	1	2.44e-13	pancreatitis8	ACTG1
PLD3	1.48e-07	0.467141	1	0.925	0.00313403	pancreatitis8	PLD3
MXRA51	3.77e-07	0.466485	0.968	0.877	0.00799583	pancreatitis8	MXRA5
GABARAPL1	4.36e-09	0.464166	0.762	0.417	9.25e-05	pancreatitis8	GABARAPL1
CD522	1.5e-05	0.462522	0.889	0.643	0.318804	pancreatitis8	CD52
SPOCD1	5.3e-15	0.462386	0.365	0.086	1.12e-10	pancreatitis8	SPOCD1
CKAP4	1.05e-06	0.46137	0.762	0.487	0.0222473	pancreatitis8	CKAP4
ACSL1	6.72e-10	0.460327	0.794	0.403	1.43e-05	pancreatitis8	ACSL1
CORO1C	1.42e-09	0.460045	0.81	0.446	3.01e-05	pancreatitis8	CORO1C
GAA	9.48e-07	0.457216	0.889	0.632	0.0201121	pancreatitis8	GAA
PDLIM7	1.09e-07	0.456801	1	0.871	0.00230684	pancreatitis8	PDLIM7
ATP5F1E1	6.22e-12	0.453637	1	0.999	1.32e-07	pancreatitis8	ATP5F1E
AKR1B1	1.67e-07	0.453134	0.889	0.704	0.00353758	pancreatitis8	AKR1B1
[truncated: 2,148 more rows]
