# Supplementary material for: Spatially restricted drivers and transitional cell populations cooperate with the microenvironment in untreated and chemo-resistant pancreatic cancer
Source: Nat Genet. 2022 Aug 22;54(9):1390–405. doi: 10.1038/s41588-022-01157-1 (PMC9470535; doi:10.1038/s41588-022-01157-1)
Supplement: Supplementary file 8 — Tumor purity estimates predicted by ABSOLUTE across sample cohort. [file 41588_2022_1157_MOESM8_ESM.txt]

array	sample	sample_piece	call status	purity	ploidy	Genome doublings	delta	Coverage for 80% power	Cancer DNA fraction	Subclonal genome fraction	tau	E_CR
TWCE-HT060P1-S1PAA2Y3D1_1	HT060P1-S1PAA2Y3D1_1	HT060P1_S1PA	called	0.23	2.04	0	0.12	46	0.24	0	2.211576565	0
TWCE-HT085P1-S1H1A2K2D1_1	HT085P1-S1H1A2K2D1_1	HT085P1_S1H1	called	0.24	2	0	0.12	44	0.24	0	2.082784372	0
TWCE-HT125P1-S1H3A3Y2D1_1	HT125P1-S1H3A3Y2D1_1	HT125P1_S1H3	called	0.23	2.02	0	0.11	47	0.23	0	2.16600324	0
TWCE-HT125P1-S1H9A3Y2D1_1	HT125P1-S1H9A3Y2D1_1	HT125P1_S1H9	called	0.19	2.01	0	0.1	56	0.19	0	2.097113945	0
TWCE-HT190P1-S1H9A3Y1D1_1	HT190P1-S1H9A3Y1D1_1	HT190P1_S1H9	called	0.24	1.98	0	0.12	43	0.24	0	2.062060321	0
TWCE-HT166P1-S1H2A3D1_1	HT166P1-S1H2A3D1_1	HT166P1_S1H2	called	0.21	2.04	0	0.11	51	0.21	0	2.226262187	0
TWCE-HT124P1-S1H2A3Y2D1_1	HT124P1-S1H2A3Y2D1_1	HT124P1_S1H2	called	0.21	2.08	0	0.1	53	0.21	0	2.17248629	0
TWCE-HT140P1-S1H6A3Y2D1_1	HT140P1-S1H6A3Y2D1_1	HT140P1_S1H6	called	0.2	2.04	0	0.1	55	0.2	0	2.158367722	0
TWCE-HT115P1-S1H6A3VY1D1_1	HT115P1-S1H6A3VY1D1_1	HT115P1_S1H6	called	0.22	2.01	0	0.11	50	0.22	0	2.160466196	0
TWCE-HT190P1-S1H7A3Y1D1_1	HT190P1-S1H7A3Y1D1_1	HT190P1_S1H7	called	0.25	3.71	0	0.1	52	0.38	0	4.029769862	0
TWCE-HT138P1-S1H6A3Y1D1_1	HT138P1-S1H6A3Y1D1_1	HT138P1_S1H6	called	0.2	2.05	0	0.1	55	0.2	0	2.035134861	0
TWCE-HT138P1-S1H2A3Y2D1_1	HT138P1-S1H2A3Y2D1_1	HT138P1_S1H2	called	0.21	2.04	0	0.1	52	0.21	0	2.15086969	0
TWCE-HT140P1-S1H3A3Y1D1_1	HT140P1-S1H3A3Y1D1_1	HT140P1_S1H3	called	0.23	2.86	0	0.1	52	0.29	0	3.091996561	0
TWCE-HT064P1-S1H3A2A2D1_1	HT064P1-S1H3A2A2D1_1	HT064P1_S1H3	called	0.2	2.16	0	0.1	55	0.21	0	2.136891604	0
TWCE-HT168P1-S1H3A3D1_1	HT168P1-S1H3A3D1_1	HT168P1_S1H3	called	0.17	2.04	0	0.08	65	0.17	0	2.171029702	0
TWCE-HT060P1-S1R1A2Y2D1_1	HT060P1-S1R1A2Y2D1_1	HT060P1_S1R1	called	0.2	2.03	0	0.1	55	0.2	0	2.180059678	0
TWCE-HT123P1-S1H1A3Y2D1_1	HT123P1-S1H1A3Y2D1_1	HT123P1_S1H1	called	0.37	2.01	0	0.19	25	0.37	0.01	2.080100009	0
TWCE-HT168P1-S1H2A3D1_1	HT168P1-S1H2A3D1_1	HT168P1_S1H2	called	0.18	2.04	0	0.09	61	0.18	0	2.317669344	0
TWCE-HT085P1-S1H4A3Y1D1_1	HT085P1-S1H4A3Y1D1_1	HT085P1_S1H4	called	0.27	5.85	0	0.09	61	0.52	0.01	6.141823761	0
TWCE-HT056P-HT056P1-S1PBA2Y3D1_1	HT056P-HT056P1-S1PBA2Y3D1_1	HT056P_HT056	called	0.2	1.87	0	0.1	54	0.19	0	2.035134861	0
TWCE-HT071P1-S1H9A3VYD1_1	HT071P1-S1H9A3VYD1_1	HT071P1_S1H9	called	0.24	1.98	0	0.12	44	0.24	0	1.999472997	0
TWCE-HT071P1-S1H5A2A2D1_1	HT071P1-S1H5A2A2D1_1	HT071P1_S1H5	called	0.24	2.84	0	0.11	49	0.31	0	2.946345877	0
TWCE-HT115P1-S1H5A3Y1D1_1	HT115P1-S1H5A3Y1D1_1	HT115P1_S1H5	called	0.19	2.85	0	0.09	62	0.25	0	3.19206065	0
TWCE-HT061P1-S1PBA2Y3D1_1	HT061P1-S1PBA2Y3D1_1	HT061P1_S1PB	called	0.25	3.62	0	0.1	53	0.37	0	3.617371752	0
TWCE-HT122P1-S1H4A3Y1D1_1	HT122P1-S1H4A3Y1D1_1	HT122P1_S1H4	called	0.2	3.75	0	0.09	63	0.32	0	4.060029902	0
TWCE-HT071P1-S1H1A3VY1D1_1	HT071P1-S1H1A3VY1D1_1	HT071P1_S1H1	called	0.18	3.09	0	0.08	67	0.25	0	3.107149166	0
TWCE-HT122P1-S1H3A3Y1D1_1	HT122P1-S1H3A3Y1D1_1	HT122P1_S1H3	called	0.25	2.01	0	0.13	42	0.25	0.01	1.883032754	0
TWCE-HT061P1-S1R1A2Y1D1_1	HT061P1-S1R1A2Y1D1_1	HT061P1_S1R1	called	0.2	2.16	0	0.1	55	0.21	0	2.158367722	0
TWCE-HT191P1-S1H4A3Y1D1_1	HT191P1-S1H4A3Y1D1_1	HT191P1_S1H4	called	0.21	4.12	0	0.09	63	0.35	0	3.900833853	0
TWCE-HT185P1-S1H3A3Y2D1_1	HT185P1-S1H3A3Y2D1_1	HT185P1_S1H3	called	0.22	3.16	0	0.1	56	0.3	0	3.114370969	0
TWCE-HT085P1-S1H3A3Y1D1_1	HT085P1-S1H3A3Y1D1_1	HT085P1_S1H3	called	0.25	4.79	0	0.09	58	0.45	0.01	5.070661135	0
TWCE-HT138P1-S1H5A3Y2D1_1	HT138P1-S1H5A3Y2D1_1	HT138P1_S1H5	called	0.19	2.1	0	0.09	58	0.2	0	2.160980573	0
TWCE-HT125P1-S1H8A3Y3D1_1	HT125P1-S1H8A3Y3D1_1	HT125P1_S1H8	called	0.18	1.9	0	0.09	58	0.18	0	1.944882516	0
TWCE-HT056P-S1R1A4Y3D1_1	HT056P-S1R1A4Y3D1_1	HT056P_S1R1A	called	0.22	1.87	0	0.11	47	0.21	0.01	1.946187377	0
TWCE-HT123P1-S1H5A3Y2D1_1	HT123P1-S1H5A3Y2D1_1	HT123P1_S1H5	called	0.19	2.97	0	0.09	61	0.26	0	2.923923422	0
TWCE-HT071P1-S1H4A3VY1D1_1	HT071P1-S1H4A3VY1D1_1	HT071P1_S1H4	called	0.24	3.03	0	0.11	51	0.32	0	3.162419425	0
TWCE-HT140P1-S1H1A3Y2D1_1	HT140P1-S1H1A3Y2D1_1	HT140P1_S1H1	called	0.18	2.84	0	0.08	66	0.23	0	2.953183215	0
TWCE-HT121P1-S1H9A3Y1D1_1	HT121P1-S1H9A3Y1D1_1	HT121P1_S1H9	called	0.24	3.72	0	0.1	55	0.36	0.01	3.984516495	0
TWCE-HT138P1-S1H3A3Y1D1_1	HT138P1-S1H3A3Y1D1_1	HT138P1_S1H3	called	0.2	2.11	0	0.1	55	0.21	0	2.158367722	0
TWCE-HT064P1-S1H7A3Y1D1_1	HT064P1-S1H7A3Y1D1_1	HT064P1_S1H7	called	0.38	2.02	0	0.19	24	0.38	0.05	2.018623763	0
TWCE-HT121P1-S1H4A3Y1D1_1	HT121P1-S1H4A3Y1D1_1	HT121P1_S1H4	called	0.22	4.51	0	0.09	63	0.39	0.01	4.895918411	0
TWCE-HT121P1-S1H5A3Y1D1_1	HT121P1-S1H5A3Y1D1_1	HT121P1_S1H5	called	0.24	3.69	0	0.1	54	0.37	0.01	4.008397198	0
TWCE-HT124P1-S1H1A3Y2D1_1	HT124P1-S1H1A3Y2D1_1	HT124P1_S1H1	called	1	10.08	0	0.1	54	1	0	9.974182455	0
TWCE-HT204P1-S1H2A2K2Y2D1_1	HT204P1-S1H2A2K2Y2D1_1	HT204P1_S1H2	called	0.17	2.15	0	0.08	65	0.18	0	2.436498792	0
TWCE-HT204P1-S1H5A2K2Y2D1_1	HT204P1-S1H5A2K2Y2D1_1	HT204P1_S1H5	called	0.2	2.03	0	0.1	55	0.2	0.01	2.035134861	0
TWCE-HT125P1-S1H4A3Y2D1_1	HT125P1-S1H4A3Y2D1_1	HT125P1_S1H4	called	0.17	2.01	0	0.09	63	0.17	0	2.106866077	0
TWCE-HT085P1-S1H2A3Y2D1_1	HT085P1-S1H2A3Y2D1_1	HT085P1_S1H2	called	0.28	3.79	0	0.11	48	0.42	0.01	3.880755805	0
TWCE-HT064P1-S1H1A3Y3D1_1	HT064P1-S1H1A3Y3D1_1	HT064P1_S1H1	called	0.28	2.35	0	0.13	40	0.31	0.03	2.121504791	0
TWCE-HT123P1-S1H3A3Y1D1_1	HT123P1-S1H3A3Y1D1_1	HT123P1_S1H3	called	0.18	2.16	0	0.09	60	0.19	0	2.249171863	0
TWCE-HT121P1-S1H3A3Y1D1_1	HT121P1-S1H3A3Y1D1_1	HT121P1_S1H3	called	0.21	3.56	0	0.09	60	0.32	0	3.674207178	0
TWCE-HT168P1-S1H4A3D1_1	HT168P1-S1H4A3D1_1	HT168P1_S1H4	called	0.19	2.92	0	0.09	61	0.26	0	3.097721001	0
TWCE-HT185P1-S1H2A3Y3D1_1	HT185P1-S1H2A3Y3D1_1	HT185P1_S1H2	called	0.21	4.2	0	0.09	63	0.36	0	4.171804819	0
TWCE-HT191P1-S1H1A3Y3D1_1	HT191P1-S1H1A3Y3D1_1	HT191P1_S1H1	called	0.18	3.3	0	0.08	67	0.27	0	3.16744843	0
TWCE-HT200P1-S1H2A3Y2D1_1	HT200P1-S1H2A3Y2D1_1	HT200P1_S1H2	called	0.19	2.78	0	0.09	61	0.25	0.01	3.160299116	0
TWCE-HT200P1-S1H4A2K2Y2D1_1	HT200P1-S1H4A2K2Y2D1_1	HT200P1_S1H4	called	0.21	3.01	0	0.1	56	0.29	0.01	3.601453001	0
TWCE-HT060P1-S1PBA2Y2D1_1	HT060P1-S1PBA2Y2D1_1	HT060P1_S1PB	called	0.26	5.88	0	0.09	63	0.5	0	5.79417336	0
TWCE-HT191P1-S1H2A3Y3D1_1	HT191P1-S1H2A3Y3D1_1	HT191P1_S1H2	called	0.18	3.33	0	0.08	68	0.27	0	3.199281816	0
TWCE-HT204P1-S1H4A2K2Y2D1	HT204P1-S1H4A2K2Y2D1	HT204P1_S1H4	called	0.37	8.53	0	0.08	65	0.71	0.01	8.771395652	0
TWCE-HT122P1-S1H9A3Y2D1_1	HT122P1-S1H9A3Y2D1_1	HT122P1_S1H9	called	0.21	3.82	0	0.09	61	0.34	0	3.975608728	0
TWCE-HT115P1-S1H3A3VY1D1_1	HT115P1-S1H3A3VY1D1_1	HT115P1_S1H3	called	0.19	1.88	0	0.1	56	0.18	0	2.012280776	0
TWCE-HT185P1-S1H6A3Y1D1_1	HT185P1-S1H6A3Y1D1_1	HT185P1_S1H6	called	0.21	3.52	0	0.09	61	0.31	0.01	3.306952914	0
TWCE-HT166P1-S1H5A3D1_1	HT166P1-S1H5A3D1_1	HT166P1_S1H5	called	0.17	1.82	0	0.09	63	0.16	0	1.854135475	0
TWCE-HT061P1-S1PAA2Y3D1_1	HT061P1-S1PAA2Y3D1_1	HT061P1_S1PA	called	0.17	2.7	0	0.08	67	0.22	0	2.707084613	0
TWCE-HT122P1-S1H5A3Y1D1_1	HT122P1-S1H5A3Y1D1_1	HT122P1_S1H5	called	0.21	3.95	0	0.09	63	0.34	0	4.096684039	0
TWCE-HT166P1-S1H6A3D1_1	HT166P1-S1H6A3D1_1	HT166P1_S1H6	called	0.18	2.24	0	0.09	63	0.19	0.01	2.065147334	0
TWCE-HT061P1-S1PCA2Y3D1_1	HT061P1-S1PCA2Y3D1_1	HT061P1_S1PC	high entropy	0.21	5.21	0	0.08	68	0.41	0	4.921972024	0
